# Supplementary material for: Both cold and sub-zero acclimation induce cell wall modification and changes in the extracellular proteome in Arabidopsis thaliana
Source: Sci Rep. 2019 Feb 19;9:2289. doi: 10.1038/s41598-019-38688-3 (PMC6381082; doi:10.1038/s41598-019-38688-3)
Supplement: Supplementary file 2 — Supplementary Table S3 [file 41598_2019_38688_MOESM2_ESM.xlsx]

## Sheet: Col-0 +CaCl2
Supplementary Table S3
List of proteins identified in present study with quantitative information.
aModification type and its location in peptide sequence identified, bAssigned proteins identified by MASCOT search engine, cWhether or not to use peptide in quantification with ProgenesisQI.
																		Normalized abundance																Raw abundance
																		NA				CA				SZA				CA+				NA				CA				SZA				CA+
#	Retention time (min)	Charge	m/z	Measured mass	Mass error (u)	Mass error (ppm)	Score	Sequence	Modificationsa	Accessionb	Descriptionb	Use in quantitationc	Max fold change	Highest mean condition	Lowest mean condition	Anova	Maximum CV	Sample 1	Sample 2	Sample 3	Sample 4	Sample 1	Sample 2	Sample 3	Sample 4	Sample 1	Sample 2	Sample 3	Sample 4	Sample 1	Sample 2	Sample 3	Sample 4	Sample 1	Sample 2	Sample 3	Sample 4	Sample 1	Sample 2	Sample 3	Sample 4	Sample 1	Sample 2	Sample 3	Sample 4	Sample 1	Sample 2	Sample 3	Sample 4
2	13.8657	2	458.255	914.496	0.00250368	2.73778	85.71	ALGSGLNAGR		AT2G38540.1	| Symbols: LP1, LTP1, ATLTP1 | lipid transfer protein 1 | chr2:16130418-16130893 FORWARD LENGTH=118	TRUE	1.16353	Condition 2	Condition 3	0.6542	28.2594	2.68732e+09	2.14673e+09	1.72623e+09	2.01578e+09	2.59723e+09	2.54207e+09	1.85654e+09	1.64852e+09	1.7454e+09	1.54142e+09	2.37017e+09	1.77246e+09	1.65657e+09	1.50242e+09	2.69606e+09	1.76446e+09	2.62621e+09	2.39632e+09	2.70781e+09	2.20341e+09	1.96866e+09	1.69021e+09	3.13254e+09	1.75081e+09	1.55656e+09	2.41754e+09	3.94536e+09	2.92008e+09	2.83438e+09	1.50242e+09	2.32936e+08	3.08394e+09
6	16.4333	2	328.702	655.39	-0.000128837	-0.196581	39.58	LDLAPK		AT1G72610.1	| Symbols: GLP1, ATGER1, GER1 | germin-like protein 1 | chr1:27339302-27339928 REVERSE LENGTH=208	TRUE	2.75977	Condition 1	Condition 3	1.28104e-05	22.9548	1.03194e+09	8.27786e+08	7.23398e+08	7.96892e+08	5.2944e+08	5.62698e+08	4.08367e+08	4.14243e+08	2.68875e+08	2.68769e+08	3.5999e+08	3.27111e+08	2.86996e+08	3.46074e+08	4.80452e+08	3.33914e+08	1.00848e+09	9.24032e+08	1.13474e+09	8.71066e+08	4.01306e+08	3.74135e+08	6.89036e+08	4.39948e+08	2.39785e+08	4.21534e+08	5.99236e+08	5.38907e+08	4.91047e+08	3.46074e+08	4.15103e+07	5.83618e+08
7	24.5357	2	453.757	905.5	0.00251528	2.77779	39.64	ISYPISAR		AT3G51600.1	| Symbols: LTP5 | lipid transfer protein 5 | chr3:19138661-19139124 REVERSE LENGTH=118	TRUE	1.0843	Condition 4	Condition 1	0.93647	24.6291	8.92416e+08	7.77376e+08	9.19421e+08	8.71481e+08	6.61791e+08	1.11031e+09	8.38094e+08	8.80158e+08	7.89687e+08	6.84885e+08	1.0912e+09	8.95362e+08	7.51479e+08	8.76894e+08	1.27517e+09	8.4888e+08	8.72122e+08	8.67761e+08	1.44223e+09	9.52599e+08	5.01626e+08	7.38243e+08	1.41411e+09	9.34775e+08	7.04248e+08	1.07416e+09	1.81641e+09	1.47509e+09	1.28577e+09	8.76894e+08	1.10172e+08	1.48368e+09
9	7.8364	2	380.222	758.43	0.00144271	1.90224	41.82	NLNSIAK		AT2G38540.1	| Symbols: LP1, LTP1, ATLTP1 | lipid transfer protein 1 | chr2:16130418-16130893 FORWARD LENGTH=118	TRUE	1.0876	Condition 1	Condition 3	0.879564	28.3619	4.90067e+08	4.90796e+08	4.50032e+08	5.01222e+08	4.15568e+08	5.37818e+08	5.20846e+08	3.71673e+08	2.72056e+08	4.27926e+08	5.40132e+08	5.36385e+08	4.63657e+08	3.5336e+08	5.34757e+08	4.98602e+08	4.78923e+08	5.47861e+08	7.05932e+08	5.47876e+08	3.14993e+08	3.57593e+08	8.78822e+08	3.94737e+08	2.42621e+08	6.71154e+08	8.991e+08	8.83681e+08	7.93311e+08	3.5336e+08	4.62022e+07	8.71464e+08
10	26.7246	2	511.262	1020.51	0.00362041	3.54766	63.21	ACGVNIPYK		AT2G38540.1	| Symbols: LP1, LTP1, ATLTP1 | lipid transfer protein 1 | chr2:16130418-16130893 FORWARD LENGTH=118	TRUE	1.33071	Condition 2	Condition 3	0.212987	27.9065	1.31897e+09	1.0117e+09	8.55215e+08	6.83684e+08	9.40478e+08	1.19976e+09	9.77572e+08	8.50657e+08	9.22115e+08	5.14979e+08	7.97358e+08	7.47766e+08	8.76247e+08	8.54343e+08	9.28897e+08	9.36192e+08	1.28897e+09	1.12933e+09	1.34151e+09	7.47321e+08	7.12866e+08	7.97718e+08	1.64945e+09	9.03444e+08	8.22348e+08	8.07686e+08	1.32728e+09	1.23193e+09	1.49925e+09	8.54343e+08	8.02553e+07	1.63629e+09
13	4.17857	2	278.676	555.338	-1.55234e-05	-0.0279531	39.02	AAGIPK		AT2G38540.1	| Symbols: LP1, LTP1, ATLTP1 | lipid transfer protein 1 | chr2:16130418-16130893 FORWARD LENGTH=118	FALSE	1.30684	Condition 1	Condition 4	0.31824	31.6892	2.37243e+08	1.90988e+08	1.58069e+08	1.77948e+08	1.52206e+08	2.02284e+08	1.5696e+08	1.53447e+08	1.13293e+08	1.57222e+08	1.63119e+08	1.9577e+08	1.20462e+08	1.1219e+08	2.13728e+08	1.38429e+08	2.31848e+08	2.13194e+08	2.47952e+08	1.94511e+08	1.15369e+08	1.34497e+08	2.64838e+08	1.62969e+08	1.01036e+08	2.46585e+08	2.71526e+08	3.22526e+08	2.06109e+08	1.1219e+08	1.84657e+07	2.41947e+08
14	10.0087	2	323.182	644.35	0.00105023	1.62991	36.54	LEDLR		ATCG00490.1	| Symbols: RBCL | ribulose-bisphosphate carboxylases | chrC:54958-56397 FORWARD LENGTH=479	FALSE	1.14509	Condition 3	Condition 2	0.862507	52.54	1.79583e+08	1.54147e+08	1.25222e+08	1.43235e+08	1.42406e+08	1.56084e+08	1.51749e+08	1.39297e+08	1.49457e+08	1.57492e+08	1.69542e+08	1.98579e+08	1.44525e+08	9.96629e+07	2.85282e+08	1.1562e+08	1.75499e+08	1.7207e+08	1.96426e+08	1.56567e+08	1.07941e+08	1.0378e+08	2.56045e+08	1.47941e+08	1.33287e+08	2.47008e+08	2.82219e+08	3.27154e+08	2.4728e+08	9.96629e+07	2.46479e+07	2.02081e+08
15	6.4082	2	337.204	672.393	0.00113437	1.68707	36.59	LNSLAR		AT3G51600.1	| Symbols: LTP5 | lipid transfer protein 5 | chr3:19138661-19139124 REVERSE LENGTH=118	TRUE	1.16366	Condition 4	Condition 2	0.385934	20.3635	1.94232e+08	1.86771e+08	1.98248e+08	2.17757e+08	1.56288e+08	2.19485e+08	1.49642e+08	2.16984e+08	1.82747e+08	1.84114e+08	2.10665e+08	2.13672e+08	1.89485e+08	2.0597e+08	2.32073e+08	2.36371e+08	1.89815e+08	2.08486e+08	3.10977e+08	2.38025e+08	1.18463e+08	1.45935e+08	2.52491e+08	2.30448e+08	1.62975e+08	2.88761e+08	3.50671e+08	3.52019e+08	3.24206e+08	2.0597e+08	2.00507e+07	4.13132e+08
18	8.62997	2	294.689	587.364	0.000217788	0.370788	43.52	LGLSAK		ATCG00490.1	| Symbols: RBCL | ribulose-bisphosphate carboxylases | chrC:54958-56397 FORWARD LENGTH=479	FALSE	1.13519	Condition 4	Condition 2	0.978337	51.9842	1.1909e+08	1.0225e+08	8.67586e+07	9.48517e+07	9.48919e+07	9.71863e+07	1.10492e+08	8.99581e+07	8.03402e+07	1.04975e+08	1.0861e+08	1.38587e+08	1.03639e+08	6.41511e+07	1.94827e+08	8.2977e+07	1.16382e+08	1.14138e+08	1.36092e+08	1.03681e+08	7.19264e+07	6.46187e+07	1.86432e+08	9.55404e+07	7.16479e+07	1.64642e+08	1.80792e+08	2.28319e+08	1.77325e+08	6.41511e+07	1.68327e+07	1.45028e+08
19	16.4333	2	323.688	645.361	0.00141971	2.19987	50.17	GGFIPR		AT3G51600.1	| Symbols: LTP5 | lipid transfer protein 5 | chr3:19138661-19139124 REVERSE LENGTH=118	TRUE	1.06744	Condition 4	Condition 3	0.934784	19.4645	3.44052e+08	2.61053e+08	2.35382e+08	2.62709e+08	3.15486e+08	3.15464e+08	2.49619e+08	2.56086e+08	2.63185e+08	2.11864e+08	3.24884e+08	2.74408e+08	2.46402e+08	2.71104e+08	3.69022e+08	2.60271e+08	3.36228e+08	2.91405e+08	3.69226e+08	2.87162e+08	2.39133e+08	2.0975e+08	4.21181e+08	2.71977e+08	2.3471e+08	3.32285e+08	5.40799e+08	4.5208e+08	4.21591e+08	2.71104e+08	3.18829e+07	4.54906e+08
20	30.9129	2	468.252	934.49	0.00256999	2.75016	52.52	IIGFDNTR		AT5G38430.1	| Symbols: | Ribulose bisphosphate carboxylase (small chain) family protein | chr5:15384350-15385155 REVERSE LENGTH=181	FALSE	1.2922	Condition 3	Condition 2	0.291399	42.4098	4.51384e+08	3.8523e+08	4.65428e+08	4.22355e+08	3.32451e+08	3.48325e+08	3.50878e+08	3.62466e+08	3.7834e+08	4.40975e+08	4.44003e+08	5.38168e+08	3.73935e+08	2.41907e+08	6.05726e+08	2.93958e+08	4.4112e+08	4.3002e+08	7.30082e+08	4.61668e+08	2.51992e+08	2.316e+08	5.92036e+08	3.84958e+08	3.37406e+08	6.9162e+08	7.39084e+08	8.86618e+08	6.39798e+08	2.41907e+08	5.23338e+07	5.13784e+08
20	30.9129	2	468.252	934.49	0.00256999	2.75016	52.52	IIGFDNTR		AT5G38410.3	| Symbols: | Ribulose bisphosphate carboxylase (small chain) family protein | chr5:15377501-15378306 REVERSE LENGTH=186	FALSE	1.2922	Condition 3	Condition 2	0.291399	42.4098	4.51384e+08	3.8523e+08	4.65428e+08	4.22355e+08	3.32451e+08	3.48325e+08	3.50878e+08	3.62466e+08	3.7834e+08	4.40975e+08	4.44003e+08	5.38168e+08	3.73935e+08	2.41907e+08	6.05726e+08	2.93958e+08	4.4112e+08	4.3002e+08	7.30082e+08	4.61668e+08	2.51992e+08	2.316e+08	5.92036e+08	3.84958e+08	3.37406e+08	6.9162e+08	7.39084e+08	8.86618e+08	6.39798e+08	2.41907e+08	5.23338e+07	5.13784e+08
20	30.9129	2	468.252	934.49	0.00256999	2.75016	52.52	IIGFDNTR		AT5G38410.1	| Symbols: | Ribulose bisphosphate carboxylase (small chain) family protein | chr5:15377501-15378306 REVERSE LENGTH=181	FALSE	1.2922	Condition 3	Condition 2	0.291399	42.4098	4.51384e+08	3.8523e+08	4.65428e+08	4.22355e+08	3.32451e+08	3.48325e+08	3.50878e+08	3.62466e+08	3.7834e+08	4.40975e+08	4.44003e+08	5.38168e+08	3.73935e+08	2.41907e+08	6.05726e+08	2.93958e+08	4.4112e+08	4.3002e+08	7.30082e+08	4.61668e+08	2.51992e+08	2.316e+08	5.92036e+08	3.84958e+08	3.37406e+08	6.9162e+08	7.39084e+08	8.86618e+08	6.39798e+08	2.41907e+08	5.23338e+07	5.13784e+08
20	30.9129	2	468.252	934.49	0.00256999	2.75016	52.52	IIGFDNTR		AT1G67090.1	| Symbols: RBCS1A | ribulose bisphosphate carboxylase small chain 1A | chr1:25048465-25049249 REVERSE LENGTH=180	FALSE	1.2922	Condition 3	Condition 2	0.291399	42.4098	4.51384e+08	3.8523e+08	4.65428e+08	4.22355e+08	3.32451e+08	3.48325e+08	3.50878e+08	3.62466e+08	3.7834e+08	4.40975e+08	4.44003e+08	5.38168e+08	3.73935e+08	2.41907e+08	6.05726e+08	2.93958e+08	4.4112e+08	4.3002e+08	7.30082e+08	4.61668e+08	2.51992e+08	2.316e+08	5.92036e+08	3.84958e+08	3.37406e+08	6.9162e+08	7.39084e+08	8.86618e+08	6.39798e+08	2.41907e+08	5.23338e+07	5.13784e+08
20	30.9129	2	468.252	934.49	0.00256999	2.75016	52.52	IIGFDNTR		AT5G38410.2	| Symbols: | Ribulose bisphosphate carboxylase (small chain) family protein | chr5:15377501-15378306 REVERSE LENGTH=174	FALSE	1.2922	Condition 3	Condition 2	0.291399	42.4098	4.51384e+08	3.8523e+08	4.65428e+08	4.22355e+08	3.32451e+08	3.48325e+08	3.50878e+08	3.62466e+08	3.7834e+08	4.40975e+08	4.44003e+08	5.38168e+08	3.73935e+08	2.41907e+08	6.05726e+08	2.93958e+08	4.4112e+08	4.3002e+08	7.30082e+08	4.61668e+08	2.51992e+08	2.316e+08	5.92036e+08	3.84958e+08	3.37406e+08	6.9162e+08	7.39084e+08	8.86618e+08	6.39798e+08	2.41907e+08	5.23338e+07	5.13784e+08
21	43.9927	2	614.832	1227.65	0.00389828	3.17541	85.67	DLAVEGNEIIR		ATCG00490.1	| Symbols: RBCL | ribulose-bisphosphate carboxylases | chrC:54958-56397 FORWARD LENGTH=479	TRUE	1.25946	Condition 4	Condition 1	0.671088	62.3147	4.87845e+08	4.70832e+08	5.25356e+08	5.01726e+08	4.76784e+08	4.39067e+08	5.5603e+08	5.44642e+08	5.64364e+08	6.43894e+08	5.25933e+08	7.5511e+08	4.76675e+08	3.95826e+08	1.20748e+09	4.21009e+08	4.76751e+08	5.25576e+08	8.24087e+08	5.48426e+08	3.61394e+08	2.91934e+08	9.38189e+08	5.78439e+08	5.03304e+08	1.00987e+09	8.75464e+08	1.24403e+09	8.15586e+08	3.95826e+08	1.04324e+08	7.35844e+08
22	7.18035	2	304.674	607.333	0.000275592	0.453775	49.09	ASVGFK		ATCG00490.1	| Symbols: RBCL | ribulose-bisphosphate carboxylases | chrC:54958-56397 FORWARD LENGTH=479	FALSE	1.30002	Condition 3	Condition 2	0.432098	39.7352	9.8363e+07	6.94776e+07	7.26055e+07	7.26029e+07	6.34663e+07	7.18604e+07	7.67331e+07	8.53814e+07	9.26994e+07	8.67763e+07	9.28341e+07	1.14369e+08	8.57436e+07	5.00324e+07	1.31143e+08	7.47715e+07	9.61262e+07	7.75557e+07	1.13891e+08	7.93608e+07	4.81063e+07	4.77797e+07	1.29472e+08	9.06797e+07	8.26699e+07	1.36099e+08	1.54531e+08	1.8842e+08	1.46706e+08	5.00324e+07	1.13305e+07	1.30687e+08
24	5.39687	2	337.177	672.339	0.00101987	1.51689	31.9	LPGACR		AT3G51600.1	| Symbols: LTP5 | lipid transfer protein 5 | chr3:19138661-19139124 REVERSE LENGTH=118	FALSE	1.32754	Condition 1	Condition 3	0.03438	19.0991	1.64521e+08	1.75179e+08	1.60427e+08	1.4866e+08	1.4127e+08	1.89447e+08	1.21204e+08	1.64047e+08	1.3295e+08	9.98615e+07	1.27776e+08	1.28124e+08	1.37562e+08	1.59181e+08	1.7949e+08	1.64562e+08	1.60779e+08	1.95546e+08	2.5165e+08	1.62497e+08	1.0708e+08	1.25962e+08	2.04507e+08	1.74227e+08	1.18566e+08	1.56622e+08	2.12695e+08	2.11081e+08	2.35368e+08	1.59181e+08	1.55077e+07	2.87624e+08
25	0.976867	2	455.72	909.425	0.00203997	2.24314	51.31	ISTSTNCK		AT2G38540.1	| Symbols: LP1, LTP1, ATLTP1 | lipid transfer protein 1 | chr2:16130418-16130893 FORWARD LENGTH=118	FALSE	1.30813	Condition 1	Condition 3	0.22286	30.2799	3.28318e+08	3.39527e+08	2.83394e+08	2.43824e+08	3.57322e+08	3.82778e+08	2.32494e+08	2.03886e+08	2.40178e+08	2.17986e+08	1.95215e+08	2.60188e+08	2.03333e+08	2.80539e+08	2.6996e+08	1.91925e+08	3.20851e+08	3.79004e+08	4.44539e+08	2.66519e+08	2.70844e+08	2.54507e+08	3.92286e+08	2.16538e+08	2.14192e+08	3.41887e+08	3.24954e+08	4.28654e+08	3.47899e+08	2.80539e+08	2.33241e+07	3.3545e+08
31	58.4473	2	625.345	1248.67	0.00321524	2.57493	94.75	ESTLGFVDLLR		ATCG00490.1	| Symbols: RBCL | ribulose-bisphosphate carboxylases | chrC:54958-56397 FORWARD LENGTH=479	TRUE	1.38429	Condition 4	Condition 1	0.430159	37.5629	2.41922e+08	2.18609e+08	1.93696e+08	1.85315e+08	2.11984e+08	1.78508e+08	3.23982e+08	2.19174e+08	1.91837e+08	2.64633e+08	2.1708e+08	4.21035e+08	2.99646e+08	1.97813e+08	4.06591e+08	2.58116e+08	2.36421e+08	2.44027e+08	3.03836e+08	2.02564e+08	1.6068e+08	1.18689e+08	5.46653e+08	2.32775e+08	1.71082e+08	4.15046e+08	3.6135e+08	6.93644e+08	5.12691e+08	1.97813e+08	3.51288e+07	4.51139e+08
32	8.37398	2	273.174	544.334	0.000405693	0.745303	41.27	LGISR		AT3G54400.1	| Symbols: | Eukaryotic aspartyl protease family protein | chr3:20140291-20142599 REVERSE LENGTH=425	FALSE	2.07032	Condition 4	Condition 1	0.000289255	27.6182	2.6096e+07	2.97103e+07	2.85676e+07	2.66683e+07	4.88192e+07	5.88472e+07	5.34165e+07	4.999e+07	3.16748e+07	4.62997e+07	6.02485e+07	6.05259e+07	4.94712e+07	5.72999e+07	6.71818e+07	5.59403e+07	2.55026e+07	3.31647e+07	4.48119e+07	2.91506e+07	3.70041e+07	3.91273e+07	9.01295e+07	5.3092e+07	2.82478e+07	7.26158e+07	1.00289e+08	9.97148e+07	8.46445e+07	5.72999e+07	5.80441e+06	9.77731e+07
32	8.37398	2	273.174	544.334	0.000405693	0.745303	27.51	GILSR		AT1G66980.1	| Symbols: SNC4 | suppressor of npr1-1 constitutive 4 | chr1:24997491-25001961 REVERSE LENGTH=1118	FALSE	2.07032	Condition 4	Condition 1	0.000289255	27.6182	2.6096e+07	2.97103e+07	2.85676e+07	2.66683e+07	4.88192e+07	5.88472e+07	5.34165e+07	4.999e+07	3.16748e+07	4.62997e+07	6.02485e+07	6.05259e+07	4.94712e+07	5.72999e+07	6.71818e+07	5.59403e+07	2.55026e+07	3.31647e+07	4.48119e+07	2.91506e+07	3.70041e+07	3.91273e+07	9.01295e+07	5.3092e+07	2.82478e+07	7.26158e+07	1.00289e+08	9.97148e+07	8.46445e+07	5.72999e+07	5.80441e+06	9.77731e+07
32	8.37398	2	273.174	544.334	0.000405693	0.745303	27.51	GILSR		AT4G26690.1	| Symbols: SHV3, MRH5, GPDL2 | PLC-like phosphodiesterase family protein | chr4:13456793-13459890 REVERSE LENGTH=759	FALSE	2.07032	Condition 4	Condition 1	0.000289255	27.6182	2.6096e+07	2.97103e+07	2.85676e+07	2.66683e+07	4.88192e+07	5.88472e+07	5.34165e+07	4.999e+07	3.16748e+07	4.62997e+07	6.02485e+07	6.05259e+07	4.94712e+07	5.72999e+07	6.71818e+07	5.59403e+07	2.55026e+07	3.31647e+07	4.48119e+07	2.91506e+07	3.70041e+07	3.91273e+07	9.01295e+07	5.3092e+07	2.82478e+07	7.26158e+07	1.00289e+08	9.97148e+07	8.46445e+07	5.72999e+07	5.80441e+06	9.77731e+07
32	8.37398	2	273.174	544.334	0.000405693	0.745303	27.51	GILSR		AT1G66970.1	| Symbols: SVL2 | SHV3-like 2 | chr1:24992746-24996005 REVERSE LENGTH=763	FALSE	2.07032	Condition 4	Condition 1	0.000289255	27.6182	2.6096e+07	2.97103e+07	2.85676e+07	2.66683e+07	4.88192e+07	5.88472e+07	5.34165e+07	4.999e+07	3.16748e+07	4.62997e+07	6.02485e+07	6.05259e+07	4.94712e+07	5.72999e+07	6.71818e+07	5.59403e+07	2.55026e+07	3.31647e+07	4.48119e+07	2.91506e+07	3.70041e+07	3.91273e+07	9.01295e+07	5.3092e+07	2.82478e+07	7.26158e+07	1.00289e+08	9.97148e+07	8.46445e+07	5.72999e+07	5.80441e+06	9.77731e+07
32	8.37398	2	273.174	544.334	0.000405693	0.745303	27.51	GLLSR		AT5G51820.1	| Symbols: PGM, ATPGMP, PGM1, STF1 | phosphoglucomutase | chr5:21063531-21067933 REVERSE LENGTH=623	FALSE	2.07032	Condition 4	Condition 1	0.000289255	27.6182	2.6096e+07	2.97103e+07	2.85676e+07	2.66683e+07	4.88192e+07	5.88472e+07	5.34165e+07	4.999e+07	3.16748e+07	4.62997e+07	6.02485e+07	6.05259e+07	4.94712e+07	5.72999e+07	6.71818e+07	5.59403e+07	2.55026e+07	3.31647e+07	4.48119e+07	2.91506e+07	3.70041e+07	3.91273e+07	9.01295e+07	5.3092e+07	2.82478e+07	7.26158e+07	1.00289e+08	9.97148e+07	8.46445e+07	5.72999e+07	5.80441e+06	9.77731e+07
32	8.37398	2	273.174	544.334	0.000405693	0.745303	26.81	GITVR		AT1G17290.1	| Symbols: AlaAT1 | alanine aminotransferas | chr1:5922771-5926093 FORWARD LENGTH=543	FALSE	2.07032	Condition 4	Condition 1	0.000289255	27.6182	2.6096e+07	2.97103e+07	2.85676e+07	2.66683e+07	4.88192e+07	5.88472e+07	5.34165e+07	4.999e+07	3.16748e+07	4.62997e+07	6.02485e+07	6.05259e+07	4.94712e+07	5.72999e+07	6.71818e+07	5.59403e+07	2.55026e+07	3.31647e+07	4.48119e+07	2.91506e+07	3.70041e+07	3.91273e+07	9.01295e+07	5.3092e+07	2.82478e+07	7.26158e+07	1.00289e+08	9.97148e+07	8.46445e+07	5.72999e+07	5.80441e+06	9.77731e+07
33	35.7231	2	704.339	1406.66	0.00234258	1.66535	53.82	LTYYTPEYETK		ATCG00490.1	| Symbols: RBCL | ribulose-bisphosphate carboxylases | chrC:54958-56397 FORWARD LENGTH=479	TRUE	1.36557	Condition 4	Condition 2	0.776654	71.6498	7.63849e+08	4.91258e+08	4.94947e+08	5.15732e+08	4.59744e+08	5.21242e+08	4.37906e+08	5.0516e+08	6.04813e+08	5.93385e+08	5.57296e+08	6.83737e+08	5.10059e+08	3.93781e+08	1.35664e+09	3.66951e+08	7.46478e+08	5.48377e+08	7.76386e+08	5.63736e+08	3.48478e+08	3.46571e+08	7.38878e+08	5.36507e+08	5.39376e+08	9.30658e+08	9.27672e+08	1.12644e+09	8.72705e+08	3.93781e+08	1.17212e+08	6.41361e+08
34	10.3158	2	688.813	1375.61	0.00267571	1.94511	81.01	QQACNCIQGAAR		AT2G38540.1	| Symbols: LP1, LTP1, ATLTP1 | lipid transfer protein 1 | chr2:16130418-16130893 FORWARD LENGTH=118	FALSE	1.62873	Condition 1	Condition 3	0.0784461	30.7125	6.35242e+08	5.83822e+08	3.99207e+08	3.21205e+08	6.07364e+08	4.28558e+08	4.63937e+08	3.39867e+08	4.05696e+08	1.99967e+08	3.16069e+08	2.69059e+08	3.51557e+08	3.70356e+08	4.43121e+08	3.01991e+08	6.20796e+08	6.51702e+08	6.26206e+08	3.51103e+08	4.60371e+08	2.84946e+08	7.828e+08	3.60957e+08	3.61802e+08	3.13625e+08	5.26126e+08	4.43267e+08	6.0151e+08	3.70356e+08	3.8285e+07	5.27824e+08
37	2.75533	2	258.169	514.324	0.00106076	2.06245	26.82	LAGVR		AT2G47390.1	| Symbols: | Prolyl oligopeptidase family protein | chr2:19442278-19446253 REVERSE LENGTH=961	TRUE	5.37825	Condition 4	Condition 3	0.697142	166.565	6.36532e+07	6.97285e+07	5.03634e+07	7.09701e+07	5.41012e+07	1.19909e+08	5.10712e+07	6.30571e+07	5.10492e+07	3.66691e+07	3.66037e+07	4.35016e+07	3.1485e+07	4.44938e+07	7.89372e+08	3.7245e+07	6.22057e+07	7.78358e+07	7.90012e+07	7.7576e+07	4.10078e+07	7.9727e+07	8.61722e+07	6.697e+07	4.5526e+07	5.75113e+07	6.09302e+07	7.16678e+07	5.38704e+07	4.44938e+07	6.82006e+07	6.50973e+07
38	10.8109	2	307.703	613.392	0.000624667	1.01838	45.49	ALAALR		ATCG00490.1	| Symbols: RBCL | ribulose-bisphosphate carboxylases | chrC:54958-56397 FORWARD LENGTH=479	FALSE	1.21479	Condition 3	Condition 2	0.657225	47.8599	1.07316e+08	8.59613e+07	7.04189e+07	7.85269e+07	8.07556e+07	7.84835e+07	8.5266e+07	7.33607e+07	9.1999e+07	8.24809e+07	9.6095e+07	1.15566e+08	8.2549e+07	4.74285e+07	1.40157e+08	6.54586e+07	1.04875e+08	9.5956e+07	1.10461e+08	8.58362e+07	6.12113e+07	5.21834e+07	1.43869e+08	7.7913e+07	8.20453e+07	1.29362e+08	1.59959e+08	1.90393e+08	1.4124e+08	4.74285e+07	1.21094e+07	1.14409e+08
38	10.8109	2	307.703	613.392	0.000624667	1.01838	27.4	LVLNR		AT1G20620.1	| Symbols: CAT3, SEN2, ATCAT3 | catalase 3 | chr1:7143142-7146193 FORWARD LENGTH=492	FALSE	1.21479	Condition 3	Condition 2	0.657225	47.8599	1.07316e+08	8.59613e+07	7.04189e+07	7.85269e+07	8.07556e+07	7.84835e+07	8.5266e+07	7.33607e+07	9.1999e+07	8.24809e+07	9.6095e+07	1.15566e+08	8.2549e+07	4.74285e+07	1.40157e+08	6.54586e+07	1.04875e+08	9.5956e+07	1.10461e+08	8.58362e+07	6.12113e+07	5.21834e+07	1.43869e+08	7.7913e+07	8.20453e+07	1.29362e+08	1.59959e+08	1.90393e+08	1.4124e+08	4.74285e+07	1.21094e+07	1.14409e+08
38	10.8109	2	307.703	613.392	0.000624667	1.01838	27.4	LVLNR		AT1G20620.4	| Symbols: CAT3, SEN2, ATCAT3 | catalase 3 | chr1:7144692-7146193 FORWARD LENGTH=377	FALSE	1.21479	Condition 3	Condition 2	0.657225	47.8599	1.07316e+08	8.59613e+07	7.04189e+07	7.85269e+07	8.07556e+07	7.84835e+07	8.5266e+07	7.33607e+07	9.1999e+07	8.24809e+07	9.6095e+07	1.15566e+08	8.2549e+07	4.74285e+07	1.40157e+08	6.54586e+07	1.04875e+08	9.5956e+07	1.10461e+08	8.58362e+07	6.12113e+07	5.21834e+07	1.43869e+08	7.7913e+07	8.20453e+07	1.29362e+08	1.59959e+08	1.90393e+08	1.4124e+08	4.74285e+07	1.21094e+07	1.14409e+08
38	10.8109	2	307.703	613.392	0.000624667	1.01838	27.4	LVLNR		AT1G20620.2	| Symbols: CAT3, SEN2, ATCAT3 | catalase 3 | chr1:7143142-7145807 FORWARD LENGTH=427	FALSE	1.21479	Condition 3	Condition 2	0.657225	47.8599	1.07316e+08	8.59613e+07	7.04189e+07	7.85269e+07	8.07556e+07	7.84835e+07	8.5266e+07	7.33607e+07	9.1999e+07	8.24809e+07	9.6095e+07	1.15566e+08	8.2549e+07	4.74285e+07	1.40157e+08	6.54586e+07	1.04875e+08	9.5956e+07	1.10461e+08	8.58362e+07	6.12113e+07	5.21834e+07	1.43869e+08	7.7913e+07	8.20453e+07	1.29362e+08	1.59959e+08	1.90393e+08	1.4124e+08	4.74285e+07	1.21094e+07	1.14409e+08
38	10.8109	2	307.703	613.392	0.000624667	1.01838	27.4	LVLNR		AT1G20620.5	| Symbols: CAT3, SEN2, ATCAT3 | catalase 3 | chr1:7143142-7146193 FORWARD LENGTH=485	FALSE	1.21479	Condition 3	Condition 2	0.657225	47.8599	1.07316e+08	8.59613e+07	7.04189e+07	7.85269e+07	8.07556e+07	7.84835e+07	8.5266e+07	7.33607e+07	9.1999e+07	8.24809e+07	9.6095e+07	1.15566e+08	8.2549e+07	4.74285e+07	1.40157e+08	6.54586e+07	1.04875e+08	9.5956e+07	1.10461e+08	8.58362e+07	6.12113e+07	5.21834e+07	1.43869e+08	7.7913e+07	8.20453e+07	1.29362e+08	1.59959e+08	1.90393e+08	1.4124e+08	4.74285e+07	1.21094e+07	1.14409e+08
40	33.7178	2	558.826	1115.64	0.00304264	2.72727	64.94	LVEPAYVAVR		AT3G54400.1	| Symbols: | Eukaryotic aspartyl protease family protein | chr3:20140291-20142599 REVERSE LENGTH=425	TRUE	1.83123	Condition 4	Condition 1	0.000166806	17.3373	1.85307e+08	1.79166e+08	1.98955e+08	1.72368e+08	2.33293e+08	3.36908e+08	3.21598e+08	2.57467e+08	2.59955e+08	3.09943e+08	3.32312e+08	3.89164e+08	3.01693e+08	3.68397e+08	3.69209e+08	3.0811e+08	1.81093e+08	1.99998e+08	3.12086e+08	1.88412e+08	1.76832e+08	2.24009e+08	5.42631e+08	2.73444e+08	2.31829e+08	4.86111e+08	5.53165e+08	6.41138e+08	5.16192e+08	3.68397e+08	3.18991e+07	5.38518e+08
42	31.953	2	506.794	1011.57	0.00299372	2.95947	41.2	VLIDVPNSR		AT3G54400.1	| Symbols: | Eukaryotic aspartyl protease family protein | chr3:20140291-20142599 REVERSE LENGTH=425	FALSE	2.31165	Condition 4	Condition 1	7.91827e-05	21.6192	1.3317e+08	1.20697e+08	1.32683e+08	1.09779e+08	2.28753e+08	3.09213e+08	2.38706e+08	2.70588e+08	1.87349e+08	2.26458e+08	3.00884e+08	2.91741e+08	2.18303e+08	2.8798e+08	3.68319e+08	2.72737e+08	1.30141e+08	1.34731e+08	2.0813e+08	1.19997e+08	1.73391e+08	2.05594e+08	4.02768e+08	2.87379e+08	1.67079e+08	3.55174e+08	5.00849e+08	4.80637e+08	3.73514e+08	2.8798e+08	3.18222e+07	4.76693e+08
43	11.5451	2	411.711	821.408	0.00164511	2.0028	69.59	SGALSMTR		AT5G03350.1	| Symbols: | Legume lectin family protein | chr5:815804-816628 REVERSE LENGTH=274	FALSE	2.52152	Condition 4	Condition 1	0.00051979	35.7549	8.24582e+07	6.79581e+07	5.4605e+07	7.74158e+07	1.61247e+08	1.44541e+08	1.15949e+08	1.08282e+08	1.41919e+08	1.14465e+08	1.642e+08	1.32066e+08	1.45853e+08	1.50095e+08	2.73426e+08	1.42798e+08	8.05831e+07	7.58595e+07	8.56547e+07	8.46216e+07	1.22222e+08	9.61046e+07	1.9564e+08	1.15002e+08	1.26565e+08	1.79525e+08	2.73326e+08	2.17575e+08	2.49553e+08	1.50095e+08	2.36236e+07	2.49583e+08
43	11.5451	2	411.711	821.408	0.00164511	2.0028	69.59	SGALSMTR		AT1G53080.1	| Symbols: | Legume lectin family protein | chr1:19781368-19782219 FORWARD LENGTH=283	FALSE	2.52152	Condition 4	Condition 1	0.00051979	35.7549	8.24582e+07	6.79581e+07	5.4605e+07	7.74158e+07	1.61247e+08	1.44541e+08	1.15949e+08	1.08282e+08	1.41919e+08	1.14465e+08	1.642e+08	1.32066e+08	1.45853e+08	1.50095e+08	2.73426e+08	1.42798e+08	8.05831e+07	7.58595e+07	8.56547e+07	8.46216e+07	1.22222e+08	9.61046e+07	1.9564e+08	1.15002e+08	1.26565e+08	1.79525e+08	2.73326e+08	2.17575e+08	2.49553e+08	1.50095e+08	2.36236e+07	2.49583e+08
43	11.5451	2	411.711	821.408	0.00164511	2.0028	69.59	SGALSMTR		AT3G16530.1	| Symbols: | Legume lectin family protein | chr3:5624586-5625416 REVERSE LENGTH=276	FALSE	2.52152	Condition 4	Condition 1	0.00051979	35.7549	8.24582e+07	6.79581e+07	5.4605e+07	7.74158e+07	1.61247e+08	1.44541e+08	1.15949e+08	1.08282e+08	1.41919e+08	1.14465e+08	1.642e+08	1.32066e+08	1.45853e+08	1.50095e+08	2.73426e+08	1.42798e+08	8.05831e+07	7.58595e+07	8.56547e+07	8.46216e+07	1.22222e+08	9.61046e+07	1.9564e+08	1.15002e+08	1.26565e+08	1.79525e+08	2.73326e+08	2.17575e+08	2.49553e+08	1.50095e+08	2.36236e+07	2.49583e+08
43	11.5451	2	411.711	821.408	0.00164511	2.0028	69.59	SGALSMTR		AT3G15356.1	| Symbols: | Legume lectin family protein | chr3:5174603-5175418 REVERSE LENGTH=271	FALSE	2.52152	Condition 4	Condition 1	0.00051979	35.7549	8.24582e+07	6.79581e+07	5.4605e+07	7.74158e+07	1.61247e+08	1.44541e+08	1.15949e+08	1.08282e+08	1.41919e+08	1.14465e+08	1.642e+08	1.32066e+08	1.45853e+08	1.50095e+08	2.73426e+08	1.42798e+08	8.05831e+07	7.58595e+07	8.56547e+07	8.46216e+07	1.22222e+08	9.61046e+07	1.9564e+08	1.15002e+08	1.26565e+08	1.79525e+08	2.73326e+08	2.17575e+08	2.49553e+08	1.50095e+08	2.36236e+07	2.49583e+08
44	7.48585	2	282.169	562.323	0.000295199	0.524964	31.5	AVFAR		ATCG00490.1	| Symbols: RBCL | ribulose-bisphosphate carboxylases | chrC:54958-56397 FORWARD LENGTH=479	FALSE	1.31192	Condition 3	Condition 2	0.509057	40.4615	6.8005e+07	4.6818e+07	4.57367e+07	5.01796e+07	3.86049e+07	4.56649e+07	4.84035e+07	4.84348e+07	4.93143e+07	5.50805e+07	5.72196e+07	7.59858e+07	5.12483e+07	2.97405e+07	7.98213e+07	4.57051e+07	6.64586e+07	5.22615e+07	7.17438e+07	5.48503e+07	2.92618e+07	3.03624e+07	8.16711e+07	5.14403e+07	4.39788e+07	8.63876e+07	9.52473e+07	1.25185e+08	8.76852e+07	2.97405e+07	6.89644e+06	7.98839e+07
44	7.48585	2	282.169	562.323	0.000295199	0.524964	31.5	AVFAR		ATMG00280.1	| Symbols: ORF110A | Ribulose bisphosphate carboxylase large chain, catalytic domain | chrM:77819-78151 REVERSE LENGTH=110	FALSE	1.31192	Condition 3	Condition 2	0.509057	40.4615	6.8005e+07	4.6818e+07	4.57367e+07	5.01796e+07	3.86049e+07	4.56649e+07	4.84035e+07	4.84348e+07	4.93143e+07	5.50805e+07	5.72196e+07	7.59858e+07	5.12483e+07	2.97405e+07	7.98213e+07	4.57051e+07	6.64586e+07	5.22615e+07	7.17438e+07	5.48503e+07	2.92618e+07	3.03624e+07	8.16711e+07	5.14403e+07	4.39788e+07	8.63876e+07	9.52473e+07	1.25185e+08	8.76852e+07	2.97405e+07	6.89644e+06	7.98839e+07
44	7.48585	2	282.169	562.323	0.000295199	0.524964	31.5	AVFAR		AT2G07732.1	| Symbols: | Ribulose bisphosphate carboxylase large chain, catalytic domain | chr2:3468424-3468774 REVERSE LENGTH=116	FALSE	1.31192	Condition 3	Condition 2	0.509057	40.4615	6.8005e+07	4.6818e+07	4.57367e+07	5.01796e+07	3.86049e+07	4.56649e+07	4.84035e+07	4.84348e+07	4.93143e+07	5.50805e+07	5.72196e+07	7.59858e+07	5.12483e+07	2.97405e+07	7.98213e+07	4.57051e+07	6.64586e+07	5.22615e+07	7.17438e+07	5.48503e+07	2.92618e+07	3.03624e+07	8.16711e+07	5.14403e+07	4.39788e+07	8.63876e+07	9.52473e+07	1.25185e+08	8.76852e+07	2.97405e+07	6.89644e+06	7.98839e+07
46	9.00223	2	386.72	771.425	0.00158861	2.05932	67.28	GGGIGGGIGK		AT4G14301.1	| Symbols: | unknown protein
46	9.00223	2	386.72	771.425	0.00158861	2.05932	67.28	GGGIGGGIGK		AT3G23450.1	| Symbols: | unknown protein
48	22.4795	2	421.759	841.504	0.00162286	1.92853	51.15	VATVSLPR		CON_P00761	| | Trypsin precursor (EC 3.4.21.4) - Sus scrofa (Pig).	TRUE	3.72241	Condition 4	Condition 3	0.730913	151.189	2.0373e+08	2.44629e+08	2.14318e+08	2.77096e+08	1.75798e+08	4.57147e+08	1.8879e+08	2.21229e+08	2.2835e+08	1.36715e+08	2.21537e+08	1.93292e+08	1.40979e+08	1.78987e+08	2.37112e+09	2.11992e+08	1.99097e+08	2.73072e+08	3.36184e+08	3.02888e+08	1.33252e+08	3.03955e+08	3.18545e+08	2.34957e+08	2.03644e+08	2.14421e+08	3.68768e+08	3.18444e+08	2.41214e+08	1.78987e+08	2.04861e+08	3.70522e+08
49	56.3772	2	511.271	1020.53	0.00256463	2.51305	52.02	DTDILAAFR		ATCG00490.1	| Symbols: RBCL | ribulose-bisphosphate carboxylases | chrC:54958-56397 FORWARD LENGTH=479	FALSE	1.41029	Condition 3	Condition 2	0.355112	37.917	1.674e+08	1.42522e+08	1.51083e+08	1.43311e+08	1.33486e+08	1.09467e+08	1.85554e+08	1.48127e+08	1.51002e+08	1.76266e+08	1.68101e+08	3.17853e+08	1.99413e+08	1.12872e+08	2.16397e+08	1.50866e+08	1.63594e+08	1.59093e+08	2.36993e+08	1.5665e+08	1.0118e+08	7.2784e+07	3.13085e+08	1.57319e+08	1.34664e+08	2.76453e+08	2.7982e+08	5.23655e+08	3.41194e+08	1.12872e+08	1.86963e+07	2.63686e+08
52	41.0224	2	530.795	1059.57	0.00315344	2.97614	51.41	ILFDVPNSR		AT1G09750.1	| Symbols: | Eukaryotic aspartyl protease family protein | chr1:3157541-3158960 FORWARD LENGTH=449	TRUE	1.42114	Condition 4	Condition 3	0.0168032	16.0266	2.132e+08	2.55521e+08	2.25676e+08	2.05999e+08	2.00946e+08	2.36965e+08	2.5709e+08	2.14472e+08	1.32516e+08	1.9201e+08	1.86929e+08	1.85171e+08	2.05266e+08	2.47797e+08	2.96766e+08	2.40174e+08	2.08352e+08	2.85231e+08	3.54e+08	2.25174e+08	1.52314e+08	1.57557e+08	4.33788e+08	2.27781e+08	1.18179e+08	3.01146e+08	3.11161e+08	3.05064e+08	3.51207e+08	2.47797e+08	2.56401e+07	4.19778e+08
54	44.1882	2	457.716	913.418	0.00220971	2.41918	25.64	YWTMWK		AT5G38430.1	| Symbols: | Ribulose bisphosphate carboxylase (small chain) family protein | chr5:15384350-15385155 REVERSE LENGTH=181	FALSE	1.48557	Condition 3	Condition 4	0.0116506	19.6427	1.49922e+08	1.62267e+08	2.09519e+08	1.7527e+08	1.25463e+08	1.00768e+08	1.38027e+08	1.38177e+08	1.4199e+08	2.12504e+08	1.6298e+08	2.13154e+08	1.48702e+08	9.22301e+07	1.29178e+08	1.21705e+08	1.46513e+08	1.81134e+08	3.28657e+08	1.91584e+08	9.50985e+07	6.70001e+07	2.32893e+08	1.46752e+08	1.26628e+08	3.33288e+08	2.71295e+08	3.51166e+08	2.54428e+08	9.22301e+07	1.11608e+07	2.12717e+08
54	44.1882	2	457.716	913.418	0.00220971	2.41918	25.64	YWTMWK		AT5G38410.3	| Symbols: | Ribulose bisphosphate carboxylase (small chain) family protein | chr5:15377501-15378306 REVERSE LENGTH=186	FALSE	1.48557	Condition 3	Condition 4	0.0116506	19.6427	1.49922e+08	1.62267e+08	2.09519e+08	1.7527e+08	1.25463e+08	1.00768e+08	1.38027e+08	1.38177e+08	1.4199e+08	2.12504e+08	1.6298e+08	2.13154e+08	1.48702e+08	9.22301e+07	1.29178e+08	1.21705e+08	1.46513e+08	1.81134e+08	3.28657e+08	1.91584e+08	9.50985e+07	6.70001e+07	2.32893e+08	1.46752e+08	1.26628e+08	3.33288e+08	2.71295e+08	3.51166e+08	2.54428e+08	9.22301e+07	1.11608e+07	2.12717e+08
54	44.1882	2	457.716	913.418	0.00220971	2.41918	25.64	YWTMWK		AT5G38410.1	| Symbols: | Ribulose bisphosphate carboxylase (small chain) family protein | chr5:15377501-15378306 REVERSE LENGTH=181	FALSE	1.48557	Condition 3	Condition 4	0.0116506	19.6427	1.49922e+08	1.62267e+08	2.09519e+08	1.7527e+08	1.25463e+08	1.00768e+08	1.38027e+08	1.38177e+08	1.4199e+08	2.12504e+08	1.6298e+08	2.13154e+08	1.48702e+08	9.22301e+07	1.29178e+08	1.21705e+08	1.46513e+08	1.81134e+08	3.28657e+08	1.91584e+08	9.50985e+07	6.70001e+07	2.32893e+08	1.46752e+08	1.26628e+08	3.33288e+08	2.71295e+08	3.51166e+08	2.54428e+08	9.22301e+07	1.11608e+07	2.12717e+08
54	44.1882	2	457.716	913.418	0.00220971	2.41918	25.64	YWTMWK		AT1G67090.1	| Symbols: RBCS1A | ribulose bisphosphate carboxylase small chain 1A | chr1:25048465-25049249 REVERSE LENGTH=180	FALSE	1.48557	Condition 3	Condition 4	0.0116506	19.6427	1.49922e+08	1.62267e+08	2.09519e+08	1.7527e+08	1.25463e+08	1.00768e+08	1.38027e+08	1.38177e+08	1.4199e+08	2.12504e+08	1.6298e+08	2.13154e+08	1.48702e+08	9.22301e+07	1.29178e+08	1.21705e+08	1.46513e+08	1.81134e+08	3.28657e+08	1.91584e+08	9.50985e+07	6.70001e+07	2.32893e+08	1.46752e+08	1.26628e+08	3.33288e+08	2.71295e+08	3.51166e+08	2.54428e+08	9.22301e+07	1.11608e+07	2.12717e+08
54	44.1882	2	457.716	913.418	0.00220971	2.41918	25.64	YWTMWK		AT5G38410.2	| Symbols: | Ribulose bisphosphate carboxylase (small chain) family protein | chr5:15377501-15378306 REVERSE LENGTH=174	FALSE	1.48557	Condition 3	Condition 4	0.0116506	19.6427	1.49922e+08	1.62267e+08	2.09519e+08	1.7527e+08	1.25463e+08	1.00768e+08	1.38027e+08	1.38177e+08	1.4199e+08	2.12504e+08	1.6298e+08	2.13154e+08	1.48702e+08	9.22301e+07	1.29178e+08	1.21705e+08	1.46513e+08	1.81134e+08	3.28657e+08	1.91584e+08	9.50985e+07	6.70001e+07	2.32893e+08	1.46752e+08	1.26628e+08	3.33288e+08	2.71295e+08	3.51166e+08	2.54428e+08	9.22301e+07	1.11608e+07	2.12717e+08
57	8.51395	2	456.74	911.466	0.00129175	1.41722	40.61	AMHAVIDR		ATCG00490.1	| Symbols: RBCL | ribulose-bisphosphate carboxylases | chrC:54958-56397 FORWARD LENGTH=479	FALSE	1.12227	Condition 4	Condition 1	0.963014	47.6412	1.58605e+08	1.25185e+08	1.16816e+08	1.22354e+08	1.41124e+08	1.25773e+08	1.499e+08	1.26107e+08	1.17583e+08	1.46109e+08	1.34851e+08	1.74994e+08	1.31619e+08	9.55007e+07	2.49198e+08	1.10586e+08	1.54998e+08	1.39741e+08	1.8324e+08	1.33743e+08	1.0697e+08	8.36261e+07	2.52926e+08	1.33932e+08	1.04861e+08	2.29155e+08	2.24472e+08	2.88298e+08	2.25199e+08	9.55007e+07	2.15303e+07	1.93283e+08
61	5.2329	2	481.744	961.473	0.00178448	1.85599	46.92	SQAETGEIK		ATCG00490.1	| Symbols: RBCL | ribulose-bisphosphate carboxylases | chrC:54958-56397 FORWARD LENGTH=479	FALSE	1.21074	Condition 4	Condition 2	0.908359	66.3412	1.17254e+08	1.16453e+08	1.13446e+08	1.22762e+08	1.06974e+08	1.14456e+08	7.16878e+07	1.19176e+08	1.25209e+08	1.26024e+08	9.54603e+07	1.13232e+08	9.48824e+07	7.7544e+07	2.48401e+08	7.83524e+07	1.14588e+08	1.29992e+08	1.77955e+08	1.34189e+08	8.10843e+07	7.61012e+07	1.20959e+08	1.26571e+08	1.11662e+08	1.97655e+08	1.58902e+08	1.86546e+08	1.62343e+08	7.7544e+07	2.14615e+07	1.36945e+08
62	24.5357	2	492.281	982.546	0.00177879	1.81039	58.75	IGLGDPAVNK		AT2G10940.1	| Symbols: | Bifunctional inhibitor/lipid-transfer protein/seed storage 2S albumin superfamily protein | chr2:4311160-4312035 REVERSE LENGTH=291	TRUE	1.7525	Condition 2	Condition 3	0.00100238	19.9689	1.42267e+08	1.35128e+08	1.33912e+08	1.41235e+08	1.42714e+08	2.21534e+08	2.19453e+08	1.94573e+08	8.89402e+07	1.09798e+08	1.1809e+08	1.27265e+08	1.50875e+08	1.8955e+08	1.81296e+08	2.42589e+08	1.39032e+08	1.50839e+08	2.10058e+08	1.54381e+08	1.08175e+08	1.47297e+08	3.70283e+08	2.06647e+08	7.93174e+07	1.72206e+08	1.96572e+08	2.09666e+08	2.58146e+08	1.8955e+08	1.56637e+07	4.24e+08
65	24.4392	2	435.775	869.535	0.00184723	2.12439	41.87	VVSLSIPR		AT2G01210.1	| Symbols: | Leucine-rich repeat protein kinase family protein | chr2:119509-121734 REVERSE LENGTH=716	FALSE	3.91602	Condition 4	Condition 3	0.707235	155.136	1.60656e+08	1.71187e+08	1.71172e+08	2.00545e+08	1.34755e+08	3.47701e+08	1.70208e+08	2.01847e+08	1.98244e+08	1.24017e+08	2.04832e+08	1.39795e+08	1.18722e+08	1.72261e+08	2.17182e+09	1.48743e+08	1.57002e+08	1.91091e+08	2.68505e+08	2.19212e+08	1.02142e+08	2.31185e+08	2.87192e+08	2.14373e+08	1.76795e+08	1.94506e+08	3.40963e+08	2.30309e+08	2.03131e+08	1.72261e+08	1.87642e+08	2.59975e+08
65	24.4392	2	435.775	869.535	0.00174723	2.00939	34.24	VVLSVTPR		AT5G57950.1	| Symbols: | 26S proteasome regulatory subunit, putative | chr5:23460765-23462128 FORWARD LENGTH=227	FALSE	3.91602	Condition 4	Condition 3	0.707235	155.136	1.60656e+08	1.71187e+08	1.71172e+08	2.00545e+08	1.34755e+08	3.47701e+08	1.70208e+08	2.01847e+08	1.98244e+08	1.24017e+08	2.04832e+08	1.39795e+08	1.18722e+08	1.72261e+08	2.17182e+09	1.48743e+08	1.57002e+08	1.91091e+08	2.68505e+08	2.19212e+08	1.02142e+08	2.31185e+08	2.87192e+08	2.14373e+08	1.76795e+08	1.94506e+08	3.40963e+08	2.30309e+08	2.03131e+08	1.72261e+08	1.87642e+08	2.59975e+08
66	37.0902	2	454.249	906.484	0.00269939	2.97788	44.86	EVDYLLR		AT5G38430.1	| Symbols: | Ribulose bisphosphate carboxylase (small chain) family protein | chr5:15384350-15385155 REVERSE LENGTH=181	FALSE	1.567	Condition 1	Condition 2	0.0245689	28.6912	1.22979e+08	1.21942e+08	1.48864e+08	1.40534e+08	7.57017e+07	7.52868e+07	1.03316e+08	8.66766e+07	9.66403e+07	1.22288e+08	1.16131e+08	1.71715e+08	1.05381e+08	6.13915e+07	1.23209e+08	8.35542e+07	1.20182e+08	1.3612e+08	2.33512e+08	1.53615e+08	5.73806e+07	5.00579e+07	1.74325e+08	9.20552e+07	8.61845e+07	1.91795e+08	1.9331e+08	2.82896e+08	1.80305e+08	6.13915e+07	1.06451e+07	1.46037e+08
66	37.0902	2	454.249	906.484	0.00269939	2.97788	44.86	EVDYLLR		AT5G38410.3	| Symbols: | Ribulose bisphosphate carboxylase (small chain) family protein | chr5:15377501-15378306 REVERSE LENGTH=186	FALSE	1.567	Condition 1	Condition 2	0.0245689	28.6912	1.22979e+08	1.21942e+08	1.48864e+08	1.40534e+08	7.57017e+07	7.52868e+07	1.03316e+08	8.66766e+07	9.66403e+07	1.22288e+08	1.16131e+08	1.71715e+08	1.05381e+08	6.13915e+07	1.23209e+08	8.35542e+07	1.20182e+08	1.3612e+08	2.33512e+08	1.53615e+08	5.73806e+07	5.00579e+07	1.74325e+08	9.20552e+07	8.61845e+07	1.91795e+08	1.9331e+08	2.82896e+08	1.80305e+08	6.13915e+07	1.06451e+07	1.46037e+08
66	37.0902	2	454.249	906.484	0.00269939	2.97788	44.86	EVDYLLR		AT5G38410.1	| Symbols: | Ribulose bisphosphate carboxylase (small chain) family protein | chr5:15377501-15378306 REVERSE LENGTH=181	FALSE	1.567	Condition 1	Condition 2	0.0245689	28.6912	1.22979e+08	1.21942e+08	1.48864e+08	1.40534e+08	7.57017e+07	7.52868e+07	1.03316e+08	8.66766e+07	9.66403e+07	1.22288e+08	1.16131e+08	1.71715e+08	1.05381e+08	6.13915e+07	1.23209e+08	8.35542e+07	1.20182e+08	1.3612e+08	2.33512e+08	1.53615e+08	5.73806e+07	5.00579e+07	1.74325e+08	9.20552e+07	8.61845e+07	1.91795e+08	1.9331e+08	2.82896e+08	1.80305e+08	6.13915e+07	1.06451e+07	1.46037e+08
66	37.0902	2	454.249	906.484	0.00269939	2.97788	44.86	EVDYLIR		AT1G67090.1	| Symbols: RBCS1A | ribulose bisphosphate carboxylase small chain 1A | chr1:25048465-25049249 REVERSE LENGTH=180	FALSE	1.567	Condition 1	Condition 2	0.0245689	28.6912	1.22979e+08	1.21942e+08	1.48864e+08	1.40534e+08	7.57017e+07	7.52868e+07	1.03316e+08	8.66766e+07	9.66403e+07	1.22288e+08	1.16131e+08	1.71715e+08	1.05381e+08	6.13915e+07	1.23209e+08	8.35542e+07	1.20182e+08	1.3612e+08	2.33512e+08	1.53615e+08	5.73806e+07	5.00579e+07	1.74325e+08	9.20552e+07	8.61845e+07	1.91795e+08	1.9331e+08	2.82896e+08	1.80305e+08	6.13915e+07	1.06451e+07	1.46037e+08
66	37.0902	2	454.249	906.484	0.00269939	2.97788	44.86	EVDYLLR		AT5G38410.2	| Symbols: | Ribulose bisphosphate carboxylase (small chain) family protein | chr5:15377501-15378306 REVERSE LENGTH=174	FALSE	1.567	Condition 1	Condition 2	0.0245689	28.6912	1.22979e+08	1.21942e+08	1.48864e+08	1.40534e+08	7.57017e+07	7.52868e+07	1.03316e+08	8.66766e+07	9.66403e+07	1.22288e+08	1.16131e+08	1.71715e+08	1.05381e+08	6.13915e+07	1.23209e+08	8.35542e+07	1.20182e+08	1.3612e+08	2.33512e+08	1.53615e+08	5.73806e+07	5.00579e+07	1.74325e+08	9.20552e+07	8.61845e+07	1.91795e+08	1.9331e+08	2.82896e+08	1.80305e+08	6.13915e+07	1.06451e+07	1.46037e+08
66	37.0902	2	454.249	906.484	0.00269939	2.97788	44.86	EVDYLIR		AT1G67090.2	| Symbols: RBCS1A | ribulose bisphosphate carboxylase small chain 1A | chr1:25048590-25049249 REVERSE LENGTH=136	FALSE	1.567	Condition 1	Condition 2	0.0245689	28.6912	1.22979e+08	1.21942e+08	1.48864e+08	1.40534e+08	7.57017e+07	7.52868e+07	1.03316e+08	8.66766e+07	9.66403e+07	1.22288e+08	1.16131e+08	1.71715e+08	1.05381e+08	6.13915e+07	1.23209e+08	8.35542e+07	1.20182e+08	1.3612e+08	2.33512e+08	1.53615e+08	5.73806e+07	5.00579e+07	1.74325e+08	9.20552e+07	8.61845e+07	1.91795e+08	1.9331e+08	2.82896e+08	1.80305e+08	6.13915e+07	1.06451e+07	1.46037e+08
68	35.0487	2	454.249	906.483	0.00188125	2.07533	44.9	EVDYLLR		AT5G38430.1	| Symbols: | Ribulose bisphosphate carboxylase (small chain) family protein | chr5:15384350-15385155 REVERSE LENGTH=181	FALSE	1.42441	Condition 3	Condition 1	0.10038	28.741	1.0503e+08	7.82163e+07	1.08217e+08	8.33649e+07	9.42664e+07	9.13875e+07	9.42442e+07	1.0882e+08	1.00271e+08	1.4003e+08	1.47018e+08	1.46589e+08	1.11197e+08	7.46763e+07	1.51366e+08	1.03273e+08	1.02642e+08	8.73105e+07	1.69752e+08	9.11245e+07	7.14523e+07	6.07631e+07	1.59018e+08	1.15573e+08	8.94219e+07	2.19621e+08	2.44725e+08	2.41502e+08	1.90256e+08	7.46763e+07	1.30778e+07	1.80501e+08
68	35.0487	2	454.249	906.483	0.00188125	2.07533	44.9	EVDYLLR		AT5G38410.3	| Symbols: | Ribulose bisphosphate carboxylase (small chain) family protein | chr5:15377501-15378306 REVERSE LENGTH=186	FALSE	1.42441	Condition 3	Condition 1	0.10038	28.741	1.0503e+08	7.82163e+07	1.08217e+08	8.33649e+07	9.42664e+07	9.13875e+07	9.42442e+07	1.0882e+08	1.00271e+08	1.4003e+08	1.47018e+08	1.46589e+08	1.11197e+08	7.46763e+07	1.51366e+08	1.03273e+08	1.02642e+08	8.73105e+07	1.69752e+08	9.11245e+07	7.14523e+07	6.07631e+07	1.59018e+08	1.15573e+08	8.94219e+07	2.19621e+08	2.44725e+08	2.41502e+08	1.90256e+08	7.46763e+07	1.30778e+07	1.80501e+08
68	35.0487	2	454.249	906.483	0.00188125	2.07533	44.9	EVDYLLR		AT5G38410.1	| Symbols: | Ribulose bisphosphate carboxylase (small chain) family protein | chr5:15377501-15378306 REVERSE LENGTH=181	FALSE	1.42441	Condition 3	Condition 1	0.10038	28.741	1.0503e+08	7.82163e+07	1.08217e+08	8.33649e+07	9.42664e+07	9.13875e+07	9.42442e+07	1.0882e+08	1.00271e+08	1.4003e+08	1.47018e+08	1.46589e+08	1.11197e+08	7.46763e+07	1.51366e+08	1.03273e+08	1.02642e+08	8.73105e+07	1.69752e+08	9.11245e+07	7.14523e+07	6.07631e+07	1.59018e+08	1.15573e+08	8.94219e+07	2.19621e+08	2.44725e+08	2.41502e+08	1.90256e+08	7.46763e+07	1.30778e+07	1.80501e+08
68	35.0487	2	454.249	906.483	0.00188125	2.07533	44.9	EVDYLIR		AT1G67090.1	| Symbols: RBCS1A | ribulose bisphosphate carboxylase small chain 1A | chr1:25048465-25049249 REVERSE LENGTH=180	FALSE	1.42441	Condition 3	Condition 1	0.10038	28.741	1.0503e+08	7.82163e+07	1.08217e+08	8.33649e+07	9.42664e+07	9.13875e+07	9.42442e+07	1.0882e+08	1.00271e+08	1.4003e+08	1.47018e+08	1.46589e+08	1.11197e+08	7.46763e+07	1.51366e+08	1.03273e+08	1.02642e+08	8.73105e+07	1.69752e+08	9.11245e+07	7.14523e+07	6.07631e+07	1.59018e+08	1.15573e+08	8.94219e+07	2.19621e+08	2.44725e+08	2.41502e+08	1.90256e+08	7.46763e+07	1.30778e+07	1.80501e+08
68	35.0487	2	454.249	906.483	0.00188125	2.07533	44.9	EVDYLLR		AT5G38410.2	| Symbols: | Ribulose bisphosphate carboxylase (small chain) family protein | chr5:15377501-15378306 REVERSE LENGTH=174	FALSE	1.42441	Condition 3	Condition 1	0.10038	28.741	1.0503e+08	7.82163e+07	1.08217e+08	8.33649e+07	9.42664e+07	9.13875e+07	9.42442e+07	1.0882e+08	1.00271e+08	1.4003e+08	1.47018e+08	1.46589e+08	1.11197e+08	7.46763e+07	1.51366e+08	1.03273e+08	1.02642e+08	8.73105e+07	1.69752e+08	9.11245e+07	7.14523e+07	6.07631e+07	1.59018e+08	1.15573e+08	8.94219e+07	2.19621e+08	2.44725e+08	2.41502e+08	1.90256e+08	7.46763e+07	1.30778e+07	1.80501e+08
68	35.0487	2	454.249	906.483	0.00188125	2.07533	44.9	EVDYLIR		AT1G67090.2	| Symbols: RBCS1A | ribulose bisphosphate carboxylase small chain 1A | chr1:25048590-25049249 REVERSE LENGTH=136	FALSE	1.42441	Condition 3	Condition 1	0.10038	28.741	1.0503e+08	7.82163e+07	1.08217e+08	8.33649e+07	9.42664e+07	9.13875e+07	9.42442e+07	1.0882e+08	1.00271e+08	1.4003e+08	1.47018e+08	1.46589e+08	1.11197e+08	7.46763e+07	1.51366e+08	1.03273e+08	1.02642e+08	8.73105e+07	1.69752e+08	9.11245e+07	7.14523e+07	6.07631e+07	1.59018e+08	1.15573e+08	8.94219e+07	2.19621e+08	2.44725e+08	2.41502e+08	1.90256e+08	7.46763e+07	1.30778e+07	1.80501e+08
69	9.91497	2	437.244	872.473	0.00142994	1.63895	44.54	SSVPIASGR		AT3G54400.1	| Symbols: | Eukaryotic aspartyl protease family protein | chr3:20140291-20142599 REVERSE LENGTH=425	FALSE	2.30576	Condition 4	Condition 1	0.000572142	37.9616	5.32896e+07	5.52807e+07	4.56209e+07	4.66901e+07	1.042e+08	1.37759e+08	9.78589e+07	1.02317e+08	7.98385e+07	7.97127e+07	1.02436e+08	8.82184e+07	7.60186e+07	1.185e+08	1.76286e+08	9.23803e+07	5.20777e+07	6.17082e+07	7.15621e+07	5.1036e+07	7.89815e+07	9.15951e+07	1.65117e+08	1.08666e+08	7.12004e+07	1.2502e+08	1.70515e+08	1.45338e+08	1.30067e+08	1.185e+08	1.52309e+07	1.61463e+08
70	46.3383	2	758.403	1514.79	0.00396197	2.61553	93.76	ASGTSLPAQGLMGLGR		AT3G54400.1	| Symbols: | Eukaryotic aspartyl protease family protein | chr3:20140291-20142599 REVERSE LENGTH=425	TRUE	2.09423	Condition 4	Condition 1	8.21492e-06	16.266	1.84303e+08	1.87552e+08	2.00602e+08	1.85662e+08	3.27408e+08	3.45095e+08	3.55865e+08	3.4328e+08	2.85376e+08	3.67362e+08	3.73735e+08	4.2897e+08	3.10736e+08	4.48426e+08	4.40507e+08	3.88006e+08	1.80112e+08	2.09358e+08	3.14669e+08	2.02944e+08	2.48169e+08	2.29452e+08	6.0045e+08	3.64582e+08	2.545e+08	5.76166e+08	6.22117e+08	7.06717e+08	5.31665e+08	4.48426e+08	3.80592e+07	6.78162e+08
71	35.6992	2	623.862	1245.71	0.00215313	1.72844	55.85	AIVQSPTYIVR		AT3G54400.1	| Symbols: | Eukaryotic aspartyl protease family protein | chr3:20140291-20142599 REVERSE LENGTH=425	TRUE	1.99073	Condition 4	Condition 1	0.000599091	23.5227	1.78155e+08	1.69361e+08	1.82064e+08	1.60703e+08	2.4395e+08	3.38065e+08	2.80476e+08	2.9518e+08	2.29618e+08	2.80005e+08	3.5968e+08	3.41261e+08	2.68233e+08	3.57498e+08	4.51167e+08	2.97266e+08	1.74104e+08	1.89053e+08	2.8559e+08	1.75661e+08	1.8491e+08	2.24778e+08	4.73247e+08	3.13497e+08	2.04775e+08	4.39156e+08	5.98721e+08	5.62218e+08	4.58944e+08	3.57498e+08	3.89802e+07	5.19565e+08
78	8.69987	2	374.222	746.43	0.000976256	1.3079	38.6	TIITGSR		AT3G14310.1	| Symbols: ATPME3, PME3 | pectin methylesterase 3 | chr3:4772214-4775095 REVERSE LENGTH=592	FALSE	2.21369	Condition 3	Condition 2	0.000237313	31.0975	3.37009e+07	3.25144e+07	2.78151e+07	3.88095e+07	2.52621e+07	3.13945e+07	2.84959e+07	2.44585e+07	4.77648e+07	4.99515e+07	7.05085e+07	7.44202e+07	4.80448e+07	5.00271e+07	8.48258e+07	4.85579e+07	3.29345e+07	3.62949e+07	4.36315e+07	4.24218e+07	1.91482e+07	2.0874e+07	4.8081e+07	2.59763e+07	4.25969e+07	7.83433e+07	1.17368e+08	1.22605e+08	8.22041e+07	5.00271e+07	7.32882e+06	8.487e+07
78	8.69987	2	374.222	746.43	0.000976256	1.3079	38.6	TIITGSR		AT1G53830.1	| Symbols: ATPME2, PME2 | pectin methylesterase 2 | chr1:20098562-20100745 FORWARD LENGTH=587	FALSE	2.21369	Condition 3	Condition 2	0.000237313	31.0975	3.37009e+07	3.25144e+07	2.78151e+07	3.88095e+07	2.52621e+07	3.13945e+07	2.84959e+07	2.44585e+07	4.77648e+07	4.99515e+07	7.05085e+07	7.44202e+07	4.80448e+07	5.00271e+07	8.48258e+07	4.85579e+07	3.29345e+07	3.62949e+07	4.36315e+07	4.24218e+07	1.91482e+07	2.0874e+07	4.8081e+07	2.59763e+07	4.25969e+07	7.83433e+07	1.17368e+08	1.22605e+08	8.22041e+07	5.00271e+07	7.32882e+06	8.487e+07
78	8.69987	2	374.222	746.43	0.000976256	1.3079	32.97	TIITSGR		AT3G47400.1	| Symbols: | Plant invertase/pectin methylesterase inhibitor superfamily | chr3:17465629-17467888 FORWARD LENGTH=594	FALSE	2.21369	Condition 3	Condition 2	0.000237313	31.0975	3.37009e+07	3.25144e+07	2.78151e+07	3.88095e+07	2.52621e+07	3.13945e+07	2.84959e+07	2.44585e+07	4.77648e+07	4.99515e+07	7.05085e+07	7.44202e+07	4.80448e+07	5.00271e+07	8.48258e+07	4.85579e+07	3.29345e+07	3.62949e+07	4.36315e+07	4.24218e+07	1.91482e+07	2.0874e+07	4.8081e+07	2.59763e+07	4.25969e+07	7.83433e+07	1.17368e+08	1.22605e+08	8.22041e+07	5.00271e+07	7.32882e+06	8.487e+07
83	32.0718	2	579.344	1156.67	0.00277077	2.39548	58.79	VTVTLAPETVK		AT5G03350.1	| Symbols: | Legume lectin family protein | chr5:815804-816628 REVERSE LENGTH=274	TRUE	5.82969	Condition 3	Condition 1	2.09547e-08	24.307	3.88526e+07	3.62646e+07	3.42618e+07	4.73477e+07	2.00472e+08	2.17281e+08	1.96679e+08	1.93437e+08	1.6579e+08	2.01031e+08	2.78031e+08	2.68815e+08	1.81478e+08	2.25524e+08	3.06262e+08	1.9795e+08	3.7969e+07	4.0481e+07	5.37439e+07	5.17548e+07	1.51955e+08	1.44469e+08	3.31856e+08	2.0544e+08	1.47853e+08	3.15294e+08	4.62809e+08	4.42866e+08	3.10506e+08	2.25524e+08	2.64606e+07	3.45979e+08
84	9.68135	2	336.718	671.422	0.000559501	0.833308	35.27	TTPLLK		AT3G54400.1	| Symbols: | Eukaryotic aspartyl protease family protein | chr3:20140291-20142599 REVERSE LENGTH=425	FALSE	1.95339	Condition 4	Condition 1	7.15819e-05	20.0848	3.1544e+07	3.46387e+07	3.06097e+07	2.94034e+07	5.45928e+07	6.88837e+07	5.58284e+07	5.31445e+07	4.4866e+07	5.07034e+07	6.76367e+07	6.71311e+07	5.208e+07	6.15089e+07	7.32739e+07	5.96474e+07	3.08267e+07	3.86662e+07	4.80152e+07	3.21403e+07	4.13804e+07	4.58005e+07	9.4199e+07	5.64424e+07	4.00118e+07	7.95225e+07	1.12588e+08	1.10597e+08	8.91083e+07	6.15089e+07	6.33076e+06	1.04252e+08
88	20.6861	2	455.727	909.44	0.00185489	2.0396	57.06	AVYECLR		ATCG00490.1	| Symbols: RBCL | ribulose-bisphosphate carboxylases | chrC:54958-56397 FORWARD LENGTH=479	FALSE	1.30538	Condition 1	Condition 4	0.806289	51.7801	2.04228e+08	1.06014e+08	8.46025e+07	7.08855e+07	1.37498e+08	1.0054e+08	8.72091e+07	9.37008e+07	1.34972e+08	7.16384e+07	8.75883e+07	1.08231e+08	9.61562e+07	6.3153e+07	1.19113e+08	7.83538e+07	1.99584e+08	1.1834e+08	1.3271e+08	7.74835e+07	1.04221e+08	6.68485e+07	1.47148e+08	9.95153e+07	1.20369e+08	1.12357e+08	1.45799e+08	1.78308e+08	1.64522e+08	6.3153e+07	1.02912e+07	1.36948e+08
88	20.6861	2	455.727	909.44	0.00185489	2.0396	57.06	AVYECLR		ATMG00280.1	| Symbols: ORF110A | Ribulose bisphosphate carboxylase large chain, catalytic domain | chrM:77819-78151 REVERSE LENGTH=110	FALSE	1.30538	Condition 1	Condition 4	0.806289	51.7801	2.04228e+08	1.06014e+08	8.46025e+07	7.08855e+07	1.37498e+08	1.0054e+08	8.72091e+07	9.37008e+07	1.34972e+08	7.16384e+07	8.75883e+07	1.08231e+08	9.61562e+07	6.3153e+07	1.19113e+08	7.83538e+07	1.99584e+08	1.1834e+08	1.3271e+08	7.74835e+07	1.04221e+08	6.68485e+07	1.47148e+08	9.95153e+07	1.20369e+08	1.12357e+08	1.45799e+08	1.78308e+08	1.64522e+08	6.3153e+07	1.02912e+07	1.36948e+08
88	20.6861	2	455.727	909.44	0.00185489	2.0396	57.06	AVYECLR		AT2G07732.1	| Symbols: | Ribulose bisphosphate carboxylase large chain, catalytic domain | chr2:3468424-3468774 REVERSE LENGTH=116	FALSE	1.30538	Condition 1	Condition 4	0.806289	51.7801	2.04228e+08	1.06014e+08	8.46025e+07	7.08855e+07	1.37498e+08	1.0054e+08	8.72091e+07	9.37008e+07	1.34972e+08	7.16384e+07	8.75883e+07	1.08231e+08	9.61562e+07	6.3153e+07	1.19113e+08	7.83538e+07	1.99584e+08	1.1834e+08	1.3271e+08	7.74835e+07	1.04221e+08	6.68485e+07	1.47148e+08	9.95153e+07	1.20369e+08	1.12357e+08	1.45799e+08	1.78308e+08	1.64522e+08	6.3153e+07	1.02912e+07	1.36948e+08
89	10.3876	2	446.239	890.463	0.00187368	2.10417	40.85	FVSTPNAR		AT3G18280.1	| Symbols: | Bifunctional inhibitor/lipid-transfer protein/seed storage 2S albumin superfamily protein | chr3:6267102-6267392 FORWARD LENGTH=96	TRUE	1.64567	Condition 2	Condition 4	0.0607042	37.1766	6.39489e+07	7.17072e+07	6.29882e+07	7.43584e+07	8.09505e+07	1.58145e+08	8.23979e+07	8.47439e+07	7.05384e+07	7.41674e+07	1.01107e+08	8.79787e+07	4.11315e+07	5.67563e+07	8.32219e+07	6.57431e+07	6.24946e+07	8.00445e+07	9.88048e+07	8.12796e+07	6.13591e+07	1.0515e+08	1.3903e+08	9.00025e+07	6.29066e+07	1.16323e+08	1.68302e+08	1.44943e+08	7.03755e+07	5.67563e+07	7.19025e+06	1.14907e+08
90	22.2396	2	559.807	1117.6	0.00221964	1.98608	85.43	IGATSDLQSVK		AT3G14310.1	| Symbols: ATPME3, PME3 | pectin methylesterase 3 | chr3:4772214-4775095 REVERSE LENGTH=592	TRUE	2.62899	Condition 3	Condition 2	4.08202e-05	29.1628	1.55638e+08	1.2552e+08	1.16282e+08	1.43202e+08	9.07069e+07	9.72225e+07	7.30185e+07	8.85798e+07	2.14143e+08	1.80957e+08	2.51883e+08	2.71924e+08	1.71328e+08	1.602e+08	2.79406e+08	1.67356e+08	1.52099e+08	1.40115e+08	1.82403e+08	1.56531e+08	6.87542e+07	6.46428e+07	1.23204e+08	9.40765e+07	1.90974e+08	2.8381e+08	4.19282e+08	4.47989e+08	2.9314e+08	1.602e+08	2.41402e+07	2.92507e+08
91	0.713917	2	388.198	774.381	0.000887651	1.14627	61.21	CIQGAAR		AT3G51600.1	| Symbols: LTP5 | lipid transfer protein 5 | chr3:19138661-19139124 REVERSE LENGTH=118	FALSE	1.23076	Condition 2	Condition 3	0.658182	31.371	4.80823e+07	7.96461e+07	7.60056e+07	6.81134e+07	9.72565e+07	7.69877e+07	5.68211e+07	4.82268e+07	5.59866e+07	6.4322e+07	4.71206e+07	5.94965e+07	5.86732e+07	8.93147e+07	7.61243e+07	5.23665e+07	4.69889e+07	8.89065e+07	1.19224e+08	7.44534e+07	7.37187e+07	5.11888e+07	9.5874e+07	5.12195e+07	4.99292e+07	1.00882e+08	7.84367e+07	9.8019e+07	1.00389e+08	8.93147e+07	6.57703e+06	9.15267e+07
94	12.5836	2	478.27	954.526	0.00158679	1.66239	67.46	AVGPGLNTAR		AT2G38530.1	| Symbols: LTP2, LP2, cdf3 | lipid transfer protein 2 | chr2:16128481-16128948 FORWARD LENGTH=118	FALSE	1.58595	Condition 1	Condition 3	0.0103448	18.4941	1.55034e+08	1.20364e+08	1.10433e+08	1.05383e+08	1.00648e+08	9.92337e+07	8.52026e+07	6.79342e+07	7.1074e+07	7.3855e+07	9.0365e+07	7.44331e+07	1.08914e+08	8.25374e+07	1.313e+08	1.08379e+08	1.51508e+08	1.34359e+08	1.73227e+08	1.15192e+08	7.62891e+07	6.59801e+07	1.43762e+08	7.21498e+07	6.33843e+07	1.15833e+08	1.50421e+08	1.22627e+08	1.86351e+08	8.25374e+07	1.13441e+07	1.89426e+08
94	12.5836	2	478.27	954.526	0.00158679	1.66239	25.39	GGGQVIPTAR		AT1G56070.1	| Symbols: LOS1 | Ribosomal protein S5/Elongation factor G/III/V family protein | chr1:20968245-20971077 REVERSE LENGTH=843	FALSE	1.58595	Condition 1	Condition 3	0.0103448	18.4941	1.55034e+08	1.20364e+08	1.10433e+08	1.05383e+08	1.00648e+08	9.92337e+07	8.52026e+07	6.79342e+07	7.1074e+07	7.3855e+07	9.0365e+07	7.44331e+07	1.08914e+08	8.25374e+07	1.313e+08	1.08379e+08	1.51508e+08	1.34359e+08	1.73227e+08	1.15192e+08	7.62891e+07	6.59801e+07	1.43762e+08	7.21498e+07	6.33843e+07	1.15833e+08	1.50421e+08	1.22627e+08	1.86351e+08	8.25374e+07	1.13441e+07	1.89426e+08
95	34.8808	2	505.26	1008.5	0.00176874	1.75383	25.92	EYPNAFIR		AT1G67090.1	| Symbols: RBCS1A | ribulose bisphosphate carboxylase small chain 1A | chr1:25048465-25049249 REVERSE LENGTH=180	TRUE	1.29768	Condition 3	Condition 2	0.373699	38.9808	1.18878e+08	9.99549e+07	1.29259e+08	9.58954e+07	1.13039e+08	1.00837e+08	9.19883e+07	1.23561e+08	1.13839e+08	1.4954e+08	1.51105e+08	1.4277e+08	1.13775e+08	7.61791e+07	1.87046e+08	1.06025e+08	1.16175e+08	1.11577e+08	2.02759e+08	1.04821e+08	8.56813e+07	6.70461e+07	1.55212e+08	1.31228e+08	1.01522e+08	2.34537e+08	2.51529e+08	2.3521e+08	1.94667e+08	7.61791e+07	1.61605e+07	1.85311e+08
96	22.002	2	381.73	761.444	0.00089625	1.17704	40.98	YTPLLR		AT1G09750.1	| Symbols: | Eukaryotic aspartyl protease family protein | chr1:3157541-3158960 FORWARD LENGTH=449	FALSE	1.4749	Condition 1	Condition 3	0.000941283	12.9828	1.05057e+08	1.06955e+08	8.54245e+07	8.38581e+07	7.84384e+07	9.12789e+07	8.3907e+07	8.40025e+07	5.39721e+07	6.28802e+07	6.95915e+07	7.20786e+07	8.84368e+07	8.23132e+07	9.14844e+07	9.95682e+07	1.02668e+08	1.1939e+08	1.33999e+08	9.16636e+07	5.94549e+07	6.06909e+07	1.41576e+08	8.92152e+07	4.81326e+07	9.86205e+07	1.15842e+08	1.18748e+08	1.51314e+08	8.23132e+07	7.90412e+06	1.74027e+08
97	29.1306	2	639.822	1277.63	0.00328199	2.56882	67.02	DITFQNTAGPSK		AT3G14310.1	| Symbols: ATPME3, PME3 | pectin methylesterase 3 | chr3:4772214-4775095 REVERSE LENGTH=592	FALSE	2.50543	Condition 3	Condition 2	3.1013e-05	33.4523	1.52269e+08	1.21515e+08	1.2209e+08	1.39584e+08	9.92668e+07	1.13205e+08	8.9579e+07	1.13303e+08	2.36083e+08	2.32622e+08	3.00503e+08	2.71429e+08	1.86459e+08	1.9961e+08	3.38982e+08	1.79646e+08	1.48806e+08	1.35644e+08	1.91514e+08	1.52576e+08	7.52425e+07	7.52692e+07	1.51146e+08	1.20334e+08	2.1054e+08	3.64842e+08	5.00215e+08	4.47172e+08	3.19029e+08	1.9961e+08	2.92876e+07	3.13987e+08
97	29.1306	2	639.822	1277.63	0.00328199	2.56882	67.02	DITFQNTAGPSK		AT1G53830.1	| Symbols: ATPME2, PME2 | pectin methylesterase 2 | chr1:20098562-20100745 FORWARD LENGTH=587	FALSE	2.50543	Condition 3	Condition 2	3.1013e-05	33.4523	1.52269e+08	1.21515e+08	1.2209e+08	1.39584e+08	9.92668e+07	1.13205e+08	8.9579e+07	1.13303e+08	2.36083e+08	2.32622e+08	3.00503e+08	2.71429e+08	1.86459e+08	1.9961e+08	3.38982e+08	1.79646e+08	1.48806e+08	1.35644e+08	1.91514e+08	1.52576e+08	7.52425e+07	7.52692e+07	1.51146e+08	1.20334e+08	2.1054e+08	3.64842e+08	5.00215e+08	4.47172e+08	3.19029e+08	1.9961e+08	2.92876e+07	3.13987e+08
98	7.86002	2	520.239	1038.46	0.00166965	1.60781	77.22	DDYVEKDR		ATCG00490.1	| Symbols: RBCL | ribulose-bisphosphate carboxylases | chrC:54958-56397 FORWARD LENGTH=479	FALSE	1.32061	Condition 4	Condition 1	0.905488	68.3566	1.15742e+08	8.41857e+07	7.99368e+07	8.9857e+07	9.64789e+07	1.05743e+08	1.1888e+08	9.96039e+07	8.57417e+07	1.0648e+08	9.19591e+07	1.23737e+08	9.44051e+07	7.04944e+07	2.46304e+08	7.70521e+07	1.1311e+08	9.39739e+07	1.25391e+08	9.82209e+07	7.31293e+07	7.03078e+07	2.00586e+08	1.05785e+08	7.6465e+07	1.67002e+08	1.53074e+08	2.03854e+08	1.61526e+08	7.04944e+07	2.12803e+07	1.34673e+08
109	17.4077	2	443.262	884.51	0.00189659	2.14423	41.36	SVVPIASGR		AT5G07030.1	| Symbols: | Eukaryotic aspartyl protease family protein | chr5:2183600-2185717 REVERSE LENGTH=455	FALSE	1.5242	Condition 1	Condition 4	0.0095424	25.2759	9.47397e+07	7.53509e+07	7.60847e+07	7.22482e+07	8.73581e+07	7.33827e+07	6.56458e+07	7.08567e+07	5.74473e+07	5.65863e+07	7.37349e+07	6.88683e+07	4.55732e+07	4.56342e+07	7.20293e+07	4.56747e+07	9.25853e+07	8.41119e+07	1.19348e+08	7.8973e+07	6.62159e+07	4.87918e+07	1.10764e+08	7.52536e+07	5.12319e+07	8.87493e+07	1.22739e+08	1.13459e+08	7.79752e+07	4.56342e+07	6.22323e+06	7.98309e+07
109	17.4077	2	443.262	884.51	0.00199659	2.25729	34.53	IEALAAAAR		AT1G48350.1	| Symbols: | Ribosomal L18p/L5e family protein | chr1:17867269-17868215 FORWARD LENGTH=170	FALSE	1.5242	Condition 1	Condition 4	0.0095424	25.2759	9.47397e+07	7.53509e+07	7.60847e+07	7.22482e+07	8.73581e+07	7.33827e+07	6.56458e+07	7.08567e+07	5.74473e+07	5.65863e+07	7.37349e+07	6.88683e+07	4.55732e+07	4.56342e+07	7.20293e+07	4.56747e+07	9.25853e+07	8.41119e+07	1.19348e+08	7.8973e+07	6.62159e+07	4.87918e+07	1.10764e+08	7.52536e+07	5.12319e+07	8.87493e+07	1.22739e+08	1.13459e+08	7.79752e+07	4.56342e+07	6.22323e+06	7.98309e+07
110	26.9384	2	607.326	1212.64	0.00269563	2.22295	52.65	NVSDPDVVAVAK		AT4G16500.1	| Symbols: | Cystatin/monellin superfamily protein | chr4:9301530-9301883 REVERSE LENGTH=117	TRUE	1.87237	Condition 4	Condition 1	3.31961e-05	14.113	1.18988e+08	1.04201e+08	1.03457e+08	1.05752e+08	1.41481e+08	1.81409e+08	1.45665e+08	1.33381e+08	1.20384e+08	1.2783e+08	1.58602e+08	1.52329e+08	1.85106e+08	1.99885e+08	2.27002e+08	1.97615e+08	1.16283e+08	1.16316e+08	1.62285e+08	1.15595e+08	1.0724e+08	1.20618e+08	2.45779e+08	1.41658e+08	1.07359e+08	2.00487e+08	2.64008e+08	2.50958e+08	3.16713e+08	1.99885e+08	1.96127e+07	3.45393e+08
112	8.84	2	265.177	528.339	0.000646729	1.22408	37.34	LGLAR		AT5G07030.1	| Symbols: | Eukaryotic aspartyl protease family protein | chr5:2183600-2185717 REVERSE LENGTH=455	FALSE	1.39363	Condition 1	Condition 4	0.0253448	25.1331	1.83064e+07	1.93666e+07	1.98807e+07	2.0619e+07	1.93394e+07	1.89598e+07	1.89591e+07	1.7882e+07	1.09619e+07	1.42583e+07	1.70133e+07	2.01606e+07	1.32911e+07	1.31601e+07	1.74991e+07	1.21426e+07	1.78901e+07	2.16183e+07	3.11854e+07	2.25382e+07	1.46589e+07	1.26063e+07	3.19896e+07	1.89916e+07	9.77592e+06	2.23625e+07	2.83202e+07	3.32141e+07	2.27409e+07	1.31601e+07	1.51189e+06	2.12231e+07
115	10.6931	2	530.787	1059.56	0.00268844	2.53733	72.26	LGNEATISQK		AT3G08030.2	| Symbols: | Protein of unknown function, DUF642 | chr3:2564517-2565819 FORWARD LENGTH=323	FALSE	2.79496	Condition 2	Condition 3	8.30719e-05	29.3524	1.16973e+08	9.60908e+07	7.01467e+07	8.2807e+07	1.14837e+08	1.14779e+08	8.28339e+07	7.75028e+07	4.30373e+07	3.16617e+07	3.84036e+07	2.64174e+07	3.7856e+07	5.01174e+07	6.9218e+07	3.94753e+07	1.14313e+08	1.07263e+08	1.10034e+08	9.05146e+07	8.70444e+07	7.63161e+07	1.39765e+08	8.23121e+07	3.83809e+07	4.96578e+07	6.39264e+07	4.35221e+07	6.47712e+07	5.01174e+07	5.98033e+06	6.89955e+07
115	10.6931	2	530.787	1059.56	0.00268844	2.53733	72.26	LGNEATISQK		AT3G08030.1	| Symbols: | Protein of unknown function, DUF642 | chr3:2564191-2565819 FORWARD LENGTH=365	FALSE	2.79496	Condition 2	Condition 3	8.30719e-05	29.3524	1.16973e+08	9.60908e+07	7.01467e+07	8.2807e+07	1.14837e+08	1.14779e+08	8.28339e+07	7.75028e+07	4.30373e+07	3.16617e+07	3.84036e+07	2.64174e+07	3.7856e+07	5.01174e+07	6.9218e+07	3.94753e+07	1.14313e+08	1.07263e+08	1.10034e+08	9.05146e+07	8.70444e+07	7.63161e+07	1.39765e+08	8.23121e+07	3.83809e+07	4.96578e+07	6.39264e+07	4.35221e+07	6.47712e+07	5.01174e+07	5.98033e+06	6.89955e+07
116	57.4616	2	549.286	1096.56	0.00305123	2.78256	57.15	DFGFSGILGGK		AT5G45280.2	| Symbols: | Pectinacetylesterase family protein | chr5:18346862-18349488 FORWARD LENGTH=391	FALSE	1.5482	Condition 4	Condition 2	0.0215479	27.8711	8.7043e+07	7.52309e+07	8.6776e+07	7.95598e+07	6.64932e+07	5.54574e+07	8.93618e+07	6.25745e+07	6.23839e+07	7.70542e+07	7.53792e+07	1.15769e+08	1.03313e+08	9.991e+07	1.05445e+08	1.15365e+08	8.50636e+07	8.3978e+07	1.36119e+08	8.69652e+07	5.04007e+07	3.68734e+07	1.5078e+08	6.64575e+07	5.56344e+07	1.20851e+08	1.25476e+08	1.90727e+08	1.76767e+08	9.991e+07	9.11033e+06	2.01636e+08
116	57.4616	2	549.286	1096.56	0.00305123	2.78256	57.15	DFGFSGILGGK		AT4G19410.1	| Symbols: | Pectinacetylesterase family protein | chr4:10582188-10584766 REVERSE LENGTH=391	FALSE	1.5482	Condition 4	Condition 2	0.0215479	27.8711	8.7043e+07	7.52309e+07	8.6776e+07	7.95598e+07	6.64932e+07	5.54574e+07	8.93618e+07	6.25745e+07	6.23839e+07	7.70542e+07	7.53792e+07	1.15769e+08	1.03313e+08	9.991e+07	1.05445e+08	1.15365e+08	8.50636e+07	8.3978e+07	1.36119e+08	8.69652e+07	5.04007e+07	3.68734e+07	1.5078e+08	6.64575e+07	5.56344e+07	1.20851e+08	1.25476e+08	1.90727e+08	1.76767e+08	9.991e+07	9.11033e+06	2.01636e+08
116	57.4616	2	549.286	1096.56	0.00305123	2.78256	57.15	DFGFSGILGGK		AT5G45280.1	| Symbols: | Pectinacetylesterase family protein | chr5:18346862-18349432 FORWARD LENGTH=370	FALSE	1.5482	Condition 4	Condition 2	0.0215479	27.8711	8.7043e+07	7.52309e+07	8.6776e+07	7.95598e+07	6.64932e+07	5.54574e+07	8.93618e+07	6.25745e+07	6.23839e+07	7.70542e+07	7.53792e+07	1.15769e+08	1.03313e+08	9.991e+07	1.05445e+08	1.15365e+08	8.50636e+07	8.3978e+07	1.36119e+08	8.69652e+07	5.04007e+07	3.68734e+07	1.5078e+08	6.64575e+07	5.56344e+07	1.20851e+08	1.25476e+08	1.90727e+08	1.76767e+08	9.991e+07	9.11033e+06	2.01636e+08
116	57.4616	2	549.286	1096.56	0.00305123	2.78256	57.15	DFGFSGILGGK		AT4G19410.2	| Symbols: | Pectinacetylesterase family protein | chr4:10581037-10584766 REVERSE LENGTH=517	FALSE	1.5482	Condition 4	Condition 2	0.0215479	27.8711	8.7043e+07	7.52309e+07	8.6776e+07	7.95598e+07	6.64932e+07	5.54574e+07	8.93618e+07	6.25745e+07	6.23839e+07	7.70542e+07	7.53792e+07	1.15769e+08	1.03313e+08	9.991e+07	1.05445e+08	1.15365e+08	8.50636e+07	8.3978e+07	1.36119e+08	8.69652e+07	5.04007e+07	3.68734e+07	1.5078e+08	6.64575e+07	5.56344e+07	1.20851e+08	1.25476e+08	1.90727e+08	1.76767e+08	9.991e+07	9.11033e+06	2.01636e+08
118	12.8668	2	364.222	726.428	0.000877235	1.2076	44.67	LAADPIK		AT5G07030.1	| Symbols: | Eukaryotic aspartyl protease family protein | chr5:2183600-2185717 REVERSE LENGTH=455	FALSE	1.62969	Condition 1	Condition 4	0.0015546	18.4031	5.22482e+07	4.72592e+07	4.55676e+07	4.61524e+07	5.67165e+07	4.27324e+07	3.93925e+07	3.96177e+07	3.14246e+07	3.40121e+07	4.27091e+07	4.10099e+07	2.82507e+07	2.48368e+07	3.61242e+07	2.8128e+07	5.10601e+07	5.2754e+07	7.14785e+07	5.04483e+07	4.29901e+07	2.84126e+07	6.64668e+07	4.20761e+07	2.80247e+07	5.33442e+07	7.10933e+07	6.75627e+07	4.83367e+07	2.48368e+07	3.12108e+06	4.91625e+07
119	11.7796	2	285.192	568.37	0.000573721	1.00941	35.98	AILPR		AT4G19410.1	| Symbols: | Pectinacetylesterase family protein | chr4:10582188-10584766 REVERSE LENGTH=391	FALSE	1.47719	Condition 1	Condition 2	0.00286204	15.0198	4.08708e+07	3.44932e+07	3.02712e+07	2.9945e+07	2.60151e+07	2.36581e+07	2.2103e+07	2.00064e+07	2.31067e+07	2.44189e+07	3.02555e+07	2.9244e+07	2.38048e+07	2.16099e+07	2.61223e+07	2.42895e+07	3.99414e+07	3.85037e+07	4.74842e+07	3.27323e+07	1.9719e+07	1.57301e+07	3.72944e+07	2.12479e+07	2.06067e+07	3.82982e+07	5.03632e+07	4.81788e+07	4.07297e+07	2.16099e+07	2.25693e+06	4.24535e+07
119	11.7796	2	285.192	568.37	0.000573721	1.00941	35.98	AILPR		AT4G19410.2	| Symbols: | Pectinacetylesterase family protein | chr4:10581037-10584766 REVERSE LENGTH=517	FALSE	1.47719	Condition 1	Condition 2	0.00286204	15.0198	4.08708e+07	3.44932e+07	3.02712e+07	2.9945e+07	2.60151e+07	2.36581e+07	2.2103e+07	2.00064e+07	2.31067e+07	2.44189e+07	3.02555e+07	2.9244e+07	2.38048e+07	2.16099e+07	2.61223e+07	2.42895e+07	3.99414e+07	3.85037e+07	4.74842e+07	3.27323e+07	1.9719e+07	1.57301e+07	3.72944e+07	2.12479e+07	2.06067e+07	3.82982e+07	5.03632e+07	4.81788e+07	4.07297e+07	2.16099e+07	2.25693e+06	4.24535e+07
120	9.1897	2	501.286	1000.56	0.00268972	2.68823	59.8	VITAAAEAQK		AT3G14310.1	| Symbols: ATPME3, PME3 | pectin methylesterase 3 | chr3:4772214-4775095 REVERSE LENGTH=592	FALSE	2.93208	Condition 3	Condition 2	0.000106764	38.3247	4.62765e+07	3.77192e+07	4.00011e+07	5.07361e+07	2.78331e+07	3.37345e+07	3.26452e+07	2.54902e+07	7.27747e+07	7.06419e+07	9.97581e+07	1.07804e+08	6.19109e+07	5.20784e+07	1.07625e+08	5.31544e+07	4.52242e+07	4.21048e+07	6.27467e+07	5.54586e+07	2.1097e+07	2.24299e+07	5.50821e+07	2.7072e+07	6.49009e+07	1.10794e+08	1.66057e+08	1.77605e+08	1.05929e+08	5.20784e+07	9.29863e+06	9.29039e+07
121	49.9729	2	774.91	1547.81	0.00415097	2.68185	102.99	LPLFGCTDSAQVLK		AT5G38430.1	| Symbols: | Ribulose bisphosphate carboxylase (small chain) family protein | chr5:15384350-15385155 REVERSE LENGTH=181	FALSE	1.5672	Condition 1	Condition 4	0.0694357	24.9338	2.93668e+08	2.63077e+08	2.88532e+08	1.95679e+08	2.26226e+08	1.59081e+08	2.44014e+08	1.91237e+08	2.19054e+08	1.86939e+08	1.51414e+08	2.73413e+08	2.06289e+08	1.2478e+08	1.77647e+08	1.55499e+08	2.8699e+08	2.93665e+08	4.52599e+08	2.13893e+08	1.71475e+08	1.05772e+08	4.11724e+08	2.03104e+08	1.95354e+08	2.93193e+08	2.52042e+08	4.50441e+08	3.52957e+08	1.2478e+08	1.53484e+07	2.71782e+08
121	49.9729	2	774.91	1547.81	0.00415097	2.68185	102.99	LPLFGCTDSAQVLK		AT5G38410.3	| Symbols: | Ribulose bisphosphate carboxylase (small chain) family protein | chr5:15377501-15378306 REVERSE LENGTH=186	FALSE	1.5672	Condition 1	Condition 4	0.0694357	24.9338	2.93668e+08	2.63077e+08	2.88532e+08	1.95679e+08	2.26226e+08	1.59081e+08	2.44014e+08	1.91237e+08	2.19054e+08	1.86939e+08	1.51414e+08	2.73413e+08	2.06289e+08	1.2478e+08	1.77647e+08	1.55499e+08	2.8699e+08	2.93665e+08	4.52599e+08	2.13893e+08	1.71475e+08	1.05772e+08	4.11724e+08	2.03104e+08	1.95354e+08	2.93193e+08	2.52042e+08	4.50441e+08	3.52957e+08	1.2478e+08	1.53484e+07	2.71782e+08
121	49.9729	2	774.91	1547.81	0.00415097	2.68185	102.99	LPLFGCTDSAQVLK		AT5G38410.1	| Symbols: | Ribulose bisphosphate carboxylase (small chain) family protein | chr5:15377501-15378306 REVERSE LENGTH=181	FALSE	1.5672	Condition 1	Condition 4	0.0694357	24.9338	2.93668e+08	2.63077e+08	2.88532e+08	1.95679e+08	2.26226e+08	1.59081e+08	2.44014e+08	1.91237e+08	2.19054e+08	1.86939e+08	1.51414e+08	2.73413e+08	2.06289e+08	1.2478e+08	1.77647e+08	1.55499e+08	2.8699e+08	2.93665e+08	4.52599e+08	2.13893e+08	1.71475e+08	1.05772e+08	4.11724e+08	2.03104e+08	1.95354e+08	2.93193e+08	2.52042e+08	4.50441e+08	3.52957e+08	1.2478e+08	1.53484e+07	2.71782e+08
121	49.9729	2	774.91	1547.81	0.00415097	2.68185	102.99	LPLFGCTDSAQVLK		AT1G67090.1	| Symbols: RBCS1A | ribulose bisphosphate carboxylase small chain 1A | chr1:25048465-25049249 REVERSE LENGTH=180	FALSE	1.5672	Condition 1	Condition 4	0.0694357	24.9338	2.93668e+08	2.63077e+08	2.88532e+08	1.95679e+08	2.26226e+08	1.59081e+08	2.44014e+08	1.91237e+08	2.19054e+08	1.86939e+08	1.51414e+08	2.73413e+08	2.06289e+08	1.2478e+08	1.77647e+08	1.55499e+08	2.8699e+08	2.93665e+08	4.52599e+08	2.13893e+08	1.71475e+08	1.05772e+08	4.11724e+08	2.03104e+08	1.95354e+08	2.93193e+08	2.52042e+08	4.50441e+08	3.52957e+08	1.2478e+08	1.53484e+07	2.71782e+08
121	49.9729	2	774.91	1547.81	0.00415097	2.68185	102.99	LPLFGCTDSAQVLK		AT5G38410.2	| Symbols: | Ribulose bisphosphate carboxylase (small chain) family protein | chr5:15377501-15378306 REVERSE LENGTH=174	FALSE	1.5672	Condition 1	Condition 4	0.0694357	24.9338	2.93668e+08	2.63077e+08	2.88532e+08	1.95679e+08	2.26226e+08	1.59081e+08	2.44014e+08	1.91237e+08	2.19054e+08	1.86939e+08	1.51414e+08	2.73413e+08	2.06289e+08	1.2478e+08	1.77647e+08	1.55499e+08	2.8699e+08	2.93665e+08	4.52599e+08	2.13893e+08	1.71475e+08	1.05772e+08	4.11724e+08	2.03104e+08	1.95354e+08	2.93193e+08	2.52042e+08	4.50441e+08	3.52957e+08	1.2478e+08	1.53484e+07	2.71782e+08
127	23.5306	2	714.38	1426.74	0.00328435	2.302	82.96	TDPNQNTGIVIQK		AT3G14310.1	| Symbols: ATPME3, PME3 | pectin methylesterase 3 | chr3:4772214-4775095 REVERSE LENGTH=592	TRUE	2.54535	Condition 3	Condition 2	0.000174159	41.797	1.94786e+08	1.42623e+08	1.425e+08	1.63862e+08	1.21645e+08	1.43203e+08	1.08252e+08	1.20025e+08	3.33105e+08	2.52499e+08	3.51798e+08	3.17775e+08	2.27773e+08	2.43993e+08	4.58809e+08	2.02103e+08	1.90357e+08	1.59206e+08	2.23529e+08	1.79114e+08	9.22046e+07	9.52147e+07	1.82654e+08	1.27473e+08	2.97065e+08	3.96016e+08	5.85601e+08	5.23526e+08	3.89717e+08	2.43993e+08	3.96404e+07	3.53238e+08
129	22.8851	2	447.247	892.479	0.0018859	2.11311	48	ISFSGQVR		AT1G29670.1	| Symbols: | GDSL-like Lipase/Acylhydrolase superfamily protein | chr1:10375843-10377717 FORWARD LENGTH=363	FALSE	1.68331	Condition 4	Condition 3	0.00488794	28.9698	1.12786e+08	9.26591e+07	1.01122e+08	8.91238e+07	9.49874e+07	9.80269e+07	9.25123e+07	9.86034e+07	7.22085e+07	6.63027e+07	8.61496e+07	7.5403e+07	1.04421e+08	1.06453e+08	1.80845e+08	1.1338e+08	1.10221e+08	1.03433e+08	1.58623e+08	9.74195e+07	7.19988e+07	6.51777e+07	1.56096e+08	1.04722e+08	6.4396e+07	1.03988e+08	1.43404e+08	1.24224e+08	1.78663e+08	1.06453e+08	1.56247e+07	1.98168e+08
130	24.9692	2	631.83	1261.64	0.00321416	2.5476	79.89	INSANQIFNNK		AT1G29670.1	| Symbols: | GDSL-like Lipase/Acylhydrolase superfamily protein | chr1:10375843-10377717 FORWARD LENGTH=363	TRUE	1.80213	Condition 4	Condition 3	0.00862002	32.8951	2.2375e+08	1.80472e+08	1.73734e+08	1.5229e+08	1.90645e+08	2.02749e+08	1.62847e+08	1.80033e+08	1.47597e+08	1.36906e+08	1.44849e+08	1.23204e+08	1.98632e+08	2.42391e+08	3.66616e+08	1.88139e+08	2.18662e+08	2.01456e+08	2.72524e+08	1.66465e+08	1.44506e+08	1.34807e+08	2.74771e+08	1.91205e+08	1.31628e+08	2.14721e+08	2.41115e+08	2.02976e+08	3.39856e+08	2.42391e+08	3.16751e+07	3.28832e+08
132	15.2186	2	488.739	975.464	0.00214789	2.20192	36.91	DVNLSSGER		AT3G16530.1	| Symbols: | Legume lectin family protein | chr3:5624586-5625416 REVERSE LENGTH=276	TRUE	2.12903	Condition 4	Condition 2	0.000639053	24.009	1.04949e+08	7.229e+07	6.43661e+07	8.44159e+07	5.45962e+07	4.93559e+07	4.43339e+07	4.12814e+07	7.72429e+07	5.66211e+07	5.30154e+07	6.06534e+07	1.0268e+08	8.34351e+07	1.34521e+08	8.29576e+07	1.02562e+08	8.06952e+07	1.00966e+08	9.22733e+07	4.13829e+07	3.28165e+07	7.48045e+07	4.38431e+07	6.88857e+07	8.88039e+07	8.82491e+07	9.99249e+07	1.75685e+08	8.34351e+07	1.16225e+07	1.44994e+08
132	15.2186	2	488.739	975.464	0.00214789	2.20192	36.91	DVNLSSGER		AT3G15356.1	| Symbols: | Legume lectin family protein | chr3:5174603-5175418 REVERSE LENGTH=271	TRUE	2.12903	Condition 4	Condition 2	0.000639053	24.009	1.04949e+08	7.229e+07	6.43661e+07	8.44159e+07	5.45962e+07	4.93559e+07	4.43339e+07	4.12814e+07	7.72429e+07	5.66211e+07	5.30154e+07	6.06534e+07	1.0268e+08	8.34351e+07	1.34521e+08	8.29576e+07	1.02562e+08	8.06952e+07	1.00966e+08	9.22733e+07	4.13829e+07	3.28165e+07	7.48045e+07	4.38431e+07	6.88857e+07	8.88039e+07	8.82491e+07	9.99249e+07	1.75685e+08	8.34351e+07	1.16225e+07	1.44994e+08
135	37.917	2	590.313	1178.61	0.00388347	3.29496	74.85	AGYWVQTGIGK		AT5G03350.1	| Symbols: | Legume lectin family protein | chr5:815804-816628 REVERSE LENGTH=274	FALSE	5.41594	Condition 4	Condition 1	1.36508e-08	26.1517	2.84645e+07	3.17237e+07	2.79975e+07	3.94906e+07	1.61801e+08	1.37304e+08	1.37111e+08	1.34172e+08	1.35984e+08	1.75033e+08	1.87528e+08	1.78256e+08	1.44532e+08	1.70415e+08	2.37505e+08	1.39035e+08	2.78172e+07	3.54122e+07	4.39176e+07	4.31664e+07	1.22642e+08	9.12927e+07	2.31348e+08	1.42498e+08	1.21272e+08	2.74519e+08	3.12158e+08	2.93673e+08	2.47293e+08	1.70415e+08	2.05201e+07	2.43008e+08
136	7.22652	2	438.722	875.43	0.00151954	1.73577	36.8	NMVTAQGR		AT3G14310.1	| Symbols: ATPME3, PME3 | pectin methylesterase 3 | chr3:4772214-4775095 REVERSE LENGTH=592	FALSE	2.42484	Condition 3	Condition 2	3.00478e-06	21.3124	2.51222e+07	2.34975e+07	2.39143e+07	3.09859e+07	1.84949e+07	2.46552e+07	2.1621e+07	2.30427e+07	5.08015e+07	4.50407e+07	5.53516e+07	6.17406e+07	4.22611e+07	4.27641e+07	6.38311e+07	4.49085e+07	2.45509e+07	2.62295e+07	3.75125e+07	3.38701e+07	1.40188e+07	1.63932e+07	3.6481e+07	2.44726e+07	4.53051e+07	7.06412e+07	9.21379e+07	1.01716e+08	7.23082e+07	4.27641e+07	5.51491e+06	7.84916e+07
136	7.22652	2	438.722	875.43	0.00151954	1.73577	36.8	NMVTAQGR		AT1G53830.1	| Symbols: ATPME2, PME2 | pectin methylesterase 2 | chr1:20098562-20100745 FORWARD LENGTH=587	FALSE	2.42484	Condition 3	Condition 2	3.00478e-06	21.3124	2.51222e+07	2.34975e+07	2.39143e+07	3.09859e+07	1.84949e+07	2.46552e+07	2.1621e+07	2.30427e+07	5.08015e+07	4.50407e+07	5.53516e+07	6.17406e+07	4.22611e+07	4.27641e+07	6.38311e+07	4.49085e+07	2.45509e+07	2.62295e+07	3.75125e+07	3.38701e+07	1.40188e+07	1.63932e+07	3.6481e+07	2.44726e+07	4.53051e+07	7.06412e+07	9.21379e+07	1.01716e+08	7.23082e+07	4.27641e+07	5.51491e+06	7.84916e+07
138	12.2516	2	390.225	778.435	0.00123299	1.58393	38.37	FVAVSTR		AT5G25460.1	| Symbols: | Protein of unknown function, DUF642 | chr5:8863430-8865394 FORWARD LENGTH=369	FALSE	1.4618	Condition 1	Condition 3	0.00984258	25.2289	4.65044e+07	4.76792e+07	4.18319e+07	4.32364e+07	3.63252e+07	3.34554e+07	3.00199e+07	2.89844e+07	2.97391e+07	2.59333e+07	3.72346e+07	2.97168e+07	3.09137e+07	2.66408e+07	4.18373e+07	2.42221e+07	4.54469e+07	5.32229e+07	6.56186e+07	4.72608e+07	2.75338e+07	2.22444e+07	5.06524e+07	3.0783e+07	2.65215e+07	4.06734e+07	6.19804e+07	4.89577e+07	5.28929e+07	2.66408e+07	3.61468e+06	4.23356e+07
138	12.2516	2	390.225	778.435	0.00123299	1.58393	38.37	FVAVSTR		AT5G11420.1	| Symbols: | Protein of unknown function, DUF642 | chr5:3644655-3646991 FORWARD LENGTH=366	FALSE	1.4618	Condition 1	Condition 3	0.00984258	25.2289	4.65044e+07	4.76792e+07	4.18319e+07	4.32364e+07	3.63252e+07	3.34554e+07	3.00199e+07	2.89844e+07	2.97391e+07	2.59333e+07	3.72346e+07	2.97168e+07	3.09137e+07	2.66408e+07	4.18373e+07	2.42221e+07	4.54469e+07	5.32229e+07	6.56186e+07	4.72608e+07	2.75338e+07	2.22444e+07	5.06524e+07	3.0783e+07	2.65215e+07	4.06734e+07	6.19804e+07	4.89577e+07	5.28929e+07	2.66408e+07	3.61468e+06	4.23356e+07
146	36.5121	2	726.316	1450.62	0.00241548	1.66514	76.6	DDENVNSQPFMR		ATCG00490.1	| Symbols: RBCL | ribulose-bisphosphate carboxylases | chrC:54958-56397 FORWARD LENGTH=479	FALSE	1.41112	Condition 4	Condition 2	0.853238	76.4825	1.98431e+08	1.57411e+08	1.3899e+08	1.34029e+08	1.56487e+08	1.70627e+08	1.38769e+08	1.48732e+08	1.98595e+08	1.69953e+08	1.65009e+08	1.7438e+08	1.61645e+08	1.35123e+08	4.63326e+08	1.07199e+08	1.93918e+08	1.75714e+08	2.18024e+08	1.46505e+08	1.18614e+08	1.13449e+08	2.34144e+08	1.57961e+08	1.77108e+08	2.66551e+08	2.74673e+08	2.87287e+08	2.76573e+08	1.35123e+08	4.00307e+07	1.87363e+08
146	36.5121	2	726.316	1450.62	0.00241548	1.66514	76.6	DDENVNSQPFMR		ATMG00280.1	| Symbols: ORF110A | Ribulose bisphosphate carboxylase large chain, catalytic domain | chrM:77819-78151 REVERSE LENGTH=110	FALSE	1.41112	Condition 4	Condition 2	0.853238	76.4825	1.98431e+08	1.57411e+08	1.3899e+08	1.34029e+08	1.56487e+08	1.70627e+08	1.38769e+08	1.48732e+08	1.98595e+08	1.69953e+08	1.65009e+08	1.7438e+08	1.61645e+08	1.35123e+08	4.63326e+08	1.07199e+08	1.93918e+08	1.75714e+08	2.18024e+08	1.46505e+08	1.18614e+08	1.13449e+08	2.34144e+08	1.57961e+08	1.77108e+08	2.66551e+08	2.74673e+08	2.87287e+08	2.76573e+08	1.35123e+08	4.00307e+07	1.87363e+08
146	36.5121	2	726.316	1450.62	0.00241548	1.66514	76.6	DDENVNSQPFMR		AT2G07732.1	| Symbols: | Ribulose bisphosphate carboxylase large chain, catalytic domain | chr2:3468424-3468774 REVERSE LENGTH=116	FALSE	1.41112	Condition 4	Condition 2	0.853238	76.4825	1.98431e+08	1.57411e+08	1.3899e+08	1.34029e+08	1.56487e+08	1.70627e+08	1.38769e+08	1.48732e+08	1.98595e+08	1.69953e+08	1.65009e+08	1.7438e+08	1.61645e+08	1.35123e+08	4.63326e+08	1.07199e+08	1.93918e+08	1.75714e+08	2.18024e+08	1.46505e+08	1.18614e+08	1.13449e+08	2.34144e+08	1.57961e+08	1.77108e+08	2.66551e+08	2.74673e+08	2.87287e+08	2.76573e+08	1.35123e+08	4.00307e+07	1.87363e+08
147	45.4345	2	817.404	1632.79	0.00356413	2.18285	90.92	YSTQLNALYNYGAR		AT1G29670.1	| Symbols: | GDSL-like Lipase/Acylhydrolase superfamily protein | chr1:10375843-10377717 FORWARD LENGTH=363	TRUE	1.75849	Condition 4	Condition 3	0.00281671	30.364	2.0276e+08	2.1054e+08	2.15781e+08	1.9045e+08	1.88764e+08	1.87484e+08	1.97399e+08	1.99516e+08	1.43233e+08	1.75821e+08	1.47316e+08	1.48875e+08	2.06476e+08	2.67936e+08	3.87168e+08	2.20323e+08	1.98149e+08	2.3502e+08	3.38479e+08	2.08177e+08	1.4308e+08	1.24657e+08	3.33071e+08	2.11897e+08	1.27736e+08	2.75755e+08	2.45221e+08	2.45268e+08	3.53278e+08	2.67936e+08	3.34507e+07	3.85084e+08
150	41.4349	2	688.846	1375.68	0.0038737	2.81586	85.58	LGDGGFELTPGASR		AT1G75040.1	| Symbols: PR5, PR-5 | pathogenesis-related gene 5 | chr1:28177754-28178731 FORWARD LENGTH=239	TRUE	5.57024	Condition 2	Condition 1	9.83137e-09	22.1725	2.61257e+07	2.5702e+07	2.50632e+07	3.32742e+07	1.63035e+08	1.52006e+08	1.4965e+08	1.48956e+08	1.01977e+08	1.43702e+08	1.72799e+08	1.68819e+08	1.10367e+08	1.10931e+08	1.47299e+08	9.93962e+07	2.55316e+07	2.86904e+07	3.93147e+07	3.63713e+07	1.23577e+08	1.01068e+08	2.52503e+08	1.58199e+08	9.09441e+07	2.2538e+08	2.87639e+08	2.78125e+08	1.88836e+08	1.10931e+08	1.27264e+07	1.73726e+08
158	5.04592	2	397.736	793.457	0.00133173	1.6784	36.01	HQAVALR		AT3G14310.1	| Symbols: ATPME3, PME3 | pectin methylesterase 3 | chr3:4772214-4775095 REVERSE LENGTH=592	FALSE	2.18232	Condition 3	Condition 2	2.60582e-06	17.0969	2.86382e+07	2.90204e+07	2.71272e+07	3.18796e+07	1.96106e+07	2.79243e+07	1.99124e+07	2.36421e+07	4.47383e+07	4.79689e+07	5.0538e+07	5.55414e+07	4.04105e+07	4.02998e+07	5.38591e+07	4.39304e+07	2.79869e+07	3.23946e+07	4.25524e+07	3.48469e+07	1.48645e+07	1.85668e+07	3.35982e+07	2.51092e+07	3.98979e+07	7.52338e+07	8.41253e+07	9.15031e+07	6.91418e+07	4.02998e+07	4.65335e+06	7.6782e+07
158	5.04592	2	397.736	793.457	0.00133173	1.6784	36.01	HQAVALR		AT1G53830.1	| Symbols: ATPME2, PME2 | pectin methylesterase 2 | chr1:20098562-20100745 FORWARD LENGTH=587	FALSE	2.18232	Condition 3	Condition 2	2.60582e-06	17.0969	2.86382e+07	2.90204e+07	2.71272e+07	3.18796e+07	1.96106e+07	2.79243e+07	1.99124e+07	2.36421e+07	4.47383e+07	4.79689e+07	5.0538e+07	5.55414e+07	4.04105e+07	4.02998e+07	5.38591e+07	4.39304e+07	2.79869e+07	3.23946e+07	4.25524e+07	3.48469e+07	1.48645e+07	1.85668e+07	3.35982e+07	2.51092e+07	3.98979e+07	7.52338e+07	8.41253e+07	9.15031e+07	6.91418e+07	4.02998e+07	4.65335e+06	7.6782e+07
158	5.04592	2	397.736	793.457	0.00133173	1.6784	36.01	HQAVALR		AT5G53370.1	| Symbols: ATPMEPCRF, PMEPCRF | pectin methylesterase PCR fragment F | chr5:21649683-21651530 REVERSE LENGTH=587	FALSE	2.18232	Condition 3	Condition 2	2.60582e-06	17.0969	2.86382e+07	2.90204e+07	2.71272e+07	3.18796e+07	1.96106e+07	2.79243e+07	1.99124e+07	2.36421e+07	4.47383e+07	4.79689e+07	5.0538e+07	5.55414e+07	4.04105e+07	4.02998e+07	5.38591e+07	4.39304e+07	2.79869e+07	3.23946e+07	4.25524e+07	3.48469e+07	1.48645e+07	1.85668e+07	3.35982e+07	2.51092e+07	3.98979e+07	7.52338e+07	8.41253e+07	9.15031e+07	6.91418e+07	4.02998e+07	4.65335e+06	7.6782e+07
158	5.04592	2	397.736	793.457	0.00133173	1.6784	36.01	HQAVALR		AT3G49220.1	| Symbols: | Plant invertase/pectin methylesterase inhibitor superfamily | chr3:18249840-18253647 FORWARD LENGTH=598	FALSE	2.18232	Condition 3	Condition 2	2.60582e-06	17.0969	2.86382e+07	2.90204e+07	2.71272e+07	3.18796e+07	1.96106e+07	2.79243e+07	1.99124e+07	2.36421e+07	4.47383e+07	4.79689e+07	5.0538e+07	5.55414e+07	4.04105e+07	4.02998e+07	5.38591e+07	4.39304e+07	2.79869e+07	3.23946e+07	4.25524e+07	3.48469e+07	1.48645e+07	1.85668e+07	3.35982e+07	2.51092e+07	3.98979e+07	7.52338e+07	8.41253e+07	9.15031e+07	6.91418e+07	4.02998e+07	4.65335e+06	7.6782e+07
158	5.04592	2	397.736	793.457	0.00133173	1.6784	36.01	HQAVALR		AT4G33220.1	| Symbols: PME44, ATPME44 | pectin methylesterase 44 | chr4:16022506-16026130 FORWARD LENGTH=525	FALSE	2.18232	Condition 3	Condition 2	2.60582e-06	17.0969	2.86382e+07	2.90204e+07	2.71272e+07	3.18796e+07	1.96106e+07	2.79243e+07	1.99124e+07	2.36421e+07	4.47383e+07	4.79689e+07	5.0538e+07	5.55414e+07	4.04105e+07	4.02998e+07	5.38591e+07	4.39304e+07	2.79869e+07	3.23946e+07	4.25524e+07	3.48469e+07	1.48645e+07	1.85668e+07	3.35982e+07	2.51092e+07	3.98979e+07	7.52338e+07	8.41253e+07	9.15031e+07	6.91418e+07	4.02998e+07	4.65335e+06	7.6782e+07
158	5.04592	2	397.736	793.457	0.00133173	1.6784	36.01	HQAVALR		AT1G23200.1	| Symbols: | Plant invertase/pectin methylesterase inhibitor superfamily | chr1:8227236-8229400 FORWARD LENGTH=554	FALSE	2.18232	Condition 3	Condition 2	2.60582e-06	17.0969	2.86382e+07	2.90204e+07	2.71272e+07	3.18796e+07	1.96106e+07	2.79243e+07	1.99124e+07	2.36421e+07	4.47383e+07	4.79689e+07	5.0538e+07	5.55414e+07	4.04105e+07	4.02998e+07	5.38591e+07	4.39304e+07	2.79869e+07	3.23946e+07	4.25524e+07	3.48469e+07	1.48645e+07	1.85668e+07	3.35982e+07	2.51092e+07	3.98979e+07	7.52338e+07	8.41253e+07	9.15031e+07	6.91418e+07	4.02998e+07	4.65335e+06	7.6782e+07
158	5.04592	2	397.736	793.457	0.00133173	1.6784	36.01	HQAVALR		AT1G11580.1	| Symbols: ATPMEPCRA, PMEPCRA | methylesterase PCR A | chr1:3888730-3890649 FORWARD LENGTH=557	FALSE	2.18232	Condition 3	Condition 2	2.60582e-06	17.0969	2.86382e+07	2.90204e+07	2.71272e+07	3.18796e+07	1.96106e+07	2.79243e+07	1.99124e+07	2.36421e+07	4.47383e+07	4.79689e+07	5.0538e+07	5.55414e+07	4.04105e+07	4.02998e+07	5.38591e+07	4.39304e+07	2.79869e+07	3.23946e+07	4.25524e+07	3.48469e+07	1.48645e+07	1.85668e+07	3.35982e+07	2.51092e+07	3.98979e+07	7.52338e+07	8.41253e+07	9.15031e+07	6.91418e+07	4.02998e+07	4.65335e+06	7.6782e+07
158	5.04592	2	397.736	793.457	0.00133173	1.6784	36.01	HQAVALR		AT3G10720.2	| Symbols: | Plant invertase/pectin methylesterase inhibitor superfamily | chr3:3354639-3357581 REVERSE LENGTH=619	FALSE	2.18232	Condition 3	Condition 2	2.60582e-06	17.0969	2.86382e+07	2.90204e+07	2.71272e+07	3.18796e+07	1.96106e+07	2.79243e+07	1.99124e+07	2.36421e+07	4.47383e+07	4.79689e+07	5.0538e+07	5.55414e+07	4.04105e+07	4.02998e+07	5.38591e+07	4.39304e+07	2.79869e+07	3.23946e+07	4.25524e+07	3.48469e+07	1.48645e+07	1.85668e+07	3.35982e+07	2.51092e+07	3.98979e+07	7.52338e+07	8.41253e+07	9.15031e+07	6.91418e+07	4.02998e+07	4.65335e+06	7.6782e+07
158	5.04592	2	397.736	793.457	0.00133173	1.6784	36.01	HQAVALR		AT2G26440.1	| Symbols: | Plant invertase/pectin methylesterase inhibitor superfamily | chr2:11247407-11249407 FORWARD LENGTH=547	FALSE	2.18232	Condition 3	Condition 2	2.60582e-06	17.0969	2.86382e+07	2.90204e+07	2.71272e+07	3.18796e+07	1.96106e+07	2.79243e+07	1.99124e+07	2.36421e+07	4.47383e+07	4.79689e+07	5.0538e+07	5.55414e+07	4.04105e+07	4.02998e+07	5.38591e+07	4.39304e+07	2.79869e+07	3.23946e+07	4.25524e+07	3.48469e+07	1.48645e+07	1.85668e+07	3.35982e+07	2.51092e+07	3.98979e+07	7.52338e+07	8.41253e+07	9.15031e+07	6.91418e+07	4.02998e+07	4.65335e+06	7.6782e+07
158	5.04592	2	397.736	793.457	0.00133173	1.6784	36.01	HQAVALR		AT3G10720.1	| Symbols: | Plant invertase/pectin methylesterase inhibitor superfamily | chr3:3354639-3355750 REVERSE LENGTH=263	FALSE	2.18232	Condition 3	Condition 2	2.60582e-06	17.0969	2.86382e+07	2.90204e+07	2.71272e+07	3.18796e+07	1.96106e+07	2.79243e+07	1.99124e+07	2.36421e+07	4.47383e+07	4.79689e+07	5.0538e+07	5.55414e+07	4.04105e+07	4.02998e+07	5.38591e+07	4.39304e+07	2.79869e+07	3.23946e+07	4.25524e+07	3.48469e+07	1.48645e+07	1.85668e+07	3.35982e+07	2.51092e+07	3.98979e+07	7.52338e+07	8.41253e+07	9.15031e+07	6.91418e+07	4.02998e+07	4.65335e+06	7.6782e+07
158	5.04592	2	397.736	793.457	0.00133173	1.6784	36.01	HQAVAIR		AT3G43270.1	| Symbols: | Plant invertase/pectin methylesterase inhibitor superfamily | chr3:15222402-15225124 REVERSE LENGTH=527	FALSE	2.18232	Condition 3	Condition 2	2.60582e-06	17.0969	2.86382e+07	2.90204e+07	2.71272e+07	3.18796e+07	1.96106e+07	2.79243e+07	1.99124e+07	2.36421e+07	4.47383e+07	4.79689e+07	5.0538e+07	5.55414e+07	4.04105e+07	4.02998e+07	5.38591e+07	4.39304e+07	2.79869e+07	3.23946e+07	4.25524e+07	3.48469e+07	1.48645e+07	1.85668e+07	3.35982e+07	2.51092e+07	3.98979e+07	7.52338e+07	8.41253e+07	9.15031e+07	6.91418e+07	4.02998e+07	4.65335e+06	7.6782e+07
161	40.2991	2	520.738	1039.46	0.00308678	2.9696	34.82	NIMFMGDGR		AT3G14310.1	| Symbols: ATPME3, PME3 | pectin methylesterase 3 | chr3:4772214-4775095 REVERSE LENGTH=592	TRUE	3.21058	Condition 3	Condition 2	3.60728e-07	20.9777	3.91382e+07	4.0817e+07	4.12571e+07	4.92423e+07	3.27744e+07	3.81821e+07	3.13343e+07	3.37045e+07	8.82662e+07	9.55523e+07	1.21789e+08	1.31017e+08	7.01252e+07	8.3975e+07	1.13547e+08	8.28939e+07	3.82482e+07	4.55628e+07	6.47169e+07	5.38258e+07	2.48424e+07	2.53871e+07	5.28704e+07	3.5796e+07	7.87163e+07	1.49863e+08	2.02729e+08	2.15847e+08	1.19983e+08	8.3975e+07	9.81029e+06	1.44883e+08
165	8.72325	2	388.711	775.408	0.000689304	0.888957	63.52	LGSDGSLK		AT1G78820.1	| Symbols: | D-mannose binding lectin protein with Apple-like carbohydrate-binding domain | chr1:29634401-29635768 REVERSE LENGTH=455	FALSE	1.42111	Condition 1	Condition 3	0.0349439	25.5742	3.48743e+07	3.50625e+07	2.75472e+07	3.14175e+07	3.18708e+07	3.38495e+07	3.11639e+07	2.70366e+07	1.88062e+07	2.18332e+07	2.55489e+07	2.4517e+07	2.43005e+07	2.99128e+07	3.90193e+07	2.2582e+07	3.40813e+07	3.91392e+07	4.32113e+07	3.43419e+07	2.41575e+07	2.25064e+07	5.25828e+07	2.87144e+07	1.67715e+07	3.42428e+07	4.25285e+07	4.03911e+07	4.15779e+07	2.99128e+07	3.37121e+06	3.94691e+07
165	8.72325	2	388.711	775.408	0.000689304	0.888957	63.52	LGSDGSLK		AT1G78830.1	| Symbols: | Curculin-like (mannose-binding) lectin family protein | chr1:29637141-29638508 REVERSE LENGTH=455	FALSE	1.42111	Condition 1	Condition 3	0.0349439	25.5742	3.48743e+07	3.50625e+07	2.75472e+07	3.14175e+07	3.18708e+07	3.38495e+07	3.11639e+07	2.70366e+07	1.88062e+07	2.18332e+07	2.55489e+07	2.4517e+07	2.43005e+07	2.99128e+07	3.90193e+07	2.2582e+07	3.40813e+07	3.91392e+07	4.32113e+07	3.43419e+07	2.41575e+07	2.25064e+07	5.25828e+07	2.87144e+07	1.67715e+07	3.42428e+07	4.25285e+07	4.03911e+07	4.15779e+07	2.99128e+07	3.37121e+06	3.94691e+07
165	8.72325	2	388.711	775.408	0.000689304	0.888957	35.48	LGSDKEK		AT5G47210.1	| Symbols: | Hyaluronan / mRNA binding family | chr5:19169222-19171012 REVERSE LENGTH=357	FALSE	1.42111	Condition 1	Condition 3	0.0349439	25.5742	3.48743e+07	3.50625e+07	2.75472e+07	3.14175e+07	3.18708e+07	3.38495e+07	3.11639e+07	2.70366e+07	1.88062e+07	2.18332e+07	2.55489e+07	2.4517e+07	2.43005e+07	2.99128e+07	3.90193e+07	2.2582e+07	3.40813e+07	3.91392e+07	4.32113e+07	3.43419e+07	2.41575e+07	2.25064e+07	5.25828e+07	2.87144e+07	1.67715e+07	3.42428e+07	4.25285e+07	4.03911e+07	4.15779e+07	2.99128e+07	3.37121e+06	3.94691e+07
169	8.07053	2	395.229	788.444	0.000752558	0.954487	37.63	IPPAYTK		ATCG00490.1	| Symbols: RBCL | ribulose-bisphosphate carboxylases | chrC:54958-56397 FORWARD LENGTH=479	FALSE	1.15236	Condition 3	Condition 2	0.8565	42.094	1.94456e+08	1.51785e+08	1.41967e+08	1.51294e+08	1.50894e+08	1.51542e+08	1.78786e+08	1.54262e+08	1.41175e+08	1.88696e+08	1.68365e+08	2.34072e+08	1.71114e+08	1.09782e+08	2.76495e+08	1.36885e+08	1.90034e+08	1.69433e+08	2.22692e+08	1.65377e+08	1.14375e+08	1.00759e+08	3.01666e+08	1.63835e+08	1.259e+08	2.95948e+08	2.80259e+08	3.85627e+08	2.92774e+08	1.09782e+08	2.38888e+07	2.3925e+08
172	20.6141	2	514.294	1026.57	0.00244282	2.37959	33.82	NVLAPTAVDK		AT4G19410.1	| Symbols: | Pectinacetylesterase family protein | chr4:10582188-10584766 REVERSE LENGTH=391	FALSE	1.53631	Condition 1	Condition 2	0.0310008	30.9605	1.27239e+08	7.89455e+07	7.31046e+07	6.94329e+07	6.51108e+07	6.14095e+07	4.93589e+07	5.11081e+07	7.03066e+07	6.09583e+07	7.86078e+07	7.14541e+07	5.91604e+07	5.98586e+07	7.17146e+07	6.16112e+07	1.24346e+08	8.81244e+07	1.14674e+08	7.58957e+07	4.93528e+07	4.08309e+07	8.32832e+07	5.42795e+07	6.26999e+07	9.56062e+07	1.3085e+08	1.17719e+08	1.01223e+08	5.98586e+07	6.19603e+06	1.07685e+08
172	20.6141	2	514.294	1026.57	0.00244282	2.37959	33.82	NVLAPTAVDK		AT4G19410.2	| Symbols: | Pectinacetylesterase family protein | chr4:10581037-10584766 REVERSE LENGTH=517	FALSE	1.53631	Condition 1	Condition 2	0.0310008	30.9605	1.27239e+08	7.89455e+07	7.31046e+07	6.94329e+07	6.51108e+07	6.14095e+07	4.93589e+07	5.11081e+07	7.03066e+07	6.09583e+07	7.86078e+07	7.14541e+07	5.91604e+07	5.98586e+07	7.17146e+07	6.16112e+07	1.24346e+08	8.81244e+07	1.14674e+08	7.58957e+07	4.93528e+07	4.08309e+07	8.32832e+07	5.42795e+07	6.26999e+07	9.56062e+07	1.3085e+08	1.17719e+08	1.01223e+08	5.98586e+07	6.19603e+06	1.07685e+08
173	35.0487	2	476.749	951.484	0.00216245	2.27272	38.18	EYPGAFIR		AT5G38430.1	| Symbols: | Ribulose bisphosphate carboxylase (small chain) family protein | chr5:15384350-15385155 REVERSE LENGTH=181	FALSE	1.35849	Condition 3	Condition 2	0.150814	34.502	1.38997e+08	1.17577e+08	1.53018e+08	1.16868e+08	1.00192e+08	9.33285e+07	9.12283e+07	1.10892e+08	9.95569e+07	1.41383e+08	1.38365e+08	1.58167e+08	1.10541e+08	6.75704e+07	1.55677e+08	9.44716e+07	1.35836e+08	1.31247e+08	2.40028e+08	1.27746e+08	7.59435e+07	6.20537e+07	1.53929e+08	1.17773e+08	8.87855e+07	2.21744e+08	2.30322e+08	2.60576e+08	1.89135e+08	6.75704e+07	1.34502e+07	1.65119e+08
173	35.0487	2	476.749	951.484	0.00216245	2.27272	38.18	EYPGAFIR		AT5G38410.3	| Symbols: | Ribulose bisphosphate carboxylase (small chain) family protein | chr5:15377501-15378306 REVERSE LENGTH=186	FALSE	1.35849	Condition 3	Condition 2	0.150814	34.502	1.38997e+08	1.17577e+08	1.53018e+08	1.16868e+08	1.00192e+08	9.33285e+07	9.12283e+07	1.10892e+08	9.95569e+07	1.41383e+08	1.38365e+08	1.58167e+08	1.10541e+08	6.75704e+07	1.55677e+08	9.44716e+07	1.35836e+08	1.31247e+08	2.40028e+08	1.27746e+08	7.59435e+07	6.20537e+07	1.53929e+08	1.17773e+08	8.87855e+07	2.21744e+08	2.30322e+08	2.60576e+08	1.89135e+08	6.75704e+07	1.34502e+07	1.65119e+08
173	35.0487	2	476.749	951.484	0.00216245	2.27272	38.18	EYPGAFIR		AT5G38410.1	| Symbols: | Ribulose bisphosphate carboxylase (small chain) family protein | chr5:15377501-15378306 REVERSE LENGTH=181	FALSE	1.35849	Condition 3	Condition 2	0.150814	34.502	1.38997e+08	1.17577e+08	1.53018e+08	1.16868e+08	1.00192e+08	9.33285e+07	9.12283e+07	1.10892e+08	9.95569e+07	1.41383e+08	1.38365e+08	1.58167e+08	1.10541e+08	6.75704e+07	1.55677e+08	9.44716e+07	1.35836e+08	1.31247e+08	2.40028e+08	1.27746e+08	7.59435e+07	6.20537e+07	1.53929e+08	1.17773e+08	8.87855e+07	2.21744e+08	2.30322e+08	2.60576e+08	1.89135e+08	6.75704e+07	1.34502e+07	1.65119e+08
173	35.0487	2	476.749	951.484	0.00216245	2.27272	38.18	EYPGAFIR		AT5G38410.2	| Symbols: | Ribulose bisphosphate carboxylase (small chain) family protein | chr5:15377501-15378306 REVERSE LENGTH=174	FALSE	1.35849	Condition 3	Condition 2	0.150814	34.502	1.38997e+08	1.17577e+08	1.53018e+08	1.16868e+08	1.00192e+08	9.33285e+07	9.12283e+07	1.10892e+08	9.95569e+07	1.41383e+08	1.38365e+08	1.58167e+08	1.10541e+08	6.75704e+07	1.55677e+08	9.44716e+07	1.35836e+08	1.31247e+08	2.40028e+08	1.27746e+08	7.59435e+07	6.20537e+07	1.53929e+08	1.17773e+08	8.87855e+07	2.21744e+08	2.30322e+08	2.60576e+08	1.89135e+08	6.75704e+07	1.34502e+07	1.65119e+08
175	15.6494	2	652.858	1303.7	0.00241019	1.84873	92.46	VVEGTTQVVSGTK		AT4G16500.1	| Symbols: | Cystatin/monellin superfamily protein | chr4:9301530-9301883 REVERSE LENGTH=117	TRUE	1.65495	Condition 4	Condition 1	0.0115252	29.5912	1.12412e+08	1.13081e+08	9.02285e+07	8.62271e+07	2.02383e+08	1.4911e+08	1.1281e+08	1.11742e+08	9.99377e+07	1.03884e+08	1.39932e+08	1.14835e+08	1.47641e+08	1.58086e+08	1.99447e+08	1.6003e+08	1.09856e+08	1.26228e+08	1.41535e+08	9.42531e+07	1.53403e+08	9.91427e+07	1.90344e+08	1.18676e+08	8.91251e+07	1.6293e+08	2.3293e+08	1.89189e+08	2.52612e+08	1.58086e+08	1.72319e+07	2.79702e+08
178	50.734	2	552.82	1103.63	0.00293603	2.66036	59.23	LTGTIPDIFK		AT1G33590.1	| Symbols: | Leucine-rich repeat (LRR) family protein | chr1:12177788-12179221 FORWARD LENGTH=477	FALSE	2.07925	Condition 4	Condition 2	0.000689578	29.379	4.76594e+07	4.64953e+07	5.33457e+07	4.67743e+07	4.54298e+07	3.51466e+07	5.62438e+07	4.34214e+07	3.56665e+07	6.01816e+07	5.71886e+07	7.67495e+07	9.40265e+07	8.48518e+07	9.23692e+07	1.03519e+08	4.65756e+07	5.19013e+07	8.36794e+07	5.11281e+07	3.4435e+07	2.33688e+07	9.49001e+07	4.61158e+07	3.18076e+07	9.43881e+07	9.51958e+07	1.26443e+08	1.60878e+08	8.48518e+07	7.98056e+06	1.80932e+08
182	7.62622	2	418.735	835.456	0.00101342	1.21302	48.49	AADYLKR		AT1G29670.1	| Symbols: | GDSL-like Lipase/Acylhydrolase superfamily protein | chr1:10375843-10377717 FORWARD LENGTH=363	FALSE	1.68939	Condition 4	Condition 3	8.32758e-05	14.1314	2.57987e+07	2.57879e+07	2.80835e+07	2.49886e+07	2.08237e+07	2.1968e+07	2.02801e+07	2.51756e+07	1.38914e+07	1.70513e+07	1.6701e+07	1.84871e+07	2.29293e+07	2.76337e+07	3.25291e+07	2.86283e+07	2.5212e+07	2.87862e+07	4.40525e+07	2.73145e+07	1.5784e+07	1.46064e+07	3.42185e+07	2.67378e+07	1.23884e+07	2.6743e+07	2.78004e+07	3.0457e+07	3.92317e+07	2.76337e+07	2.81046e+06	5.00369e+07
193	35.8897	2	488.272	974.53	0.00114251	1.17237	64.3	ALDTLDLSK		AT1G33590.1	| Symbols: | Leucine-rich repeat (LRR) family protein | chr1:12177788-12179221 FORWARD LENGTH=477	FALSE	2.50061	Condition 4	Condition 2	0.000398608	39.9338	4.63353e+07	4.21105e+07	4.46509e+07	4.31518e+07	3.56804e+07	4.38078e+07	3.94614e+07	4.31365e+07	3.86553e+07	4.43176e+07	6.42275e+07	5.69339e+07	7.40655e+07	8.51064e+07	1.61543e+08	8.45992e+07	4.52816e+07	4.70067e+07	7.00405e+07	4.71684e+07	2.70451e+07	2.91276e+07	6.65831e+07	4.58133e+07	3.4473e+07	6.95072e+07	1.06913e+08	9.37971e+07	1.26725e+08	8.51064e+07	1.39571e+07	1.47863e+08
196	19.2525	2	535.768	1069.52	0.00313386	2.93016	57.53	YVYIENNR		AT1G33590.1	| Symbols: | Leucine-rich repeat (LRR) family protein | chr1:12177788-12179221 FORWARD LENGTH=477	TRUE	1.94757	Condition 4	Condition 2	0.00057362	25.3818	6.8251e+07	5.64876e+07	4.9325e+07	5.21728e+07	6.71677e+07	5.31073e+07	4.20841e+07	4.5437e+07	5.40848e+07	5.2939e+07	5.90869e+07	5.92694e+07	8.97495e+07	9.11054e+07	1.39448e+08	8.43939e+07	6.66989e+07	6.30554e+07	7.73725e+07	5.70291e+07	5.09119e+07	3.53108e+07	7.10083e+07	4.82565e+07	4.82332e+07	8.30289e+07	9.83557e+07	9.76448e+07	1.5356e+08	9.11054e+07	1.20481e+07	1.47505e+08
199	25.6218	3	489.258	1464.75	0.00438769	2.99553	50.75	TFQGPPHGIQVER		ATCG00490.1	| Symbols: RBCL | ribulose-bisphosphate carboxylases | chrC:54958-56397 FORWARD LENGTH=479	FALSE	1.29663	Condition 4	Condition 2	0.779516	60.4641	2.09878e+08	1.30706e+08	1.32335e+08	1.36222e+08	1.25916e+08	1.56569e+08	1.4366e+08	1.5272e+08	1.63486e+08	1.5928e+08	1.56944e+08	2.28863e+08	1.54709e+08	1.06473e+08	3.55227e+08	1.34166e+08	2.05106e+08	1.45903e+08	2.07583e+08	1.48902e+08	9.54419e+07	1.04102e+08	2.42398e+08	1.62197e+08	1.45798e+08	2.49813e+08	2.61248e+08	3.77045e+08	2.64706e+08	1.06473e+08	3.06911e+07	2.34496e+08
199	25.6218	3	489.258	1464.75	-0.00541231	-3.69502	---	YEAGKDSVLQVTR		AT4G31840.1	| Symbols: ENODL15, AtENODL15 | early nodulin-like protein 15 | chr4:15401798-15402426 FORWARD LENGTH=177	FALSE	1.29663	Condition 4	Condition 2	0.779516	60.4641	2.09878e+08	1.30706e+08	1.32335e+08	1.36222e+08	1.25916e+08	1.56569e+08	1.4366e+08	1.5272e+08	1.63486e+08	1.5928e+08	1.56944e+08	2.28863e+08	1.54709e+08	1.06473e+08	3.55227e+08	1.34166e+08	2.05106e+08	1.45903e+08	2.07583e+08	1.48902e+08	9.54419e+07	1.04102e+08	2.42398e+08	1.62197e+08	1.45798e+08	2.49813e+08	2.61248e+08	3.77045e+08	2.64706e+08	1.06473e+08	3.06911e+07	2.34496e+08
201	42.9229	2	614.344	1226.67	0.00324516	2.64551	83.64	QGDMLLVVPAGK		AT5G25460.1	| Symbols: | Protein of unknown function, DUF642 | chr5:8863430-8865394 FORWARD LENGTH=369	TRUE	1.41015	Condition 1	Condition 2	0.00203298	12.9794	7.93565e+07	9.16558e+07	9.5349e+07	9.17669e+07	6.59565e+07	6.15297e+07	6.87716e+07	5.77061e+07	5.39573e+07	7.43157e+07	6.50149e+07	6.75018e+07	7.44514e+07	7.15595e+07	7.55793e+07	5.90505e+07	7.75519e+07	1.02313e+08	1.49567e+08	1.00308e+08	4.99938e+07	4.09108e+07	1.16038e+08	6.1287e+07	4.81195e+07	1.16556e+08	1.08223e+08	1.11208e+08	1.27385e+08	7.15595e+07	6.52994e+06	1.03209e+08
201	42.9229	2	614.344	1226.67	0.00324516	2.64551	83.64	QGDMLLVVPAGK		AT5G11420.1	| Symbols: | Protein of unknown function, DUF642 | chr5:3644655-3646991 FORWARD LENGTH=366	TRUE	1.41015	Condition 1	Condition 2	0.00203298	12.9794	7.93565e+07	9.16558e+07	9.5349e+07	9.17669e+07	6.59565e+07	6.15297e+07	6.87716e+07	5.77061e+07	5.39573e+07	7.43157e+07	6.50149e+07	6.75018e+07	7.44514e+07	7.15595e+07	7.55793e+07	5.90505e+07	7.75519e+07	1.02313e+08	1.49567e+08	1.00308e+08	4.99938e+07	4.09108e+07	1.16038e+08	6.1287e+07	4.81195e+07	1.16556e+08	1.08223e+08	1.11208e+08	1.27385e+08	7.15595e+07	6.52994e+06	1.03209e+08
202	39.0327	2	602.324	1202.63	0.00360679	2.99909	48.88	EIEYPGQVLR		AT1G06680.1	| Symbols: PSBP-1, OEE2, PSII-P, OE23 | photosystem II subunit P-1 | chr1:2047940-2049186 FORWARD LENGTH=263	TRUE	1.85349	Condition 1	Condition 4	0.00364141	28.2194	9.58217e+07	1.18999e+08	1.14526e+08	1.06243e+08	5.8219e+07	6.12463e+07	7.42472e+07	6.69415e+07	8.81372e+07	8.16719e+07	5.30969e+07	6.20817e+07	7.12894e+07	4.34638e+07	7.47907e+07	4.54668e+07	9.36427e+07	1.32835e+08	1.79648e+08	1.16132e+08	4.4129e+07	4.07224e+07	1.25277e+08	7.10955e+07	7.86013e+07	1.28093e+08	8.83847e+07	1.02278e+08	1.21975e+08	4.34638e+07	6.46181e+06	7.94675e+07
204	11.1911	2	417.232	832.449	0.00162796	1.95563	31.18	TMQNIVK		AT3G18080.1	| Symbols: BGLU44 | B-S glucosidase 44 | chr3:6191586-6194124 FORWARD LENGTH=512	TRUE	1.87376	Condition 4	Condition 3	0.124883	66.2491	4.17363e+07	3.85312e+07	3.36616e+07	3.72527e+07	3.81518e+07	3.36052e+07	2.89878e+07	2.83323e+07	2.66822e+07	2.30933e+07	2.6773e+07	2.21391e+07	3.20423e+07	3.1889e+07	9.21164e+07	2.88689e+07	4.07872e+07	4.30112e+07	5.28024e+07	4.07202e+07	2.89184e+07	2.2344e+07	4.89111e+07	3.00904e+07	2.37953e+07	3.62192e+07	4.45662e+07	3.64737e+07	5.48239e+07	3.1889e+07	7.95872e+06	5.04573e+07
205	46.8311	2	795.936	1589.86	0.00405617	2.55129	107.18	QILSGVNYASAAAGIR		AT1G29670.1	| Symbols: | GDSL-like Lipase/Acylhydrolase superfamily protein | chr1:10375843-10377717 FORWARD LENGTH=363	FALSE	1.7659	Condition 4	Condition 3	0.00825514	31.3236	1.45245e+08	1.19583e+08	1.56879e+08	1.39345e+08	1.42477e+08	1.19481e+08	1.47204e+08	9.99801e+07	9.91739e+07	1.19838e+08	1.08456e+08	1.20324e+08	1.55594e+08	1.90951e+08	2.87273e+08	1.56936e+08	1.41942e+08	1.33487e+08	2.46084e+08	1.52315e+08	1.07995e+08	7.94422e+07	2.48378e+08	1.06184e+08	8.84439e+07	1.87953e+08	1.80535e+08	1.9823e+08	2.6622e+08	1.90951e+08	2.482e+07	2.74295e+08
206	32.6524	2	419.217	836.42	0.00202046	2.41561	28.72	AWIEYR		AT5G03350.1	| Symbols: | Legume lectin family protein | chr5:815804-816628 REVERSE LENGTH=274	FALSE	5.83508	Condition 3	Condition 1	1.69699e-09	18.5233	8.24763e+06	8.44525e+06	7.52447e+06	1.08247e+07	4.47821e+07	4.46254e+07	4.10429e+07	4.23812e+07	3.9003e+07	4.99477e+07	6.17965e+07	5.37262e+07	4.49538e+07	4.79897e+07	6.22636e+07	4.51097e+07	8.06008e+06	9.42717e+06	1.18031e+07	1.18323e+07	3.39441e+07	2.96712e+07	6.92516e+07	4.50111e+07	3.47831e+07	7.83373e+07	1.02866e+08	8.85126e+07	7.69154e+07	4.79897e+07	5.37948e+06	7.88433e+07
208	33.0162	2	491.789	981.564	0.00310951	3.16792	45.98	VLIDVPNGR		AT5G07030.1	| Symbols: | Eukaryotic aspartyl protease family protein | chr5:2183600-2185717 REVERSE LENGTH=455	FALSE	1.33057	Condition 1	Condition 4	0.0625062	20.5258	4.70121e+07	4.78368e+07	5.63435e+07	5.4491e+07	4.9183e+07	5.37898e+07	4.74144e+07	4.97899e+07	3.45477e+07	4.46913e+07	5.00506e+07	5.72857e+07	3.49897e+07	3.54016e+07	4.99395e+07	3.42519e+07	4.5943e+07	5.33987e+07	8.83818e+07	5.95631e+07	3.72799e+07	3.57646e+07	8.00022e+07	5.28796e+07	3.08099e+07	7.00933e+07	8.33139e+07	9.43768e+07	5.98669e+07	3.54016e+07	4.3147e+06	5.98659e+07
218	55.5883	2	887.926	1773.84	0.00433843	2.44579	102.43	VFLQNMYPGFSGAMGR		AT5G03350.1	| Symbols: | Legume lectin family protein | chr5:815804-816628 REVERSE LENGTH=274	TRUE	6.08283	Condition 3	Condition 1	5.04951e-07	34.3512	2.97644e+07	3.58839e+07	3.48611e+07	4.4618e+07	1.88257e+08	1.20443e+08	2.12113e+08	1.52647e+08	1.27959e+08	2.23958e+08	2.17327e+08	3.13541e+08	2.13404e+08	2.19669e+08	1.85615e+08	2.0378e+08	2.90875e+07	4.00561e+07	5.4684e+07	4.8771e+07	1.42696e+08	8.00818e+07	3.57898e+08	1.6212e+08	1.14115e+08	3.51252e+08	3.61761e+08	5.16551e+08	3.65132e+08	2.19669e+08	1.60369e+07	3.56168e+08
222	42.1887	2	535.266	1068.52	0.00332245	3.10941	63.74	AVGNWFYGR		AT4G19410.1	| Symbols: | Pectinacetylesterase family protein | chr4:10582188-10584766 REVERSE LENGTH=391	FALSE	1.43212	Condition 1	Condition 2	0.00186798	14.1323	7.54854e+07	7.28694e+07	7.5028e+07	6.76082e+07	4.72428e+07	5.44456e+07	5.00398e+07	5.14609e+07	5.07127e+07	6.90377e+07	6.99258e+07	6.7202e+07	5.46696e+07	5.8722e+07	6.84283e+07	5.93708e+07	7.37689e+07	8.13419e+07	1.17691e+08	7.39011e+07	3.58092e+07	3.62007e+07	8.4432e+07	5.46543e+07	4.52259e+07	1.08278e+08	1.16398e+08	1.10714e+08	9.3539e+07	5.8722e+07	5.9121e+06	1.03769e+08
222	42.1887	2	535.266	1068.52	0.00332245	3.10941	63.74	AVGNWFYGR		AT4G19410.2	| Symbols: | Pectinacetylesterase family protein | chr4:10581037-10584766 REVERSE LENGTH=517	FALSE	1.43212	Condition 1	Condition 2	0.00186798	14.1323	7.54854e+07	7.28694e+07	7.5028e+07	6.76082e+07	4.72428e+07	5.44456e+07	5.00398e+07	5.14609e+07	5.07127e+07	6.90377e+07	6.99258e+07	6.7202e+07	5.46696e+07	5.8722e+07	6.84283e+07	5.93708e+07	7.37689e+07	8.13419e+07	1.17691e+08	7.39011e+07	3.58092e+07	3.62007e+07	8.4432e+07	5.46543e+07	4.52259e+07	1.08278e+08	1.16398e+08	1.10714e+08	9.3539e+07	5.8722e+07	5.9121e+06	1.03769e+08
224	10.1744	2	582.767	1163.52	0.00254997	2.19161	79.97	VTNAGCCGIGR		AT1G29670.1	| Symbols: | GDSL-like Lipase/Acylhydrolase superfamily protein | chr1:10375843-10377717 FORWARD LENGTH=363	FALSE	2.09793	Condition 4	Condition 3	0.00547483	31.0835	6.68197e+07	6.58685e+07	4.54128e+07	3.57183e+07	6.84056e+07	6.00992e+07	5.95832e+07	5.06888e+07	4.06594e+07	1.94905e+07	3.10653e+07	2.51601e+07	4.64992e+07	6.506e+07	8.52852e+07	4.73031e+07	6.53002e+07	7.3527e+07	7.12356e+07	3.9043e+07	5.18502e+07	3.99597e+07	1.00535e+08	5.38342e+07	3.62603e+07	3.05686e+07	5.1711e+07	4.14506e+07	7.95596e+07	6.506e+07	7.36851e+06	8.2677e+07
226	6.47815	2	502.247	1002.48	0.0018981	1.89341	35.82	YAIEEHNK		AT4G16500.1	| Symbols: | Cystatin/monellin superfamily protein | chr4:9301530-9301883 REVERSE LENGTH=117	TRUE	2.06877	Condition 4	Condition 1	1.13168e-05	16.0881	1.67659e+07	1.81249e+07	1.5684e+07	1.72725e+07	2.83534e+07	3.13368e+07	2.17588e+07	2.77939e+07	2.14891e+07	2.21799e+07	2.22857e+07	2.26424e+07	3.01811e+07	3.80232e+07	3.05572e+07	4.15985e+07	1.63846e+07	2.02322e+07	2.46023e+07	1.88802e+07	2.14914e+07	2.08357e+07	3.67136e+07	2.95186e+07	1.91641e+07	3.47867e+07	3.70967e+07	3.73027e+07	5.16394e+07	3.80232e+07	2.6401e+06	7.27064e+07
227	21.7379	2	509.766	1017.52	0.00171802	1.68844	38.56	ATCPIDTLK		AT2G10940.1	| Symbols: | Bifunctional inhibitor/lipid-transfer protein/seed storage 2S albumin superfamily protein | chr2:4311160-4312035 REVERSE LENGTH=291	TRUE	2.12318	Condition 2	Condition 3	0.00153547	28.3674	8.60821e+07	7.12165e+07	5.26985e+07	4.61524e+07	7.73884e+07	8.29911e+07	8.33573e+07	6.94611e+07	3.95287e+07	3.15881e+07	3.33439e+07	4.3053e+07	7.13913e+07	6.82167e+07	5.07375e+07	1.00486e+08	8.41245e+07	7.94969e+07	8.26641e+07	5.04483e+07	5.8659e+07	5.51804e+07	1.40649e+08	7.37714e+07	3.52519e+07	4.95424e+07	5.55041e+07	7.09287e+07	1.2215e+08	6.82167e+07	4.38365e+06	1.7563e+08
229	41.0466	2	771.343	1540.67	0.00270727	1.7572	78.72	QSTNPDFYNWNR		AT5G45280.2	| Symbols: | Pectinacetylesterase family protein | chr5:18346862-18349488 FORWARD LENGTH=391	FALSE	1.41011	Condition 4	Condition 2	0.044462	24.2362	1.55625e+08	1.41897e+08	1.39557e+08	1.3179e+08	1.29149e+08	1.42311e+08	1.08512e+08	1.10257e+08	1.2514e+08	1.40577e+08	1.40671e+08	1.21167e+08	1.48983e+08	1.88058e+08	2.24159e+08	1.30077e+08	1.52086e+08	1.58396e+08	2.18913e+08	1.44057e+08	9.7893e+07	9.46218e+07	1.83092e+08	1.17099e+08	1.116e+08	2.20478e+08	2.34159e+08	1.9962e+08	2.54908e+08	1.88058e+08	1.9367e+07	2.27351e+08
229	41.0466	2	771.343	1540.67	0.00270727	1.7572	78.72	QSTNPDFYNWNR		AT4G19410.1	| Symbols: | Pectinacetylesterase family protein | chr4:10582188-10584766 REVERSE LENGTH=391	FALSE	1.41011	Condition 4	Condition 2	0.044462	24.2362	1.55625e+08	1.41897e+08	1.39557e+08	1.3179e+08	1.29149e+08	1.42311e+08	1.08512e+08	1.10257e+08	1.2514e+08	1.40577e+08	1.40671e+08	1.21167e+08	1.48983e+08	1.88058e+08	2.24159e+08	1.30077e+08	1.52086e+08	1.58396e+08	2.18913e+08	1.44057e+08	9.7893e+07	9.46218e+07	1.83092e+08	1.17099e+08	1.116e+08	2.20478e+08	2.34159e+08	1.9962e+08	2.54908e+08	1.88058e+08	1.9367e+07	2.27351e+08
229	41.0466	2	771.343	1540.67	0.00270727	1.7572	78.72	QSTNPDFYNWNR		AT5G45280.1	| Symbols: | Pectinacetylesterase family protein | chr5:18346862-18349432 FORWARD LENGTH=370	FALSE	1.41011	Condition 4	Condition 2	0.044462	24.2362	1.55625e+08	1.41897e+08	1.39557e+08	1.3179e+08	1.29149e+08	1.42311e+08	1.08512e+08	1.10257e+08	1.2514e+08	1.40577e+08	1.40671e+08	1.21167e+08	1.48983e+08	1.88058e+08	2.24159e+08	1.30077e+08	1.52086e+08	1.58396e+08	2.18913e+08	1.44057e+08	9.7893e+07	9.46218e+07	1.83092e+08	1.17099e+08	1.116e+08	2.20478e+08	2.34159e+08	1.9962e+08	2.54908e+08	1.88058e+08	1.9367e+07	2.27351e+08
229	41.0466	2	771.343	1540.67	0.00270727	1.7572	78.72	QSTNPDFYNWNR		AT4G19410.2	| Symbols: | Pectinacetylesterase family protein | chr4:10581037-10584766 REVERSE LENGTH=517	FALSE	1.41011	Condition 4	Condition 2	0.044462	24.2362	1.55625e+08	1.41897e+08	1.39557e+08	1.3179e+08	1.29149e+08	1.42311e+08	1.08512e+08	1.10257e+08	1.2514e+08	1.40577e+08	1.40671e+08	1.21167e+08	1.48983e+08	1.88058e+08	2.24159e+08	1.30077e+08	1.52086e+08	1.58396e+08	2.18913e+08	1.44057e+08	9.7893e+07	9.46218e+07	1.83092e+08	1.17099e+08	1.116e+08	2.20478e+08	2.34159e+08	1.9962e+08	2.54908e+08	1.88058e+08	1.9367e+07	2.27351e+08
231	9.21338	2	618.796	1235.58	0.002601	2.10509	72.37	KIDCGSACVAR		AT1G75750.1	| Symbols: GASA1 | GAST1 protein homolog 1 | chr1:28441813-28442284 REVERSE LENGTH=98	TRUE	2.53034	Condition 1	Condition 3	0.0055286	41.1774	1.43909e+08	9.39976e+07	8.68314e+07	5.01205e+07	7.4615e+07	7.11728e+07	7.00614e+07	5.29932e+07	5.12069e+07	2.12615e+07	3.15637e+07	4.41135e+07	7.74015e+07	7.94363e+07	6.76626e+07	7.87847e+07	1.40637e+08	1.04927e+08	1.36206e+08	5.47857e+07	5.65569e+07	4.73225e+07	1.18214e+08	5.62816e+07	4.56666e+07	3.33462e+07	5.25408e+07	7.26758e+07	1.32433e+08	7.94363e+07	5.84595e+06	1.37701e+08
233	10.6698	2	564.777	1127.54	0.00260912	2.31401	62.3	TAAYYQQGAR		AT2G21330.1	| Symbols: FBA1 | fructose-bisphosphate aldolase 1 | chr2:9128416-9130152 REVERSE LENGTH=399	FALSE	1.21201	Condition 1	Condition 4	0.543407	57.9955	5.63058e+07	5.30655e+07	4.15757e+07	4.80192e+07	4.87536e+07	4.91896e+07	4.10086e+07	4.13741e+07	5.53826e+07	3.97641e+07	3.9712e+07	3.59818e+07	3.48921e+07	2.93561e+07	7.60931e+07	2.38203e+07	5.50254e+07	5.92354e+07	6.52167e+07	5.24888e+07	3.69544e+07	3.27059e+07	6.91936e+07	4.39415e+07	4.93906e+07	6.23655e+07	6.61044e+07	5.92792e+07	5.97e+07	2.93561e+07	6.57433e+06	4.16334e+07
233	10.6698	2	564.777	1127.54	0.00260912	2.31401	62.3	TAAYYQQGAR		AT4G38970.2	| Symbols: FBA2 | fructose-bisphosphate aldolase 2 | chr4:18163769-18165659 REVERSE LENGTH=381	FALSE	1.21201	Condition 1	Condition 4	0.543407	57.9955	5.63058e+07	5.30655e+07	4.15757e+07	4.80192e+07	4.87536e+07	4.91896e+07	4.10086e+07	4.13741e+07	5.53826e+07	3.97641e+07	3.9712e+07	3.59818e+07	3.48921e+07	2.93561e+07	7.60931e+07	2.38203e+07	5.50254e+07	5.92354e+07	6.52167e+07	5.24888e+07	3.69544e+07	3.27059e+07	6.91936e+07	4.39415e+07	4.93906e+07	6.23655e+07	6.61044e+07	5.92792e+07	5.97e+07	2.93561e+07	6.57433e+06	4.16334e+07
233	10.6698	2	564.777	1127.54	0.00260912	2.31401	62.3	TAAYYQQGAR		AT4G38970.1	| Symbols: FBA2 | fructose-bisphosphate aldolase 2 | chr4:18163714-18165659 REVERSE LENGTH=398	FALSE	1.21201	Condition 1	Condition 4	0.543407	57.9955	5.63058e+07	5.30655e+07	4.15757e+07	4.80192e+07	4.87536e+07	4.91896e+07	4.10086e+07	4.13741e+07	5.53826e+07	3.97641e+07	3.9712e+07	3.59818e+07	3.48921e+07	2.93561e+07	7.60931e+07	2.38203e+07	5.50254e+07	5.92354e+07	6.52167e+07	5.24888e+07	3.69544e+07	3.27059e+07	6.91936e+07	4.39415e+07	4.93906e+07	6.23655e+07	6.61044e+07	5.92792e+07	5.97e+07	2.93561e+07	6.57433e+06	4.16334e+07
233	10.6698	2	564.777	1127.54	0.00260912	2.31401	62.3	TAAYYQQGAR		AT2G21330.2	| Symbols: FBA1 | fructose-bisphosphate aldolase 1 | chr2:9128762-9130152 REVERSE LENGTH=311	FALSE	1.21201	Condition 1	Condition 4	0.543407	57.9955	5.63058e+07	5.30655e+07	4.15757e+07	4.80192e+07	4.87536e+07	4.91896e+07	4.10086e+07	4.13741e+07	5.53826e+07	3.97641e+07	3.9712e+07	3.59818e+07	3.48921e+07	2.93561e+07	7.60931e+07	2.38203e+07	5.50254e+07	5.92354e+07	6.52167e+07	5.24888e+07	3.69544e+07	3.27059e+07	6.91936e+07	4.39415e+07	4.93906e+07	6.23655e+07	6.61044e+07	5.92792e+07	5.97e+07	2.93561e+07	6.57433e+06	4.16334e+07
233	10.6698	2	564.777	1127.54	0.00260912	2.31401	62.3	TAAYYQQGAR		AT2G21330.3	| Symbols: FBA1 | fructose-bisphosphate aldolase 1 | chr2:9128416-9130152 REVERSE LENGTH=389	FALSE	1.21201	Condition 1	Condition 4	0.543407	57.9955	5.63058e+07	5.30655e+07	4.15757e+07	4.80192e+07	4.87536e+07	4.91896e+07	4.10086e+07	4.13741e+07	5.53826e+07	3.97641e+07	3.9712e+07	3.59818e+07	3.48921e+07	2.93561e+07	7.60931e+07	2.38203e+07	5.50254e+07	5.92354e+07	6.52167e+07	5.24888e+07	3.69544e+07	3.27059e+07	6.91936e+07	4.39415e+07	4.93906e+07	6.23655e+07	6.61044e+07	5.92792e+07	5.97e+07	2.93561e+07	6.57433e+06	4.16334e+07
234	15.2902	2	472.763	943.511	0.00223602	2.3699	57.66	ESAIAQVAR		AT5G11420.1	| Symbols: | Protein of unknown function, DUF642 | chr5:3644655-3646991 FORWARD LENGTH=366	TRUE	1.70669	Condition 1	Condition 3	0.00141724	25.2914	6.45222e+07	5.51838e+07	4.59628e+07	5.37038e+07	4.05357e+07	3.46256e+07	3.56846e+07	3.30277e+07	3.01451e+07	3.29494e+07	3.01141e+07	3.53285e+07	3.49145e+07	3.20907e+07	5.00831e+07	2.93689e+07	6.30549e+07	6.16e+07	7.20984e+07	5.87026e+07	3.07253e+07	2.30224e+07	6.02106e+07	3.50772e+07	2.68836e+07	5.16774e+07	5.01277e+07	5.82028e+07	5.97382e+07	3.20907e+07	4.32711e+06	5.13314e+07
235	5.6099	3	300.142	897.404	0.00141365	1.57526	29.58	NHGMHFR		ATCG00490.1	| Symbols: RBCL | ribulose-bisphosphate carboxylases | chrC:54958-56397 FORWARD LENGTH=479	FALSE	1.32285	Condition 3	Condition 2	0.359546	33.9183	4.02001e+07	2.86564e+07	2.62088e+07	2.96983e+07	2.30705e+07	2.85238e+07	2.45906e+07	3.05901e+07	3.31827e+07	3.54594e+07	3.08877e+07	4.17172e+07	3.2599e+07	2.11937e+07	4.77616e+07	2.94177e+07	3.9286e+07	3.19883e+07	4.11117e+07	3.24626e+07	1.7487e+07	1.89653e+07	4.14916e+07	3.24883e+07	2.95925e+07	5.56141e+07	5.14154e+07	6.8728e+07	5.57764e+07	2.11937e+07	4.12653e+06	5.14166e+07
236	11.6151	2	322.709	643.403	0.00100899	1.56822	36.31	IGIVSR		AT5G23250.1	| Symbols: | Succinyl-CoA ligase, alpha subunit | chr5:7830460-7832491 FORWARD LENGTH=341	FALSE	1.32508	Condition 3	Condition 1	0.0511221	16.5112	1.8285e+07	1.35956e+07	1.61478e+07	1.57273e+07	1.90828e+07	1.9225e+07	1.81952e+07	1.62373e+07	1.76147e+07	1.87968e+07	2.49846e+07	2.30854e+07	1.92375e+07	1.7986e+07	2.35935e+07	1.78933e+07	1.78692e+07	1.51764e+07	2.53299e+07	1.71912e+07	1.44645e+07	1.27826e+07	3.07007e+07	1.72448e+07	1.57089e+07	2.94807e+07	4.15893e+07	3.80327e+07	3.29152e+07	1.7986e+07	2.03844e+06	3.12742e+07
236	11.6151	2	322.709	643.403	0.00100899	1.56822	36.31	IGIVSR		AT5G08300.1	| Symbols: | Succinyl-CoA ligase, alpha subunit | chr5:2667579-2669672 FORWARD LENGTH=347	FALSE	1.32508	Condition 3	Condition 1	0.0511221	16.5112	1.8285e+07	1.35956e+07	1.61478e+07	1.57273e+07	1.90828e+07	1.9225e+07	1.81952e+07	1.62373e+07	1.76147e+07	1.87968e+07	2.49846e+07	2.30854e+07	1.92375e+07	1.7986e+07	2.35935e+07	1.78933e+07	1.78692e+07	1.51764e+07	2.53299e+07	1.71912e+07	1.44645e+07	1.27826e+07	3.07007e+07	1.72448e+07	1.57089e+07	2.94807e+07	4.15893e+07	3.80327e+07	3.29152e+07	1.7986e+07	2.03844e+06	3.12742e+07
236	11.6151	2	322.709	643.403	0.00100899	1.56822	41.56	SLVAVR		AT1G28290.1	| Symbols: AGP31 | arabinogalactan protein 31 | chr1:9889331-9890843 REVERSE LENGTH=359	FALSE	1.32508	Condition 3	Condition 1	0.0511221	16.5112	1.8285e+07	1.35956e+07	1.61478e+07	1.57273e+07	1.90828e+07	1.9225e+07	1.81952e+07	1.62373e+07	1.76147e+07	1.87968e+07	2.49846e+07	2.30854e+07	1.92375e+07	1.7986e+07	2.35935e+07	1.78933e+07	1.78692e+07	1.51764e+07	2.53299e+07	1.71912e+07	1.44645e+07	1.27826e+07	3.07007e+07	1.72448e+07	1.57089e+07	2.94807e+07	4.15893e+07	3.80327e+07	3.29152e+07	1.7986e+07	2.03844e+06	3.12742e+07
237	13.3188	2	311.19	620.366	0.00118988	1.91803	35.57	LFVSR		AT5G62350.1	| Symbols: | Plant invertase/pectin methylesterase inhibitor superfamily protein | chr5:25037504-25038112 FORWARD LENGTH=202	TRUE	1.6768	Condition 4	Condition 1	0.000200778	12.9578	1.81442e+07	1.63437e+07	1.38734e+07	1.40924e+07	1.92458e+07	1.70617e+07	1.8035e+07	1.4565e+07	2.33799e+07	1.80251e+07	2.39176e+07	2.16683e+07	2.5531e+07	2.37455e+07	2.99267e+07	2.55194e+07	1.77316e+07	1.82439e+07	2.17621e+07	1.54041e+07	1.4588e+07	1.13443e+07	3.04304e+07	1.54688e+07	2.08504e+07	2.82703e+07	3.9813e+07	3.5698e+07	4.36832e+07	2.37455e+07	2.58562e+06	4.46031e+07
238	6.68895	2	496.728	991.442	0.00231442	2.33441	47.16	NMASTTPDR		AT2G38530.1	| Symbols: LTP2, LP2, cdf3 | lipid transfer protein 2 | chr2:16128481-16128948 FORWARD LENGTH=118	TRUE	1.45714	Condition 1	Condition 3	0.0013347	19.7252	3.61874e+07	3.9474e+07	4.52546e+07	3.91374e+07	2.36131e+07	3.40022e+07	2.2809e+07	3.08776e+07	2.70748e+07	2.97971e+07	2.52656e+07	2.77034e+07	3.74448e+07	3.27287e+07	4.00531e+07	4.3441e+07	3.53645e+07	4.40636e+07	7.09875e+07	4.27803e+07	1.78983e+07	2.26079e+07	3.84856e+07	3.27936e+07	2.41454e+07	4.67334e+07	4.2057e+07	4.56407e+07	6.40675e+07	3.27287e+07	3.46052e+06	7.59267e+07
241	30.6947	2	493.786	985.558	0.00204224	2.07218	66.18	ESAIAQVIR		AT3G08030.2	| Symbols: | Protein of unknown function, DUF642 | chr3:2564517-2565819 FORWARD LENGTH=323	FALSE	2.29739	Condition 2	Condition 3	5.01692e-06	19.1707	8.399e+07	6.60593e+07	7.21029e+07	6.74688e+07	7.61589e+07	8.60446e+07	6.58378e+07	7.6552e+07	2.8952e+07	3.22395e+07	4.09715e+07	3.04193e+07	3.55555e+07	4.11748e+07	5.54175e+07	4.27783e+07	8.20801e+07	7.374e+07	1.13103e+08	7.37487e+07	5.77271e+07	5.72106e+07	1.11088e+08	8.13023e+07	2.58196e+07	5.0564e+07	6.82009e+07	5.01151e+07	6.0835e+07	4.11748e+07	4.78799e+06	7.47684e+07
241	30.6947	2	493.786	985.558	0.00204224	2.07218	66.18	ESAIAQVIR		AT3G08030.1	| Symbols: | Protein of unknown function, DUF642 | chr3:2564191-2565819 FORWARD LENGTH=365	FALSE	2.29739	Condition 2	Condition 3	5.01692e-06	19.1707	8.399e+07	6.60593e+07	7.21029e+07	6.74688e+07	7.61589e+07	8.60446e+07	6.58378e+07	7.6552e+07	2.8952e+07	3.22395e+07	4.09715e+07	3.04193e+07	3.55555e+07	4.11748e+07	5.54175e+07	4.27783e+07	8.20801e+07	7.374e+07	1.13103e+08	7.37487e+07	5.77271e+07	5.72106e+07	1.11088e+08	8.13023e+07	2.58196e+07	5.0564e+07	6.82009e+07	5.01151e+07	6.0835e+07	4.11748e+07	4.78799e+06	7.47684e+07
242	58.2242	2	1094.1	2186.18	0.000196552	0.0899066	106.07	AAVTPAFAPAYAGINGLGVSLAR		AT5G20630.1	| Symbols: GLP3, GLP3A, GLP3B, ATGER3, GER3 | germin 3 | chr5:6975315-6975950 REVERSE LENGTH=211	TRUE	3.25232	Condition 1	Condition 3	1.92837e-06	25.8306	4.0089e+08	4.70061e+08	4.90783e+08	4.33369e+08	2.8569e+08	2.79986e+08	3.664e+08	2.52571e+08	1.05484e+08	1.44685e+08	1.16414e+08	1.85363e+08	1.8807e+08	2.41489e+08	2.18644e+08	2.1689e+08	3.91773e+08	5.24714e+08	7.69855e+08	4.73707e+08	2.16548e+08	1.86161e+08	6.18226e+08	2.68244e+08	9.40713e+07	2.26922e+08	1.93782e+08	3.05381e+08	3.21785e+08	2.41489e+08	1.88905e+07	3.79083e+08
249	43.602	2	619.323	1236.63	0.00351849	2.84523	59.74	LMSYLNLGGNR		AT1G33590.1	| Symbols: | Leucine-rich repeat (LRR) family protein | chr1:12177788-12179221 FORWARD LENGTH=477	FALSE	1.86368	Condition 4	Condition 2	5.33007e-06	13.608	4.25142e+07	5.23984e+07	5.44177e+07	4.9904e+07	4.92377e+07	4.41404e+07	4.98169e+07	4.61142e+07	4.81152e+07	6.38395e+07	5.60909e+07	6.53619e+07	8.25468e+07	9.35317e+07	8.28732e+07	9.38604e+07	4.15474e+07	5.84908e+07	8.5361e+07	5.45491e+07	3.73213e+07	2.93487e+07	8.40559e+07	4.89757e+07	4.29094e+07	1.00125e+08	9.33686e+07	1.07682e+08	1.41236e+08	9.35317e+07	7.16012e+06	1.6405e+08
250	15.9128	2	401.246	800.477	0.00178523	2.23021	37.98	LKGVLGGTG		AT1G72610.1	| Symbols: GLP1, ATGER1, GER1 | germin-like protein 1 | chr1:27339302-27339928 REVERSE LENGTH=208	TRUE	2.92598	Condition 1	Condition 4	0.000171498	43.8933	8.67305e+07	6.37108e+07	8.17906e+07	7.858e+07	3.65714e+07	3.69677e+07	3.32655e+07	2.68377e+07	1.89085e+07	2.5274e+07	3.17181e+07	3.63716e+07	1.91879e+07	2.18823e+07	4.39565e+07	2.11982e+07	8.47582e+07	7.11184e+07	1.28299e+08	8.58942e+07	2.77205e+07	2.45797e+07	5.61288e+07	2.85031e+07	1.68627e+07	3.96394e+07	5.27978e+07	5.99213e+07	3.28303e+07	2.18823e+07	3.79778e+06	3.70504e+07
252	18.7991	2	397.233	792.451	0.00156113	1.97001	45.73	YTQLLR		AT5G07030.1	| Symbols: | Eukaryotic aspartyl protease family protein | chr5:2183600-2185717 REVERSE LENGTH=455	FALSE	1.38135	Condition 1	Condition 4	0.282518	34.0552	7.31551e+07	5.97849e+07	4.63845e+07	5.12897e+07	7.15764e+07	5.40753e+07	3.51828e+07	4.65015e+07	5.14018e+07	4.29733e+07	4.5674e+07	3.97372e+07	2.99357e+07	4.82824e+07	5.8686e+07	3.00448e+07	7.14916e+07	6.67361e+07	7.27598e+07	5.60637e+07	5.42536e+07	3.59544e+07	5.93638e+07	4.93871e+07	4.58405e+07	6.73988e+07	7.60287e+07	6.54661e+07	5.12197e+07	4.82824e+07	5.07039e+06	5.25126e+07
260	11.7321	2	338.704	675.393	0.0012098	1.79126	38.11	SLTLSR		AT1G33590.1	| Symbols: | Leucine-rich repeat (LRR) family protein | chr1:12177788-12179221 FORWARD LENGTH=477	FALSE	1.79559	Condition 4	Condition 2	0.00322843	30.4042	1.65434e+07	1.46845e+07	1.13088e+07	1.2582e+07	1.65381e+07	1.4425e+07	1.2525e+07	1.14838e+07	1.34373e+07	1.18709e+07	1.72487e+07	1.40317e+07	2.10888e+07	1.98218e+07	3.58548e+07	2.19416e+07	1.61672e+07	1.63918e+07	1.77392e+07	1.37531e+07	1.25356e+07	9.59109e+06	2.11333e+07	1.21964e+07	1.19835e+07	1.86182e+07	2.8712e+07	2.31168e+07	3.60826e+07	1.98218e+07	3.0978e+06	3.83498e+07
260	11.7321	2	338.704	675.393	0.0012098	1.79126	38.11	SLTLSR		AT1G48420.1	| Symbols: D-CDES, ATACD1, ACD1 | D-cysteine desulfhydrase | chr1:17896767-17898803 REVERSE LENGTH=401	FALSE	1.79559	Condition 4	Condition 2	0.00322843	30.4042	1.65434e+07	1.46845e+07	1.13088e+07	1.2582e+07	1.65381e+07	1.4425e+07	1.2525e+07	1.14838e+07	1.34373e+07	1.18709e+07	1.72487e+07	1.40317e+07	2.10888e+07	1.98218e+07	3.58548e+07	2.19416e+07	1.61672e+07	1.63918e+07	1.77392e+07	1.37531e+07	1.25356e+07	9.59109e+06	2.11333e+07	1.21964e+07	1.19835e+07	1.86182e+07	2.8712e+07	2.31168e+07	3.60826e+07	1.98218e+07	3.0978e+06	3.83498e+07
260	11.7321	2	338.704	675.393	0.0012098	1.79126	38.11	SLTLSR		AT3G18490.1	| Symbols: | Eukaryotic aspartyl protease family protein | chr3:6349090-6350592 REVERSE LENGTH=500	FALSE	1.79559	Condition 4	Condition 2	0.00322843	30.4042	1.65434e+07	1.46845e+07	1.13088e+07	1.2582e+07	1.65381e+07	1.4425e+07	1.2525e+07	1.14838e+07	1.34373e+07	1.18709e+07	1.72487e+07	1.40317e+07	2.10888e+07	1.98218e+07	3.58548e+07	2.19416e+07	1.61672e+07	1.63918e+07	1.77392e+07	1.37531e+07	1.25356e+07	9.59109e+06	2.11333e+07	1.21964e+07	1.19835e+07	1.86182e+07	2.8712e+07	2.31168e+07	3.60826e+07	1.98218e+07	3.0978e+06	3.83498e+07
260	11.7321	2	338.704	675.393	-0.0061902	-9.16525	25.26	VIVSMK		AT2G24060.1	| Symbols: | Translation initiation factor 3 protein | chr2:10229453-10231390 FORWARD LENGTH=312	FALSE	1.79559	Condition 4	Condition 2	0.00322843	30.4042	1.65434e+07	1.46845e+07	1.13088e+07	1.2582e+07	1.65381e+07	1.4425e+07	1.2525e+07	1.14838e+07	1.34373e+07	1.18709e+07	1.72487e+07	1.40317e+07	2.10888e+07	1.98218e+07	3.58548e+07	2.19416e+07	1.61672e+07	1.63918e+07	1.77392e+07	1.37531e+07	1.25356e+07	9.59109e+06	2.11333e+07	1.21964e+07	1.19835e+07	1.86182e+07	2.8712e+07	2.31168e+07	3.60826e+07	1.98218e+07	3.0978e+06	3.83498e+07
267	26.8429	2	600.336	1198.66	0.00256108	2.13663	52.79	NTITIAPENVK		AT3G15356.1	| Symbols: | Legume lectin family protein | chr3:5174603-5175418 REVERSE LENGTH=271	TRUE	2.09528	Condition 4	Condition 2	0.00024064	24.8176	7.31735e+07	5.71133e+07	5.91808e+07	6.83404e+07	4.62416e+07	6.00013e+07	4.49207e+07	5.22721e+07	8.84651e+07	6.47471e+07	7.28736e+07	7.17441e+07	9.75805e+07	9.27343e+07	1.45953e+08	8.99863e+07	7.15095e+07	6.37538e+07	9.28324e+07	7.47015e+07	3.50503e+07	3.98946e+07	7.57945e+07	5.55157e+07	7.88937e+07	1.01549e+08	1.21305e+08	1.18197e+08	1.66959e+08	9.27343e+07	1.26101e+07	1.57279e+08
268	16.2216	2	403.219	804.424	1.47899e-05	0.0183856	60.79	AAGGFGGIR		AT1G76160.1	| Symbols: sks5 | SKU5 similar 5 | chr1:28578211-28581020 REVERSE LENGTH=541	FALSE	1.68736	Condition 2	Condition 1	0.108904	45.7029	4.11537e+07	2.82291e+07	2.09884e+07	2.51351e+07	5.63806e+07	5.97632e+07	3.72629e+07	4.1494e+07	4.16598e+07	2.38766e+07	2.82238e+07	2.26679e+07	2.14939e+07	3.63956e+07	6.27066e+07	3.23918e+07	4.02178e+07	3.15113e+07	3.29229e+07	2.74747e+07	4.27355e+07	3.97363e+07	6.28736e+07	4.40689e+07	3.71524e+07	3.74478e+07	4.69812e+07	3.73448e+07	3.67758e+07	3.63956e+07	5.41776e+06	5.66148e+07
268	16.2216	2	403.219	804.424	1.47899e-05	0.0183856	60.79	AAGGFGGIR		AT1G21860.1	| Symbols: sks7 | SKU5 similar 7 | chr1:7671028-7674215 REVERSE LENGTH=538	FALSE	1.68736	Condition 2	Condition 1	0.108904	45.7029	4.11537e+07	2.82291e+07	2.09884e+07	2.51351e+07	5.63806e+07	5.97632e+07	3.72629e+07	4.1494e+07	4.16598e+07	2.38766e+07	2.82238e+07	2.26679e+07	2.14939e+07	3.63956e+07	6.27066e+07	3.23918e+07	4.02178e+07	3.15113e+07	3.29229e+07	2.74747e+07	4.27355e+07	3.97363e+07	6.28736e+07	4.40689e+07	3.71524e+07	3.74478e+07	4.69812e+07	3.73448e+07	3.67758e+07	3.63956e+07	5.41776e+06	5.66148e+07
268	16.2216	2	403.219	804.424	1.47899e-05	0.0183856	60.79	AAGGFGGLR		AT1G55570.1	| Symbols: sks12 | SKU5 similar 12 | chr1:20757882-20759771 FORWARD LENGTH=555	FALSE	1.68736	Condition 2	Condition 1	0.108904	45.7029	4.11537e+07	2.82291e+07	2.09884e+07	2.51351e+07	5.63806e+07	5.97632e+07	3.72629e+07	4.1494e+07	4.16598e+07	2.38766e+07	2.82238e+07	2.26679e+07	2.14939e+07	3.63956e+07	6.27066e+07	3.23918e+07	4.02178e+07	3.15113e+07	3.29229e+07	2.74747e+07	4.27355e+07	3.97363e+07	6.28736e+07	4.40689e+07	3.71524e+07	3.74478e+07	4.69812e+07	3.73448e+07	3.67758e+07	3.63956e+07	5.41776e+06	5.66148e+07
268	16.2216	2	403.219	804.424	1.47899e-05	0.0183856	60.79	AAGGFGGIR		AT1G41830.1	| Symbols: SKS6 | SKU5-similar 6 | chr1:15603892-15607802 REVERSE LENGTH=542	FALSE	1.68736	Condition 2	Condition 1	0.108904	45.7029	4.11537e+07	2.82291e+07	2.09884e+07	2.51351e+07	5.63806e+07	5.97632e+07	3.72629e+07	4.1494e+07	4.16598e+07	2.38766e+07	2.82238e+07	2.26679e+07	2.14939e+07	3.63956e+07	6.27066e+07	3.23918e+07	4.02178e+07	3.15113e+07	3.29229e+07	2.74747e+07	4.27355e+07	3.97363e+07	6.28736e+07	4.40689e+07	3.71524e+07	3.74478e+07	4.69812e+07	3.73448e+07	3.67758e+07	3.63956e+07	5.41776e+06	5.66148e+07
268	16.2216	2	403.219	804.424	0.00781479	9.71486	35.3	ELGTVMR		AT1G66410.1	| Symbols: CAM4, ACAM-4 | calmodulin 4 | chr1:24774431-24775785 REVERSE LENGTH=149	FALSE	1.68736	Condition 2	Condition 1	0.108904	45.7029	4.11537e+07	2.82291e+07	2.09884e+07	2.51351e+07	5.63806e+07	5.97632e+07	3.72629e+07	4.1494e+07	4.16598e+07	2.38766e+07	2.82238e+07	2.26679e+07	2.14939e+07	3.63956e+07	6.27066e+07	3.23918e+07	4.02178e+07	3.15113e+07	3.29229e+07	2.74747e+07	4.27355e+07	3.97363e+07	6.28736e+07	4.40689e+07	3.71524e+07	3.74478e+07	4.69812e+07	3.73448e+07	3.67758e+07	3.63956e+07	5.41776e+06	5.66148e+07
268	16.2216	2	403.219	804.424	0.00781479	9.71486	35.3	ELGTVMR		AT1G66410.2	| Symbols: CAM4 | calmodulin 4 | chr1:24774431-24775785 REVERSE LENGTH=159	FALSE	1.68736	Condition 2	Condition 1	0.108904	45.7029	4.11537e+07	2.82291e+07	2.09884e+07	2.51351e+07	5.63806e+07	5.97632e+07	3.72629e+07	4.1494e+07	4.16598e+07	2.38766e+07	2.82238e+07	2.26679e+07	2.14939e+07	3.63956e+07	6.27066e+07	3.23918e+07	4.02178e+07	3.15113e+07	3.29229e+07	2.74747e+07	4.27355e+07	3.97363e+07	6.28736e+07	4.40689e+07	3.71524e+07	3.74478e+07	4.69812e+07	3.73448e+07	3.67758e+07	3.63956e+07	5.41776e+06	5.66148e+07
269	8.14018	2	584.26	1166.5	0.0018554	1.59057	65.31	GPQSPSGYSCK		AT5G20630.1	| Symbols: GLP3, GLP3A, GLP3B, ATGER3, GER3 | germin 3 | chr5:6975315-6975950 REVERSE LENGTH=211	TRUE	5.01452	Condition 1	Condition 3	1.19449e-06	35.8856	1.15555e+08	1.26853e+08	9.30135e+07	9.24041e+07	9.46955e+07	1.16726e+08	8.28837e+07	7.25009e+07	2.32541e+07	2.05911e+07	1.96905e+07	2.17816e+07	3.09275e+07	5.52127e+07	6.81118e+07	3.65399e+07	1.12927e+08	1.41602e+08	1.45903e+08	1.01005e+08	7.17775e+07	7.76105e+07	1.3985e+08	7.69998e+07	2.07381e+07	3.22949e+07	3.27766e+07	3.58846e+07	5.29165e+07	5.52127e+07	5.88475e+06	6.3865e+07
270	53.2246	2	841.414	1680.81	0.00338487	2.01383	91.74	QFTPEQYANDLISR		AT1G29670.1	| Symbols: | GDSL-like Lipase/Acylhydrolase superfamily protein | chr1:10375843-10377717 FORWARD LENGTH=363	FALSE	1.83677	Condition 4	Condition 3	0.000401047	19.612	1.6204e+08	1.58435e+08	1.57134e+08	1.31484e+08	1.57996e+08	1.23214e+08	1.42306e+08	1.22272e+08	9.75769e+07	1.17145e+08	8.95696e+07	1.08246e+08	1.67184e+08	1.97886e+08	2.38041e+08	1.54625e+08	1.58355e+08	1.76856e+08	2.46484e+08	1.43722e+08	1.19758e+08	8.19246e+07	2.40112e+08	1.29859e+08	8.70197e+07	1.83729e+08	1.49097e+08	1.78333e+08	2.8605e+08	1.97886e+08	2.05664e+07	2.70256e+08
273	5.13962	2	379.712	757.409	0.000726729	0.959495	52.98	GGGVGGGIGK		AT3G23450.1	| Symbols: | unknown protein
279	19.9224	2	522.292	1042.57	0.00295077	2.8303	39.5	NVLAPTSVDK		AT5G45280.2	| Symbols: | Pectinacetylesterase family protein | chr5:18346862-18349488 FORWARD LENGTH=391	FALSE	2.10574	Condition 4	Condition 1	0.000516343	23.2944	4.39557e+07	3.41976e+07	3.01869e+07	2.95512e+07	5.54955e+07	4.64151e+07	3.65056e+07	3.88187e+07	4.33798e+07	3.71278e+07	4.62908e+07	4.19796e+07	5.96553e+07	6.95325e+07	9.72197e+07	6.39567e+07	4.29561e+07	3.81738e+07	4.7352e+07	3.23018e+07	4.20646e+07	3.08612e+07	6.15958e+07	4.12276e+07	3.86864e+07	5.82308e+07	7.70554e+07	6.91604e+07	1.0207e+08	6.95325e+07	8.39964e+06	1.11784e+08
279	19.9224	2	522.292	1042.57	0.00295077	2.8303	39.5	NVLAPTSVDK		AT5G45280.1	| Symbols: | Pectinacetylesterase family protein | chr5:18346862-18349432 FORWARD LENGTH=370	FALSE	2.10574	Condition 4	Condition 1	0.000516343	23.2944	4.39557e+07	3.41976e+07	3.01869e+07	2.95512e+07	5.54955e+07	4.64151e+07	3.65056e+07	3.88187e+07	4.33798e+07	3.71278e+07	4.62908e+07	4.19796e+07	5.96553e+07	6.95325e+07	9.72197e+07	6.39567e+07	4.29561e+07	3.81738e+07	4.7352e+07	3.23018e+07	4.20646e+07	3.08612e+07	6.15958e+07	4.12276e+07	3.86864e+07	5.82308e+07	7.70554e+07	6.91604e+07	1.0207e+08	6.95325e+07	8.39964e+06	1.11784e+08
279	19.9224	2	522.292	1042.57	-0.00824923	-7.91234	61.05	VVNDGVTIAR		AT2G28000.1	| Symbols: CPN60A, CH-CPN60A, SLP | chaperonin-60alpha | chr2:11926603-11929184 FORWARD LENGTH=586	FALSE	2.10574	Condition 4	Condition 1	0.000516343	23.2944	4.39557e+07	3.41976e+07	3.01869e+07	2.95512e+07	5.54955e+07	4.64151e+07	3.65056e+07	3.88187e+07	4.33798e+07	3.71278e+07	4.62908e+07	4.19796e+07	5.96553e+07	6.95325e+07	9.72197e+07	6.39567e+07	4.29561e+07	3.81738e+07	4.7352e+07	3.23018e+07	4.20646e+07	3.08612e+07	6.15958e+07	4.12276e+07	3.86864e+07	5.82308e+07	7.70554e+07	6.91604e+07	1.0207e+08	6.95325e+07	8.39964e+06	1.11784e+08
282	26.03	2	413.264	824.514	0.00172306	2.08979	56.45	LGLLGQPK		AT1G09750.1	| Symbols: | Eukaryotic aspartyl protease family protein | chr1:3157541-3158960 FORWARD LENGTH=449	TRUE	1.35561	Condition 2	Condition 3	0.00403271	12.7678	1.32743e+08	1.212e+08	1.07061e+08	1.07591e+08	1.1422e+08	1.42716e+08	1.2562e+08	1.25332e+08	7.83092e+07	9.02665e+07	1.01323e+08	1.04758e+08	1.13231e+08	1.20258e+08	1.18417e+08	1.22967e+08	1.29724e+08	1.35292e+08	1.67939e+08	1.17606e+08	8.65764e+07	9.4891e+07	2.11959e+08	1.33109e+08	6.98366e+07	1.41573e+08	1.68661e+08	1.72586e+08	1.93737e+08	1.20258e+08	1.02311e+07	2.14923e+08
283	8.14018	2	492.268	982.521	0.0015673	1.59519	71.33	LGPTSQPQR		AT5G07030.1	| Symbols: | Eukaryotic aspartyl protease family protein | chr5:2183600-2185717 REVERSE LENGTH=455	FALSE	1.44456	Condition 2	Condition 4	0.0157795	27.7541	4.56138e+07	5.00814e+07	4.99441e+07	5.13315e+07	6.00961e+07	5.55479e+07	5.3323e+07	5.41609e+07	3.21981e+07	4.50425e+07	3.91881e+07	4.62074e+07	3.14931e+07	3.88998e+07	5.36617e+07	3.04066e+07	4.45765e+07	5.59044e+07	7.83435e+07	5.61095e+07	4.55517e+07	3.69336e+07	8.99718e+07	5.75217e+07	2.87145e+07	7.06441e+07	6.52322e+07	7.61255e+07	5.38843e+07	3.88998e+07	4.63629e+06	5.3145e+07
287	53.6653	2	692.387	1382.76	0.00330696	2.39157	85.15	SSLYYVNLVGIR		AT3G54400.1	| Symbols: | Eukaryotic aspartyl protease family protein | chr3:20140291-20142599 REVERSE LENGTH=425	FALSE	2.8013	Condition 4	Condition 1	0.000396419	39.6361	5.30169e+07	5.71621e+07	5.9365e+07	5.1177e+07	1.04079e+08	8.76706e+07	1.06573e+08	1.09102e+08	8.48427e+07	1.14577e+08	9.87817e+07	1.5368e+08	1.09266e+08	1.39855e+08	2.44549e+08	1.24636e+08	5.18112e+07	6.38083e+07	9.31215e+07	5.59406e+07	7.889e+07	5.82918e+07	1.79821e+08	1.15872e+08	7.56632e+07	1.79701e+08	1.64431e+08	2.53184e+08	1.86952e+08	1.39855e+08	2.11287e+07	2.1784e+08
288	8.51395	3	304.829	911.466	0.000900877	0.988384	56.32	AMHAVIDR		ATCG00490.1	| Symbols: RBCL | ribulose-bisphosphate carboxylases | chrC:54958-56397 FORWARD LENGTH=479	FALSE	1.10542	Condition 4	Condition 1	0.99351	51.3351	1.88257e+07	1.66915e+07	1.5077e+07	1.67115e+07	1.51332e+07	1.77203e+07	1.87774e+07	1.57525e+07	1.30585e+07	1.6977e+07	1.87849e+07	2.28795e+07	1.56566e+07	1.14611e+07	3.2671e+07	1.46126e+07	1.83976e+07	1.86322e+07	2.36502e+07	1.8267e+07	1.14707e+07	1.17822e+07	3.16831e+07	1.673e+07	1.16456e+07	2.66265e+07	3.12693e+07	3.76934e+07	2.67882e+07	1.14611e+07	2.82273e+06	2.554e+07
291	47.125	3	724.002	2168.98	0.00388062	1.78914	86.86	GGLDFTKDDENVNSQPFMR		ATCG00490.1	| Symbols: RBCL | ribulose-bisphosphate carboxylases | chrC:54958-56397 FORWARD LENGTH=479	FALSE	1.37897	Condition 3	Condition 2	0.539965	45.1558	1.25214e+08	4.40974e+07	8.95728e+07	9.42987e+07	7.9948e+07	5.23894e+07	1.32166e+08	7.67736e+07	8.85296e+07	1.15914e+08	1.02448e+08	1.6372e+08	1.09985e+08	7.19134e+07	1.75918e+08	7.34677e+07	1.22366e+08	4.92246e+07	1.40506e+08	1.03076e+08	6.05992e+07	3.48335e+07	2.23003e+08	8.15377e+07	7.89513e+07	1.81798e+08	1.70534e+08	2.69724e+08	1.88183e+08	7.19134e+07	1.51991e+07	1.28408e+08
292	50.416	2	830.482	1658.95	0.0034642	2.08819	73.91	VAGGGTIPPPQGLLGLGR		AT5G07030.1	| Symbols: | Eukaryotic aspartyl protease family protein | chr5:2183600-2185717 REVERSE LENGTH=455	TRUE	1.36578	Condition 1	Condition 4	0.157196	26.0364	1.41429e+08	1.38321e+08	1.77705e+08	1.49882e+08	1.58882e+08	1.0814e+08	1.46643e+08	1.63173e+08	9.53575e+07	1.58072e+08	1.25342e+08	1.77435e+08	9.71683e+07	1.11519e+08	1.34071e+08	1.01924e+08	1.38213e+08	1.54403e+08	2.78752e+08	1.63833e+08	1.2043e+08	7.19018e+07	2.4743e+08	1.73299e+08	8.50404e+07	2.47918e+08	2.08643e+08	2.9232e+08	1.66254e+08	1.11519e+08	1.15835e+07	1.78144e+08
295	7.8364	2	354.196	706.377	0.000485762	0.687681	27.08	VANFTR		AT1G20620.1	| Symbols: CAT3, SEN2, ATCAT3 | catalase 3 | chr1:7143142-7146193 FORWARD LENGTH=492	FALSE	1.30533	Condition 1	Condition 2	0.231905	22.0442	2.67883e+07	2.16562e+07	2.02363e+07	2.1072e+07	1.47452e+07	1.97659e+07	1.88483e+07	1.53991e+07	1.41415e+07	1.90285e+07	2.08491e+07	2.30646e+07	1.74604e+07	1.82879e+07	2.71214e+07	1.88138e+07	2.61791e+07	2.41742e+07	3.17432e+07	2.30334e+07	1.11766e+07	1.31423e+07	3.18026e+07	1.63546e+07	1.26115e+07	2.9844e+07	3.47054e+07	3.79983e+07	2.98746e+07	1.82879e+07	2.34325e+06	3.2883e+07
295	7.8364	2	354.196	706.377	0.000485762	0.687681	27.08	VANFTR		AT1G20620.2	| Symbols: CAT3, SEN2, ATCAT3 | catalase 3 | chr1:7143142-7145807 FORWARD LENGTH=427	FALSE	1.30533	Condition 1	Condition 2	0.231905	22.0442	2.67883e+07	2.16562e+07	2.02363e+07	2.1072e+07	1.47452e+07	1.97659e+07	1.88483e+07	1.53991e+07	1.41415e+07	1.90285e+07	2.08491e+07	2.30646e+07	1.74604e+07	1.82879e+07	2.71214e+07	1.88138e+07	2.61791e+07	2.41742e+07	3.17432e+07	2.30334e+07	1.11766e+07	1.31423e+07	3.18026e+07	1.63546e+07	1.26115e+07	2.9844e+07	3.47054e+07	3.79983e+07	2.98746e+07	1.82879e+07	2.34325e+06	3.2883e+07
295	7.8364	2	354.196	706.377	0.000485762	0.687681	27.08	VANFTR		AT1G20620.5	| Symbols: CAT3, SEN2, ATCAT3 | catalase 3 | chr1:7143142-7146193 FORWARD LENGTH=485	FALSE	1.30533	Condition 1	Condition 2	0.231905	22.0442	2.67883e+07	2.16562e+07	2.02363e+07	2.1072e+07	1.47452e+07	1.97659e+07	1.88483e+07	1.53991e+07	1.41415e+07	1.90285e+07	2.08491e+07	2.30646e+07	1.74604e+07	1.82879e+07	2.71214e+07	1.88138e+07	2.61791e+07	2.41742e+07	3.17432e+07	2.30334e+07	1.11766e+07	1.31423e+07	3.18026e+07	1.63546e+07	1.26115e+07	2.9844e+07	3.47054e+07	3.79983e+07	2.98746e+07	1.82879e+07	2.34325e+06	3.2883e+07
295	7.8364	2	354.196	706.377	0.000485762	0.687681	38.22	TVQGFR		AT4G19410.1	| Symbols: | Pectinacetylesterase family protein | chr4:10582188-10584766 REVERSE LENGTH=391	FALSE	1.30533	Condition 1	Condition 2	0.231905	22.0442	2.67883e+07	2.16562e+07	2.02363e+07	2.1072e+07	1.47452e+07	1.97659e+07	1.88483e+07	1.53991e+07	1.41415e+07	1.90285e+07	2.08491e+07	2.30646e+07	1.74604e+07	1.82879e+07	2.71214e+07	1.88138e+07	2.61791e+07	2.41742e+07	3.17432e+07	2.30334e+07	1.11766e+07	1.31423e+07	3.18026e+07	1.63546e+07	1.26115e+07	2.9844e+07	3.47054e+07	3.79983e+07	2.98746e+07	1.82879e+07	2.34325e+06	3.2883e+07
295	7.8364	2	354.196	706.377	0.000485762	0.687681	38.22	TVQGFR		AT4G19410.2	| Symbols: | Pectinacetylesterase family protein | chr4:10581037-10584766 REVERSE LENGTH=517	FALSE	1.30533	Condition 1	Condition 2	0.231905	22.0442	2.67883e+07	2.16562e+07	2.02363e+07	2.1072e+07	1.47452e+07	1.97659e+07	1.88483e+07	1.53991e+07	1.41415e+07	1.90285e+07	2.08491e+07	2.30646e+07	1.74604e+07	1.82879e+07	2.71214e+07	1.88138e+07	2.61791e+07	2.41742e+07	3.17432e+07	2.30334e+07	1.11766e+07	1.31423e+07	3.18026e+07	1.63546e+07	1.26115e+07	2.9844e+07	3.47054e+07	3.79983e+07	2.98746e+07	1.82879e+07	2.34325e+06	3.2883e+07
297	4.50707	2	394.712	787.409	0.00104164	1.32287	49.06	ENVEVAK		AT3G14310.1	| Symbols: ATPME3, PME3 | pectin methylesterase 3 | chr3:4772214-4775095 REVERSE LENGTH=592	FALSE	2.1531	Condition 3	Condition 2	0.00211664	46.23	1.47721e+07	1.28162e+07	1.01846e+07	1.44942e+07	1.17021e+07	1.32255e+07	9.46668e+06	1.16717e+07	2.22003e+07	2.2416e+07	2.38198e+07	3.07488e+07	1.61953e+07	1.91963e+07	3.67857e+07	1.52183e+07	1.44362e+07	1.43064e+07	1.59758e+07	1.58433e+07	8.86999e+06	8.79359e+06	1.59731e+07	1.2396e+07	1.97984e+07	3.5157e+07	3.96502e+07	5.06578e+07	2.77099e+07	1.91963e+07	3.17823e+06	2.65986e+07
298	34.4682	2	510.292	1018.57	0.00296342	2.9094	50	TLTTLDISR		AT1G33590.1	| Symbols: | Leucine-rich repeat (LRR) family protein | chr1:12177788-12179221 FORWARD LENGTH=477	FALSE	1.99811	Condition 4	Condition 2	0.00634956	33.7663	3.80316e+07	3.77935e+07	4.50741e+07	3.95337e+07	3.60059e+07	2.71481e+07	3.61873e+07	4.13355e+07	2.37075e+07	3.39362e+07	5.26461e+07	4.89496e+07	5.78885e+07	5.99021e+07	9.5517e+07	6.77802e+07	3.71667e+07	4.21877e+07	7.07044e+07	4.32135e+07	2.72918e+07	1.80506e+07	6.10587e+07	4.39005e+07	2.11425e+07	5.32252e+07	8.76343e+07	8.06433e+07	9.90465e+07	5.99021e+07	8.25253e+06	1.18467e+08
299	9.75175	2	676.288	1350.56	0.00196082	1.45186	68.17	EHGNSPGYYDGR		AT1G67090.1	| Symbols: RBCS1A | ribulose bisphosphate carboxylase small chain 1A | chr1:25048465-25049249 REVERSE LENGTH=180	TRUE	1.30781	Condition 3	Condition 1	0.263342	33.3166	7.03692e+07	4.79586e+07	4.9334e+07	5.68923e+07	6.66702e+07	5.23019e+07	6.4176e+07	6.39607e+07	7.9822e+07	7.54784e+07	6.30964e+07	7.52772e+07	6.01649e+07	4.89587e+07	9.11731e+07	4.642e+07	6.87689e+07	5.35348e+07	7.73866e+07	6.21878e+07	5.05349e+07	3.47753e+07	1.08284e+08	6.79297e+07	7.11857e+07	1.18379e+08	1.0503e+08	1.24017e+08	1.02941e+08	4.89587e+07	7.87722e+06	8.11335e+07
300	32.096	2	471.247	940.479	0.00189002	2.00964	48.97	TVTNFGFR		AT1G28290.1	| Symbols: AGP31 | arabinogalactan protein 31 | chr1:9889331-9890843 REVERSE LENGTH=359	TRUE	1.33031	Condition 4	Condition 1	0.194619	23.2513	5.14822e+07	3.59795e+07	4.37259e+07	3.99707e+07	4.3018e+07	6.25126e+07	3.94791e+07	5.25636e+07	4.4695e+07	5.33728e+07	6.47488e+07	5.66016e+07	4.71871e+07	5.69525e+07	7.56262e+07	4.79271e+07	5.03115e+07	4.01628e+07	6.85895e+07	4.36911e+07	3.26069e+07	4.15644e+07	6.66129e+07	5.58253e+07	3.98593e+07	8.37092e+07	1.0778e+08	9.32497e+07	8.07365e+07	5.69525e+07	6.53399e+06	8.37675e+07
302	53.274	2	773.873	1545.73	0.0028791	1.86262	79.85	WSPELAAACEVWK		ATCG00490.1	| Symbols: RBCL | ribulose-bisphosphate carboxylases | chrC:54958-56397 FORWARD LENGTH=479	FALSE	1.10707	Condition 1	Condition 3	0.957151	31.4204	1.41145e+08	8.93031e+07	9.43348e+07	6.79285e+07	9.67974e+07	6.53311e+07	1.10705e+08	8.56722e+07	1.09168e+08	7.49745e+07	6.31964e+07	1.07392e+08	1.02688e+08	6.56035e+07	1.09747e+08	8.06718e+07	1.37936e+08	9.96864e+07	1.47976e+08	7.42512e+07	7.33707e+07	4.34384e+07	1.86793e+08	9.09884e+07	9.73565e+07	1.17589e+08	1.05196e+08	1.76926e+08	1.75698e+08	6.56035e+07	9.48198e+06	1.40999e+08
310	48.3507	2	611.336	1220.66	0.00212477	1.74068	78.98	AGYWVQTLVGK		AT3G15356.1	| Symbols: | Legume lectin family protein | chr3:5174603-5175418 REVERSE LENGTH=271	TRUE	1.87113	Condition 4	Condition 1	0.00157616	27.4556	4.16203e+07	4.08196e+07	4.76423e+07	4.83596e+07	6.28394e+07	3.54867e+07	4.07141e+07	3.99191e+07	5.68113e+07	5.7606e+07	4.78334e+07	5.94052e+07	8.04348e+07	6.37798e+07	1.1393e+08	7.5743e+07	4.06738e+07	4.55657e+07	7.4733e+07	5.28609e+07	4.76312e+07	2.3595e+07	6.86968e+07	4.23963e+07	5.06647e+07	9.03485e+07	7.96231e+07	9.78687e+07	1.37623e+08	6.37798e+07	9.8434e+06	1.32385e+08
312	56.3772	2	874.409	1746.8	0.00329288	1.88509	100.22	SNYFPYGIDFGGPTGR		AT1G29670.1	| Symbols: | GDSL-like Lipase/Acylhydrolase superfamily protein | chr1:10375843-10377717 FORWARD LENGTH=363	TRUE	1.87268	Condition 4	Condition 3	0.00016882	23.2195	2.00828e+08	2.16912e+08	2.11948e+08	1.88385e+08	1.96393e+08	1.6451e+08	1.73333e+08	1.78185e+08	1.22667e+08	1.44697e+08	1.26697e+08	1.37552e+08	2.06333e+08	2.64178e+08	3.24171e+08	2.00859e+08	1.96261e+08	2.42132e+08	3.32468e+08	2.05919e+08	1.48862e+08	1.09382e+08	2.92465e+08	1.89242e+08	1.09395e+08	2.26941e+08	2.10898e+08	2.26614e+08	3.53033e+08	2.64178e+08	2.80079e+07	3.51063e+08
313	47.0519	2	576.842	1151.67	0.002588	2.24718	62.48	DQVLAALAPVR		AT5G45280.2	| Symbols: | Pectinacetylesterase family protein | chr5:18346862-18349488 FORWARD LENGTH=391	TRUE	2.61102	Condition 4	Condition 1	4.01481e-05	24.5643	2.89478e+07	1.95495e+07	2.79591e+07	2.53453e+07	3.51807e+07	2.93537e+07	4.73473e+07	2.87235e+07	3.03326e+07	3.85427e+07	3.72639e+07	4.47692e+07	6.12969e+07	7.39735e+07	7.01971e+07	6.03392e+07	2.82895e+07	2.18226e+07	4.38573e+07	2.77044e+07	2.66663e+07	1.95171e+07	7.98889e+07	3.05059e+07	2.70508e+07	6.04499e+07	6.20292e+07	7.37562e+07	1.04878e+08	7.39735e+07	6.06493e+06	1.05462e+08
316	20.448	2	400.736	799.457	0.00154736	1.93552	31.89	VADILNR		AT3G54860.1	| Symbols: ATVPS33, VPS33 | Sec1/munc18-like (SM) proteins superfamily | chr3:20324286-20329841 REVERSE LENGTH=592	FALSE	1.22941	Condition 1	Condition 3	0.605774	55.1255	3.54555e+07	2.64277e+07	2.28218e+07	2.34514e+07	2.34132e+07	2.68165e+07	2.20798e+07	1.96191e+07	4.00569e+07	1.59554e+07	1.77031e+07	1.42589e+07	1.59569e+07	2.1599e+07	3.12901e+07	2.10597e+07	3.46492e+07	2.95005e+07	3.57989e+07	2.56343e+07	1.77468e+07	1.78302e+07	3.72551e+07	2.08366e+07	3.5723e+07	2.50242e+07	2.94684e+07	2.34911e+07	2.7302e+07	2.1599e+07	2.70342e+06	3.68084e+07
316	20.448	2	400.736	799.457	0.00154736	1.93552	34.52	VADINLR		AT3G20820.1	| Symbols: | Leucine-rich repeat (LRR) family protein | chr3:7280930-7282027 FORWARD LENGTH=365	FALSE	1.22941	Condition 1	Condition 3	0.605774	55.1255	3.54555e+07	2.64277e+07	2.28218e+07	2.34514e+07	2.34132e+07	2.68165e+07	2.20798e+07	1.96191e+07	4.00569e+07	1.59554e+07	1.77031e+07	1.42589e+07	1.59569e+07	2.1599e+07	3.12901e+07	2.10597e+07	3.46492e+07	2.95005e+07	3.57989e+07	2.56343e+07	1.77468e+07	1.78302e+07	3.72551e+07	2.08366e+07	3.5723e+07	2.50242e+07	2.94684e+07	2.34911e+07	2.7302e+07	2.1599e+07	2.70342e+06	3.68084e+07
317	19.8508	2	367.216	732.418	0.00123436	1.68533	33.27	VNIPYK		AT2G38530.1	| Symbols: LTP2, LP2, cdf3 | lipid transfer protein 2 | chr2:16128481-16128948 FORWARD LENGTH=118	TRUE	1.5338	Condition 1	Condition 2	0.00248899	15.909	4.53808e+07	3.54756e+07	3.91085e+07	3.37672e+07	2.90131e+07	2.68563e+07	2.32707e+07	2.10897e+07	2.03617e+07	2.40323e+07	2.82445e+07	2.91139e+07	3.57307e+07	2.73177e+07	3.35521e+07	3.65428e+07	4.43488e+07	3.96004e+07	6.13466e+07	3.69103e+07	2.19914e+07	1.78566e+07	3.92647e+07	2.23984e+07	1.81587e+07	3.76919e+07	4.70157e+07	4.79643e+07	6.11347e+07	2.73177e+07	2.89885e+06	6.38699e+07
319	20.7575	2	374.225	746.435	0.00223984	3.00073	31.72	FSGVIPK		AT1G33590.1	| Symbols: | Leucine-rich repeat (LRR) family protein | chr1:12177788-12179221 FORWARD LENGTH=477	FALSE	1.76975	Condition 4	Condition 2	0.000567208	19.0054	2.85272e+07	2.38327e+07	2.32859e+07	2.10065e+07	2.62445e+07	2.16855e+07	1.90277e+07	1.99378e+07	2.11899e+07	2.15653e+07	3.06073e+07	2.87333e+07	3.90235e+07	3.62262e+07	3.4865e+07	4.36682e+07	2.78785e+07	2.66037e+07	3.65268e+07	2.29618e+07	1.98929e+07	1.44186e+07	3.21053e+07	2.1175e+07	1.88973e+07	3.38228e+07	5.09487e+07	4.73374e+07	6.67687e+07	3.62262e+07	3.01229e+06	7.63239e+07
320	31.2267	2	572.3	1142.59	0.0029683	2.59788	66.84	QLTAPAGWSGR		AT1G75040.1	| Symbols: PR5, PR-5 | pathogenesis-related gene 5 | chr1:28177754-28178731 FORWARD LENGTH=239	TRUE	4.84688	Condition 2	Condition 1	3.62512e-09	15.2085	1.8726e+07	1.46904e+07	1.46703e+07	1.8277e+07	8.84882e+07	8.46884e+07	7.14322e+07	7.70482e+07	6.02661e+07	7.56809e+07	8.42196e+07	8.20603e+07	6.66969e+07	5.78461e+07	7.01768e+07	4.95075e+07	1.83002e+07	1.63984e+07	2.30122e+07	1.99782e+07	6.70725e+07	5.63089e+07	1.20527e+08	8.18293e+07	5.37457e+07	1.18697e+08	1.40191e+08	1.35192e+08	1.14118e+08	5.78461e+07	6.06317e+06	8.65298e+07
322	46.1208	2	480.739	959.464	0.0026233	2.73414	25.58	WIWDANR		AT1G78820.1	| Symbols: | D-mannose binding lectin protein with Apple-like carbohydrate-binding domain | chr1:29634401-29635768 REVERSE LENGTH=455	TRUE	1.28175	Condition 1	Condition 3	0.001798	10.0931	4.00107e+07	3.98807e+07	3.95499e+07	3.59341e+07	3.30929e+07	3.39379e+07	3.31589e+07	3.33951e+07	2.58241e+07	3.19505e+07	3.25166e+07	3.09301e+07	3.18204e+07	3.71931e+07	3.605e+07	3.52359e+07	3.91009e+07	4.45176e+07	6.2039e+07	3.92789e+07	2.50838e+07	2.25652e+07	5.5949e+07	3.54674e+07	2.30301e+07	5.01108e+07	5.41268e+07	5.09566e+07	5.44442e+07	3.71931e+07	3.11466e+06	6.15857e+07
322	46.1208	2	480.739	959.464	0.0026233	2.73414	25.58	WIWDANR		AT1G78830.1	| Symbols: | Curculin-like (mannose-binding) lectin family protein | chr1:29637141-29638508 REVERSE LENGTH=455	FALSE	1.28175	Condition 1	Condition 3	0.001798	10.0931	4.00107e+07	3.98807e+07	3.95499e+07	3.59341e+07	3.30929e+07	3.39379e+07	3.31589e+07	3.33951e+07	2.58241e+07	3.19505e+07	3.25166e+07	3.09301e+07	3.18204e+07	3.71931e+07	3.605e+07	3.52359e+07	3.91009e+07	4.45176e+07	6.2039e+07	3.92789e+07	2.50838e+07	2.25652e+07	5.5949e+07	3.54674e+07	2.30301e+07	5.01108e+07	5.41268e+07	5.09566e+07	5.44442e+07	3.71931e+07	3.11466e+06	6.15857e+07
323	6.9936	2	375.693	749.372	0.000864606	1.15378	36.95	VPYESR		AT5G11420.1	| Symbols: | Protein of unknown function, DUF642 | chr5:3644655-3646991 FORWARD LENGTH=366	FALSE	1.28384	Condition 1	Condition 3	0.137784	21.5623	1.28801e+07	1.55799e+07	1.52533e+07	1.60285e+07	1.13686e+07	1.49491e+07	1.03191e+07	1.63212e+07	1.18679e+07	1.16882e+07	1.20867e+07	1.0891e+07	1.17145e+07	1.34142e+07	1.55603e+07	1.2689e+07	1.25872e+07	1.73913e+07	2.39268e+07	1.75205e+07	8.61719e+06	9.9396e+06	1.74114e+07	1.7334e+07	1.05839e+07	1.83316e+07	2.01194e+07	1.79427e+07	2.00434e+07	1.34142e+07	1.34439e+06	2.21779e+07
326	11.1911	2	683.296	1364.58	0.00277557	2.03402	66.26	EHGNTPGYYDGR		AT5G38430.1	| Symbols: | Ribulose bisphosphate carboxylase (small chain) family protein | chr5:15384350-15385155 REVERSE LENGTH=181	FALSE	1.37981	Condition 3	Condition 2	0.0554386	25.0163	9.7244e+07	7.07224e+07	7.73619e+07	8.48857e+07	7.54365e+07	4.65519e+07	6.16696e+07	6.25954e+07	8.96359e+07	8.09204e+07	7.04845e+07	9.87416e+07	7.61651e+07	4.75797e+07	7.92772e+07	5.31028e+07	9.50326e+07	7.89453e+07	1.21352e+08	9.27868e+07	5.71795e+07	3.09521e+07	1.04055e+08	6.64796e+07	7.99379e+07	1.26914e+08	1.17328e+08	1.62674e+08	1.30317e+08	4.75797e+07	6.84943e+06	9.28137e+07
326	11.1911	2	683.296	1364.58	0.00277557	2.03402	66.26	EHGNTPGYYDGR		AT5G38410.3	| Symbols: | Ribulose bisphosphate carboxylase (small chain) family protein | chr5:15377501-15378306 REVERSE LENGTH=186	FALSE	1.37981	Condition 3	Condition 2	0.0554386	25.0163	9.7244e+07	7.07224e+07	7.73619e+07	8.48857e+07	7.54365e+07	4.65519e+07	6.16696e+07	6.25954e+07	8.96359e+07	8.09204e+07	7.04845e+07	9.87416e+07	7.61651e+07	4.75797e+07	7.92772e+07	5.31028e+07	9.50326e+07	7.89453e+07	1.21352e+08	9.27868e+07	5.71795e+07	3.09521e+07	1.04055e+08	6.64796e+07	7.99379e+07	1.26914e+08	1.17328e+08	1.62674e+08	1.30317e+08	4.75797e+07	6.84943e+06	9.28137e+07
326	11.1911	2	683.296	1364.58	0.00277557	2.03402	66.26	EHGNTPGYYDGR		AT5G38410.1	| Symbols: | Ribulose bisphosphate carboxylase (small chain) family protein | chr5:15377501-15378306 REVERSE LENGTH=181	FALSE	1.37981	Condition 3	Condition 2	0.0554386	25.0163	9.7244e+07	7.07224e+07	7.73619e+07	8.48857e+07	7.54365e+07	4.65519e+07	6.16696e+07	6.25954e+07	8.96359e+07	8.09204e+07	7.04845e+07	9.87416e+07	7.61651e+07	4.75797e+07	7.92772e+07	5.31028e+07	9.50326e+07	7.89453e+07	1.21352e+08	9.27868e+07	5.71795e+07	3.09521e+07	1.04055e+08	6.64796e+07	7.99379e+07	1.26914e+08	1.17328e+08	1.62674e+08	1.30317e+08	4.75797e+07	6.84943e+06	9.28137e+07
327	25.5972	2	733.382	1464.75	0.00251589	1.71762	74.69	TFQGPPHGIQVER		ATCG00490.1	| Symbols: RBCL | ribulose-bisphosphate carboxylases | chrC:54958-56397 FORWARD LENGTH=479	FALSE	1.33439	Condition 3	Condition 2	0.515516	33.8646	2.06384e+08	1.57041e+08	1.59783e+08	1.53598e+08	1.65947e+08	9.86126e+07	1.65175e+08	1.27791e+08	1.53037e+08	2.15787e+08	1.32763e+08	2.42369e+08	2.06803e+08	1.12958e+08	2.25392e+08	1.25179e+08	2.01691e+08	1.753e+08	2.5064e+08	1.67895e+08	1.25785e+08	6.55671e+07	2.787e+08	1.35721e+08	1.3648e+08	3.38437e+08	2.20996e+08	3.99297e+08	3.53838e+08	1.12958e+08	1.94736e+07	2.18789e+08
327	25.5972	2	733.382	1464.75	-0.00728411	-4.97292	34.31	YEAGKDSVLQVTR		AT4G31840.1	| Symbols: ENODL15, AtENODL15 | early nodulin-like protein 15 | chr4:15401798-15402426 FORWARD LENGTH=177	FALSE	1.33439	Condition 3	Condition 2	0.515516	33.8646	2.06384e+08	1.57041e+08	1.59783e+08	1.53598e+08	1.65947e+08	9.86126e+07	1.65175e+08	1.27791e+08	1.53037e+08	2.15787e+08	1.32763e+08	2.42369e+08	2.06803e+08	1.12958e+08	2.25392e+08	1.25179e+08	2.01691e+08	1.753e+08	2.5064e+08	1.67895e+08	1.25785e+08	6.55671e+07	2.787e+08	1.35721e+08	1.3648e+08	3.38437e+08	2.20996e+08	3.99297e+08	3.53838e+08	1.12958e+08	1.94736e+07	2.18789e+08
328	22.1451	2	369.195	736.376	0.000632442	0.858858	42.06	GGLDFTK		ATCG00490.1	| Symbols: RBCL | ribulose-bisphosphate carboxylases | chrC:54958-56397 FORWARD LENGTH=479	FALSE	1.28062	Condition 4	Condition 2	0.710171	47.2974	3.59939e+07	2.79817e+07	2.31139e+07	2.20461e+07	2.24144e+07	2.2468e+07	2.24993e+07	2.27528e+07	2.68324e+07	2.49214e+07	2.57093e+07	3.17437e+07	2.81334e+07	1.61723e+07	4.79615e+07	2.31608e+07	3.51754e+07	3.12351e+07	3.6257e+07	2.40982e+07	1.69897e+07	1.49389e+07	3.79629e+07	2.41647e+07	2.39293e+07	3.90865e+07	4.27955e+07	5.22969e+07	4.81359e+07	1.61723e+07	4.1438e+06	4.04808e+07
330	28.5759	2	443.266	884.517	0.0018698	2.11393	52.78	VPAMVAGLK		AT1G33590.1	| Symbols: | Leucine-rich repeat (LRR) family protein | chr1:12177788-12179221 FORWARD LENGTH=477	FALSE	1.81087	Condition 4	Condition 2	0.000118726	19.1017	4.51348e+07	4.78724e+07	4.85523e+07	4.69486e+07	4.1507e+07	4.64488e+07	4.97527e+07	4.21489e+07	4.33311e+07	5.41961e+07	6.53897e+07	6.68403e+07	8.05102e+07	6.98541e+07	9.62184e+07	7.91159e+07	4.41084e+07	5.34385e+07	7.61604e+07	5.13185e+07	3.14616e+07	3.08836e+07	8.39475e+07	4.47644e+07	3.8643e+07	8.50005e+07	1.08847e+08	1.10118e+08	1.37752e+08	6.98541e+07	8.31313e+06	1.3828e+08
334	10.4584	2	290.179	578.344	0.000837883	1.44877	33.74	TIAFK		AT3G55800.1	| Symbols: SBPASE | sedoheptulose-bisphosphatase | chr3:20709640-20711421 FORWARD LENGTH=393	TRUE	1.82254	Condition 4	Condition 2	0.00013782	17.1594	1.12093e+07	1.21946e+07	1.01169e+07	1.08816e+07	1.00266e+07	1.10865e+07	9.32119e+06	9.19592e+06	1.01756e+07	1.04079e+07	1.42123e+07	1.34526e+07	1.76765e+07	1.50627e+07	2.1487e+07	1.80014e+07	1.09544e+07	1.36125e+07	1.58697e+07	1.18944e+07	7.6e+06	7.37134e+06	1.57276e+07	9.76656e+06	9.07465e+06	1.63237e+07	2.36577e+07	2.21628e+07	3.02443e+07	1.50627e+07	1.85644e+06	3.14631e+07
337	7.95317	2	684.811	1367.61	0.00112241	0.820709	101.88	EYSNTGAGAGTANR		AT3G14310.1	| Symbols: ATPME3, PME3 | pectin methylesterase 3 | chr3:4772214-4775095 REVERSE LENGTH=592	FALSE	2.43652	Condition 3	Condition 2	0.0024876	61.6022	4.23382e+07	3.28587e+07	3.73385e+07	4.5945e+07	2.6969e+07	3.48495e+07	3.93283e+07	3.075e+07	7.18279e+07	7.34898e+07	7.69648e+07	9.90872e+07	4.91563e+07	6.48573e+07	1.50041e+08	4.96046e+07	4.13754e+07	3.66792e+07	5.85701e+07	5.02215e+07	2.0442e+07	2.31713e+07	6.63586e+07	3.26581e+07	6.40566e+07	1.1526e+08	1.28115e+08	1.63244e+08	8.41058e+07	6.48573e+07	1.29633e+07	8.66995e+07
338	11.498	2	421.712	841.409	0.00100626	1.19592	32.47	GVAYYNR		AT3G18080.1	| Symbols: BGLU44 | B-S glucosidase 44 | chr3:6191586-6194124 FORWARD LENGTH=512	FALSE	1.98773	Condition 4	Condition 3	0.16733	77.7711	2.99278e+07	2.54108e+07	2.11158e+07	2.48295e+07	2.73667e+07	2.49113e+07	1.97747e+07	2.09304e+07	1.82286e+07	1.38724e+07	1.65552e+07	1.22768e+07	1.75602e+07	2.12518e+07	6.5483e+07	1.68234e+07	2.92472e+07	2.83653e+07	3.31228e+07	2.71406e+07	2.07435e+07	1.65634e+07	3.33659e+07	2.22293e+07	1.62564e+07	2.17573e+07	2.75578e+07	2.02257e+07	3.00453e+07	2.12518e+07	5.65764e+06	2.94041e+07
340	10.3158	2	299.139	596.264	0.000998826	1.67514	31.79	FDMGK		AT1G33590.1	| Symbols: | Leucine-rich repeat (LRR) family protein | chr1:12177788-12179221 FORWARD LENGTH=477	FALSE	1.98809	Condition 4	Condition 1	0.00112776	31.364	9.02958e+06	9.91229e+06	7.8238e+06	8.53891e+06	9.02482e+06	1.12633e+07	9.20519e+06	9.20021e+06	9.12729e+06	9.25765e+06	1.32775e+07	1.13851e+07	1.53429e+07	1.41916e+07	2.57719e+07	1.48824e+07	8.82424e+06	1.10648e+07	1.22726e+07	9.33371e+06	6.84066e+06	7.48894e+06	1.55319e+07	9.77111e+06	8.13978e+06	1.45196e+07	2.21016e+07	1.87567e+07	2.62516e+07	1.41916e+07	2.22665e+06	2.60116e+07
340	10.3158	2	299.139	596.264	0.000998826	1.67514	31.79	FDMGK		AT1G33600.1	| Symbols: | Leucine-rich repeat (LRR) family protein | chr1:12180776-12182212 FORWARD LENGTH=478	FALSE	1.98809	Condition 4	Condition 1	0.00112776	31.364	9.02958e+06	9.91229e+06	7.8238e+06	8.53891e+06	9.02482e+06	1.12633e+07	9.20519e+06	9.20021e+06	9.12729e+06	9.25765e+06	1.32775e+07	1.13851e+07	1.53429e+07	1.41916e+07	2.57719e+07	1.48824e+07	8.82424e+06	1.10648e+07	1.22726e+07	9.33371e+06	6.84066e+06	7.48894e+06	1.55319e+07	9.77111e+06	8.13978e+06	1.45196e+07	2.21016e+07	1.87567e+07	2.62516e+07	1.41916e+07	2.22665e+06	2.60116e+07
341	9.5884	2	437.727	873.439	0.00158538	1.81511	50.71	AAGLPSACK		AT2G38530.1	| Symbols: LTP2, LP2, cdf3 | lipid transfer protein 2 | chr2:16128481-16128948 FORWARD LENGTH=118	FALSE	1.80038	Condition 1	Condition 3	0.00587142	23.6452	4.66345e+07	3.91329e+07	3.36714e+07	2.62575e+07	3.03777e+07	3.42856e+07	2.95122e+07	2.05696e+07	2.23822e+07	1.64755e+07	2.09996e+07	2.10681e+07	3.36643e+07	2.82847e+07	3.88607e+07	2.99875e+07	4.5574e+07	4.36829e+07	5.28178e+07	2.87015e+07	2.30258e+07	2.27964e+07	4.97958e+07	2.1846e+07	1.99606e+07	2.584e+07	3.49558e+07	3.47092e+07	5.75992e+07	2.82847e+07	3.3575e+06	5.24125e+07
342	57.2887	2	719.392	1436.77	0.00365091	2.54106	87.52	LSGTIPNFLSNFK		AT1G33590.1	| Symbols: | Leucine-rich repeat (LRR) family protein | chr1:12177788-12179221 FORWARD LENGTH=477	TRUE	2.09866	Condition 4	Condition 2	0.00033027	29.7791	5.16482e+07	4.95284e+07	5.63288e+07	5.27452e+07	5.11832e+07	3.7783e+07	6.80306e+07	4.99619e+07	5.06387e+07	5.84126e+07	5.31484e+07	9.12427e+07	1.11391e+08	9.92506e+07	1.01259e+08	1.22435e+08	5.04737e+07	5.52871e+07	8.83588e+07	5.76547e+07	3.8796e+07	2.51217e+07	1.14788e+08	5.30622e+07	4.51599e+07	9.16136e+07	8.84704e+07	1.5032e+08	1.90589e+08	9.92506e+07	8.74862e+06	2.13993e+08
353	12.1573	2	361.198	720.382	0.00101606	1.41045	43.5	YGPGSLK		AT5G15230.1	| Symbols: GASA4 | GAST1 protein homolog 4 | chr5:4945017-4946025 FORWARD LENGTH=106	TRUE	1.36462	Condition 1	Condition 4	0.146557	24.4002	3.60552e+07	3.42338e+07	2.31164e+07	2.88465e+07	3.30838e+07	3.88668e+07	2.40992e+07	2.38694e+07	2.59791e+07	2.23635e+07	3.01213e+07	2.04109e+07	1.87707e+07	2.00179e+07	2.88606e+07	2.19376e+07	3.52353e+07	3.82141e+07	3.62609e+07	3.15315e+07	2.50769e+07	2.58424e+07	4.06625e+07	2.53506e+07	2.31683e+07	3.50747e+07	5.01397e+07	3.36264e+07	3.21164e+07	2.00179e+07	2.49351e+06	3.83427e+07
356	39.0327	2	470.741	939.467	0.00299998	3.19329	39.95	FFPTLCR		AT2G43550.1	| Symbols: | Scorpion toxin-like knottin superfamily protein | chr2:18073263-18073651 FORWARD LENGTH=103	TRUE	1.59993	Condition 1	Condition 2	0.0164448	23.2248	6.03622e+07	5.23465e+07	6.73213e+07	5.44103e+07	4.2124e+07	3.64911e+07	4.29689e+07	2.49475e+07	3.57298e+07	3.17273e+07	3.5115e+07	4.61088e+07	5.04143e+07	3.48499e+07	3.16829e+07	4.91862e+07	5.89896e+07	5.84328e+07	1.05602e+08	5.94748e+07	3.19292e+07	2.42628e+07	7.25013e+07	2.64956e+07	3.18641e+07	4.97607e+07	5.84522e+07	7.59631e+07	8.62583e+07	3.48499e+07	2.73736e+06	8.59682e+07
364	12.0154	2	380.706	759.397	0.00194662	2.56338	41.58	SLANMPK		AT1G33600.1	| Symbols: | Leucine-rich repeat (LRR) family protein | chr1:12180776-12182212 FORWARD LENGTH=478	FALSE	2.02033	Condition 4	Condition 1	0.000542337	26.2565	1.27061e+07	1.30942e+07	9.25321e+06	1.20451e+07	2.27147e+07	1.93131e+07	1.95521e+07	1.8031e+07	1.65046e+07	1.73727e+07	2.17175e+07	1.7135e+07	2.31788e+07	1.80976e+07	3.26149e+07	2.12632e+07	1.24171e+07	1.46166e+07	1.45148e+07	1.31663e+07	1.72173e+07	1.28412e+07	3.29902e+07	1.91499e+07	1.47189e+07	2.72471e+07	3.61507e+07	2.82295e+07	3.96587e+07	1.80976e+07	2.81788e+06	3.71641e+07
367	15.7459	2	451.261	900.507	0.00398049	4.4203	63.77	ANSLAQLGK		AT2G21330.1	| Symbols: FBA1 | fructose-bisphosphate aldolase 1 | chr2:9128416-9130152 REVERSE LENGTH=399	FALSE	1.04473	Condition 2	Condition 4	0.944018	37.2462	5.30605e+07	3.8329e+07	3.3673e+07	3.13228e+07	4.86108e+07	3.4988e+07	3.82119e+07	3.59097e+07	4.47772e+07	3.69777e+07	3.83039e+07	3.74571e+07	3.70854e+07	2.80431e+07	5.78313e+07	2.80079e+07	5.18539e+07	4.27855e+07	5.28204e+07	3.42384e+07	3.68461e+07	2.32634e+07	6.44749e+07	3.8138e+07	3.99326e+07	5.79953e+07	6.37604e+07	6.17096e+07	6.34527e+07	2.80431e+07	4.99654e+06	4.89526e+07
367	15.7459	2	451.261	900.507	0.00398049	4.4203	63.77	ANSLAQLGK		AT4G38970.1	| Symbols: FBA2 | fructose-bisphosphate aldolase 2 | chr4:18163714-18165659 REVERSE LENGTH=398	FALSE	1.04473	Condition 2	Condition 4	0.944018	37.2462	5.30605e+07	3.8329e+07	3.3673e+07	3.13228e+07	4.86108e+07	3.4988e+07	3.82119e+07	3.59097e+07	4.47772e+07	3.69777e+07	3.83039e+07	3.74571e+07	3.70854e+07	2.80431e+07	5.78313e+07	2.80079e+07	5.18539e+07	4.27855e+07	5.28204e+07	3.42384e+07	3.68461e+07	2.32634e+07	6.44749e+07	3.8138e+07	3.99326e+07	5.79953e+07	6.37604e+07	6.17096e+07	6.34527e+07	2.80431e+07	4.99654e+06	4.89526e+07
367	15.7459	2	451.261	900.507	0.00398049	4.4203	63.77	ANSLAQLGK		AT2G21330.3	| Symbols: FBA1 | fructose-bisphosphate aldolase 1 | chr2:9128416-9130152 REVERSE LENGTH=389	FALSE	1.04473	Condition 2	Condition 4	0.944018	37.2462	5.30605e+07	3.8329e+07	3.3673e+07	3.13228e+07	4.86108e+07	3.4988e+07	3.82119e+07	3.59097e+07	4.47772e+07	3.69777e+07	3.83039e+07	3.74571e+07	3.70854e+07	2.80431e+07	5.78313e+07	2.80079e+07	5.18539e+07	4.27855e+07	5.28204e+07	3.42384e+07	3.68461e+07	2.32634e+07	6.44749e+07	3.8138e+07	3.99326e+07	5.79953e+07	6.37604e+07	6.17096e+07	6.34527e+07	2.80431e+07	4.99654e+06	4.89526e+07
367	15.7459	2	451.261	900.507	0.00398049	4.4203	63.77	ANSLAQLGK		AT2G01140.1	| Symbols: | Aldolase superfamily protein | chr2:95006-96491 REVERSE LENGTH=391	FALSE	1.04473	Condition 2	Condition 4	0.944018	37.2462	5.30605e+07	3.8329e+07	3.3673e+07	3.13228e+07	4.86108e+07	3.4988e+07	3.82119e+07	3.59097e+07	4.47772e+07	3.69777e+07	3.83039e+07	3.74571e+07	3.70854e+07	2.80431e+07	5.78313e+07	2.80079e+07	5.18539e+07	4.27855e+07	5.28204e+07	3.42384e+07	3.68461e+07	2.32634e+07	6.44749e+07	3.8138e+07	3.99326e+07	5.79953e+07	6.37604e+07	6.17096e+07	6.34527e+07	2.80431e+07	4.99654e+06	4.89526e+07
369	57.7316	2	904.538	1807.06	0.0047055	2.60396	91.27	LGNNLLTGTIPLGVANLK		AT1G33590.1	| Symbols: | Leucine-rich repeat (LRR) family protein | chr1:12177788-12179221 FORWARD LENGTH=477	TRUE	2.16669	Condition 4	Condition 2	0.00222436	32.6886	5.37872e+07	7.31148e+07	6.65977e+07	5.59492e+07	6.00915e+07	4.49736e+07	8.21837e+07	4.48878e+07	5.55043e+07	7.38417e+07	6.79233e+07	1.1434e+08	1.39035e+08	1.27308e+08	9.73045e+07	1.39322e+08	5.2564e+07	8.16158e+07	1.04467e+08	6.11569e+07	4.55483e+07	2.99028e+07	1.38668e+08	4.76733e+07	4.94991e+07	1.15812e+08	1.13065e+08	1.88372e+08	2.37887e+08	1.27308e+08	8.40696e+06	2.43509e+08
373	46.1208	2	731.888	1461.76	0.00317201	2.17	111.36	ISNVGLQDSLNFR		AT1G76160.1	| Symbols: sks5 | SKU5 similar 5 | chr1:28578211-28581020 REVERSE LENGTH=541	TRUE	1.91025	Condition 2	Condition 1	0.00677888	31.1207	4.69252e+07	4.22515e+07	4.15208e+07	4.01739e+07	7.93237e+07	9.01961e+07	7.83033e+07	7.8584e+07	7.86074e+07	6.13287e+07	4.77545e+07	4.91497e+07	4.26975e+07	8.28127e+07	9.63477e+07	7.14067e+07	4.58581e+07	4.71641e+07	6.51306e+07	4.39133e+07	6.01259e+07	5.9971e+07	1.32121e+08	8.34604e+07	7.01026e+07	9.61871e+07	7.94918e+07	8.09729e+07	7.3055e+07	8.28127e+07	8.3243e+06	1.24805e+08
373	46.1208	2	731.888	1461.76	0.00317201	2.17	111.36	ISNVGLQDSLNFR		AT1G41830.1	| Symbols: SKS6 | SKU5-similar 6 | chr1:15603892-15607802 REVERSE LENGTH=542	TRUE	1.91025	Condition 2	Condition 1	0.00677888	31.1207	4.69252e+07	4.22515e+07	4.15208e+07	4.01739e+07	7.93237e+07	9.01961e+07	7.83033e+07	7.8584e+07	7.86074e+07	6.13287e+07	4.77545e+07	4.91497e+07	4.26975e+07	8.28127e+07	9.63477e+07	7.14067e+07	4.58581e+07	4.71641e+07	6.51306e+07	4.39133e+07	6.01259e+07	5.9971e+07	1.32121e+08	8.34604e+07	7.01026e+07	9.61871e+07	7.94918e+07	8.09729e+07	7.3055e+07	8.28127e+07	8.3243e+06	1.24805e+08
375	36.1046	2	481.255	960.496	0.00113753	1.18432	49.95	AVVDDLMAK		AT4G19410.1	| Symbols: | Pectinacetylesterase family protein | chr4:10582188-10584766 REVERSE LENGTH=391	FALSE	1.54879	Condition 1	Condition 2	0.00391984	16.4565	4.39958e+07	3.90151e+07	4.14563e+07	4.01071e+07	2.1599e+07	2.93549e+07	2.90325e+07	2.62734e+07	2.6316e+07	2.94259e+07	3.78965e+07	3.53096e+07	2.77287e+07	2.75107e+07	3.71092e+07	2.72462e+07	4.29954e+07	4.35513e+07	6.50294e+07	4.38402e+07	1.63717e+07	1.9518e+07	4.89865e+07	2.79038e+07	2.34687e+07	4.61512e+07	6.30822e+07	5.81716e+07	4.74434e+07	2.75107e+07	3.20618e+06	4.76213e+07
375	36.1046	2	481.255	960.496	0.00113753	1.18432	49.95	AVVDDLMAK		AT4G19410.2	| Symbols: | Pectinacetylesterase family protein | chr4:10581037-10584766 REVERSE LENGTH=517	FALSE	1.54879	Condition 1	Condition 2	0.00391984	16.4565	4.39958e+07	3.90151e+07	4.14563e+07	4.01071e+07	2.1599e+07	2.93549e+07	2.90325e+07	2.62734e+07	2.6316e+07	2.94259e+07	3.78965e+07	3.53096e+07	2.77287e+07	2.75107e+07	3.71092e+07	2.72462e+07	4.29954e+07	4.35513e+07	6.50294e+07	4.38402e+07	1.63717e+07	1.9518e+07	4.89865e+07	2.79038e+07	2.34687e+07	4.61512e+07	6.30822e+07	5.81716e+07	4.74434e+07	2.75107e+07	3.20618e+06	4.76213e+07
380	39.6402	2	509.284	1016.55	0.00362772	3.56866	47.85	VLDSLDLSR		AT1G33600.1	| Symbols: | Leucine-rich repeat (LRR) family protein | chr1:12180776-12182212 FORWARD LENGTH=478	TRUE	2.5136	Condition 4	Condition 1	8.06363e-05	28.524	1.51428e+07	1.53088e+07	1.73405e+07	1.53679e+07	2.5112e+07	2.42647e+07	2.93631e+07	2.74519e+07	2.15289e+07	3.07552e+07	2.79925e+07	3.48164e+07	3.34858e+07	3.36824e+07	5.66435e+07	3.4947e+07	1.47985e+07	1.70887e+07	2.72007e+07	1.67983e+07	1.90345e+07	1.61335e+07	4.95442e+07	2.91554e+07	1.91997e+07	4.82361e+07	4.65961e+07	5.73591e+07	5.72937e+07	3.36824e+07	4.89391e+06	6.10808e+07
386	11.4743	2	302.177	602.34	0.000930787	1.54529	35.13	LDISR		AT5G23400.1	| Symbols: | Leucine-rich repeat (LRR) family protein | chr5:7880603-7882372 FORWARD LENGTH=589	FALSE	2.40827	Condition 4	Condition 2	6.65001e-05	24.6779	6.33831e+06	6.82461e+06	5.35814e+06	8.07118e+06	7.51878e+06	6.30411e+06	5.94054e+06	5.50603e+06	9.56182e+06	6.46597e+06	7.65624e+06	6.34342e+06	1.25244e+07	1.38059e+07	2.07754e+07	1.37501e+07	6.19418e+06	7.61811e+06	8.40492e+06	8.82244e+06	5.69911e+06	4.19157e+06	1.00235e+07	5.8477e+06	8.52729e+06	1.01411e+07	1.27445e+07	1.04506e+07	2.14291e+07	1.38059e+07	1.79496e+06	2.40325e+07
386	11.4743	2	302.177	602.34	0.000930787	1.54529	35.13	IDLSR		AT5G06860.1	| Symbols: PGIP1, ATPGIP1 | polygalacturonase inhibiting protein 1 | chr5:2132373-2133434 FORWARD LENGTH=330	FALSE	2.40827	Condition 4	Condition 2	6.65001e-05	24.6779	6.33831e+06	6.82461e+06	5.35814e+06	8.07118e+06	7.51878e+06	6.30411e+06	5.94054e+06	5.50603e+06	9.56182e+06	6.46597e+06	7.65624e+06	6.34342e+06	1.25244e+07	1.38059e+07	2.07754e+07	1.37501e+07	6.19418e+06	7.61811e+06	8.40492e+06	8.82244e+06	5.69911e+06	4.19157e+06	1.00235e+07	5.8477e+06	8.52729e+06	1.01411e+07	1.27445e+07	1.04506e+07	2.14291e+07	1.38059e+07	1.79496e+06	2.40325e+07
386	11.4743	2	302.177	602.34	0.000930787	1.54529	35.13	IDLSR		AT5G06870.1	| Symbols: PGIP2, ATPGIP2 | polygalacturonase inhibiting protein 2 | chr5:2133941-2135016 FORWARD LENGTH=330	FALSE	2.40827	Condition 4	Condition 2	6.65001e-05	24.6779	6.33831e+06	6.82461e+06	5.35814e+06	8.07118e+06	7.51878e+06	6.30411e+06	5.94054e+06	5.50603e+06	9.56182e+06	6.46597e+06	7.65624e+06	6.34342e+06	1.25244e+07	1.38059e+07	2.07754e+07	1.37501e+07	6.19418e+06	7.61811e+06	8.40492e+06	8.82244e+06	5.69911e+06	4.19157e+06	1.00235e+07	5.8477e+06	8.52729e+06	1.01411e+07	1.27445e+07	1.04506e+07	2.14291e+07	1.38059e+07	1.79496e+06	2.40325e+07
389	48.8641	3	862.744	2585.21	0.00751786	2.90804	67.76	NNAGYPHNVVFDEDEIPSGVDVAK		AT1G20340.1	| Symbols: DRT112, PETE2 | Cupredoxin superfamily protein | chr1:7042770-7043273 REVERSE LENGTH=167	TRUE	1.77417	Condition 4	Condition 2	0.0444164	40.1795	1.05501e+08	8.39087e+07	1.17818e+08	1.66281e+08	6.86573e+07	7.73506e+07	8.12271e+07	8.14425e+07	7.07093e+07	8.74516e+07	9.53548e+07	1.66304e+08	1.5993e+08	1.13318e+08	1.54143e+08	1.20255e+08	1.03102e+08	9.36647e+07	1.84812e+08	1.81758e+08	5.2041e+07	5.14301e+07	1.37054e+08	8.64963e+07	6.3059e+07	1.37158e+08	1.58727e+08	2.73982e+08	2.73638e+08	1.13318e+08	1.33178e+07	2.10183e+08
392	16.5745	2	523.287	1044.56	0.00205124	1.96375	62.53	LSSPATLNSR		CON_P00761	| | Trypsin precursor (EC 3.4.21.4) - Sus scrofa (Pig).	TRUE	5.1114	Condition 4	Condition 3	0.653465	166.673	5.77571e+07	4.96437e+07	3.40958e+07	4.87855e+07	6.98312e+07	1.12378e+08	4.8732e+07	5.98525e+07	6.89099e+07	3.17486e+07	5.22973e+07	3.01663e+07	2.8786e+07	4.96761e+07	8.1889e+08	3.86579e+07	5.64437e+07	5.54158e+07	5.34836e+07	5.33264e+07	5.29308e+07	7.47199e+07	8.22254e+07	6.35666e+07	6.14542e+07	4.9794e+07	8.70537e+07	4.96982e+07	4.92526e+07	4.96761e+07	7.07509e+07	6.75667e+07
396	9.04923	2	365.715	729.415	0.00161962	2.22044	36.52	ALLSGNR		AT3G20820.1	| Symbols: | Leucine-rich repeat (LRR) family protein | chr3:7280930-7282027 FORWARD LENGTH=365	FALSE	1.23485	Condition 4	Condition 3	0.592652	52.4652	1.30216e+07	1.26896e+07	1.06942e+07	1.26782e+07	1.14147e+07	1.43843e+07	1.29501e+07	1.03474e+07	1.83054e+07	7.9238e+06	7.99167e+06	6.84103e+06	8.19109e+06	1.15483e+07	2.05466e+07	1.04192e+07	1.27255e+07	1.4165e+07	1.67752e+07	1.38582e+07	8.65212e+06	9.56402e+06	2.18508e+07	1.09895e+07	1.63248e+07	1.24276e+07	1.33029e+07	1.12704e+07	1.40148e+07	1.15483e+07	1.7752e+06	1.82108e+07
397	9.96185	2	611.797	1221.58	0.00218888	1.79185	69.64	ISASTNCNTVR		AT2G38530.1	| Symbols: LTP2, LP2, cdf3 | lipid transfer protein 2 | chr2:16128481-16128948 FORWARD LENGTH=118	TRUE	1.95408	Condition 1	Condition 3	0.00304309	24.8685	6.00765e+07	4.89516e+07	4.24029e+07	3.28147e+07	3.99559e+07	4.55184e+07	3.81488e+07	2.83987e+07	2.83112e+07	1.95087e+07	2.42297e+07	2.22381e+07	3.614e+07	3.94037e+07	5.34156e+07	3.59115e+07	5.87104e+07	5.46432e+07	6.65143e+07	3.58691e+07	3.02859e+07	3.0265e+07	6.43685e+07	3.0161e+07	2.52481e+07	3.05972e+07	4.03325e+07	3.66367e+07	6.18352e+07	3.94037e+07	4.61502e+06	6.27665e+07
399	54.943	2	563.771	1125.53	0.00340233	3.02289	62.36	AVGDWFFER		AT5G45280.2	| Symbols: | Pectinacetylesterase family protein | chr5:18346862-18349488 FORWARD LENGTH=391	TRUE	2.39692	Condition 4	Condition 1	2.09687e-06	21.6741	2.36571e+07	2.17421e+07	2.31517e+07	2.12742e+07	2.87274e+07	2.34182e+07	2.87898e+07	2.88323e+07	2.15842e+07	3.05939e+07	2.56659e+07	3.58198e+07	5.33956e+07	5.41443e+07	5.35251e+07	5.4239e+07	2.31191e+07	2.42701e+07	3.63164e+07	2.32544e+07	2.17749e+07	1.55707e+07	4.8577e+07	3.06215e+07	1.92489e+07	4.79831e+07	4.27233e+07	5.90123e+07	9.13591e+07	5.41443e+07	4.62449e+06	9.47996e+07
403	32.9192	2	505.274	1008.53	0.0029105	2.88588	25.03	LIDYMVQK		AT3G18080.1	| Symbols: BGLU44 | B-S glucosidase 44 | chr3:6191586-6194124 FORWARD LENGTH=512	TRUE	1.7567	Condition 4	Condition 3	0.0386762	49.6512	3.80042e+07	3.54902e+07	3.70933e+07	3.61813e+07	3.05874e+07	3.47649e+07	2.98113e+07	3.06719e+07	2.38757e+07	2.50177e+07	2.7291e+07	2.36172e+07	3.46519e+07	3.32555e+07	7.63968e+07	3.10178e+07	3.714e+07	3.96166e+07	5.81854e+07	3.9549e+07	2.31847e+07	2.3115e+07	5.03004e+07	3.25752e+07	2.12925e+07	3.92375e+07	4.54284e+07	3.89087e+07	5.9289e+07	3.32555e+07	6.60057e+06	5.42134e+07
405	34.0558	2	542.81	1083.61	0.00280755	2.59094	84.88	LAVLNVADNR		AT3G20820.1	| Symbols: | Leucine-rich repeat (LRR) family protein | chr3:7280930-7282027 FORWARD LENGTH=365	TRUE	1.31446	Condition 1	Condition 3	0.416235	44.5424	4.43003e+07	3.76586e+07	4.32798e+07	4.54359e+07	2.6896e+07	3.40429e+07	4.26316e+07	2.95444e+07	5.40729e+07	2.47578e+07	2.69284e+07	2.4085e+07	2.26447e+07	3.47695e+07	5.37735e+07	2.86878e+07	4.32929e+07	4.20371e+07	6.78899e+07	4.96651e+07	2.03867e+07	2.26349e+07	7.19323e+07	3.13777e+07	4.82225e+07	3.88298e+07	4.48248e+07	3.96794e+07	3.87448e+07	3.47695e+07	4.64595e+06	5.01408e+07
407	5.86613	2	481.739	961.464	0.00267834	2.7857	45.44	WQTNTANK		AT1G78820.1	| Symbols: | D-mannose binding lectin protein with Apple-like carbohydrate-binding domain | chr1:29634401-29635768 REVERSE LENGTH=455	FALSE	1.19537	Condition 1	Condition 3	0.358896	25.2154	2.23555e+07	2.30781e+07	2.14483e+07	2.24601e+07	1.94194e+07	2.34976e+07	1.29297e+07	2.35646e+07	2.16771e+07	1.88756e+07	1.68038e+07	1.73836e+07	1.97791e+07	2.08912e+07	2.35955e+07	2.13496e+07	2.18471e+07	2.57613e+07	3.36443e+07	2.45507e+07	1.47196e+07	1.56234e+07	2.18162e+07	2.50269e+07	1.93318e+07	2.96043e+07	2.79715e+07	2.86391e+07	3.38419e+07	2.08912e+07	2.03861e+06	3.73151e+07
407	5.86613	2	481.739	961.464	0.00267834	2.7857	45.44	WQTNTANK		AT1G78830.1	| Symbols: | Curculin-like (mannose-binding) lectin family protein | chr1:29637141-29638508 REVERSE LENGTH=455	FALSE	1.19537	Condition 1	Condition 3	0.358896	25.2154	2.23555e+07	2.30781e+07	2.14483e+07	2.24601e+07	1.94194e+07	2.34976e+07	1.29297e+07	2.35646e+07	2.16771e+07	1.88756e+07	1.68038e+07	1.73836e+07	1.97791e+07	2.08912e+07	2.35955e+07	2.13496e+07	2.18471e+07	2.57613e+07	3.36443e+07	2.45507e+07	1.47196e+07	1.56234e+07	2.18162e+07	2.50269e+07	1.93318e+07	2.96043e+07	2.79715e+07	2.86391e+07	3.38419e+07	2.08912e+07	2.03861e+06	3.73151e+07
408	8.46745	2	396.703	791.392	-0.000514305	-0.649874	49.08	GGGVGGGFGK		AT3G23450.1	| Symbols: | unknown protein
412	49.3073	2	545.284	1088.55	0.00300991	2.76506	77.46	DPSGILSSWK		AT1G33590.1	| Symbols: | Leucine-rich repeat (LRR) family protein | chr1:12177788-12179221 FORWARD LENGTH=477	FALSE	2.02124	Condition 4	Condition 2	5.12541e-07	11.3511	3.42845e+07	3.34646e+07	3.61335e+07	3.32386e+07	3.54859e+07	2.87496e+07	3.25336e+07	3.06852e+07	3.13377e+07	3.72813e+07	3.79568e+07	4.14595e+07	5.93731e+07	6.0984e+07	7.42869e+07	6.29711e+07	3.35049e+07	3.73555e+07	5.66799e+07	3.63325e+07	2.68977e+07	1.91155e+07	5.48938e+07	3.25893e+07	2.79472e+07	5.84716e+07	6.31827e+07	6.83035e+07	1.01587e+08	6.0984e+07	6.41828e+06	1.10062e+08
412	49.3073	2	545.284	1088.55	0.00300991	2.76506	77.46	DPSGILSSWK		AT1G33612.1	| Symbols: | Leucine-rich repeat (LRR) family protein | chr1:12191312-12192679 FORWARD LENGTH=455	FALSE	2.02124	Condition 4	Condition 2	5.12541e-07	11.3511	3.42845e+07	3.34646e+07	3.61335e+07	3.32386e+07	3.54859e+07	2.87496e+07	3.25336e+07	3.06852e+07	3.13377e+07	3.72813e+07	3.79568e+07	4.14595e+07	5.93731e+07	6.0984e+07	7.42869e+07	6.29711e+07	3.35049e+07	3.73555e+07	5.66799e+07	3.63325e+07	2.68977e+07	1.91155e+07	5.48938e+07	3.25893e+07	2.79472e+07	5.84716e+07	6.31827e+07	6.83035e+07	1.01587e+08	6.0984e+07	6.41828e+06	1.10062e+08
414	9.63487	2	489.751	977.487	0.0017208	1.76044	44.58	SLPVSCTSK		AT4G19410.1	| Symbols: | Pectinacetylesterase family protein | chr4:10582188-10584766 REVERSE LENGTH=391	FALSE	1.61159	Condition 1	Condition 3	0.198617	44.0701	3.51267e+07	2.22325e+07	1.65185e+07	1.33504e+07	2.0051e+07	2.3117e+07	2.1767e+07	1.53385e+07	1.98903e+07	8.36952e+06	1.25139e+07	1.33519e+07	1.58065e+07	1.87484e+07	2.55319e+07	1.4943e+07	3.43279e+07	2.48175e+07	2.59114e+07	1.4593e+07	1.51983e+07	1.53704e+07	3.67275e+07	1.62903e+07	1.77383e+07	1.31267e+07	2.08305e+07	2.19969e+07	2.70446e+07	1.87484e+07	2.20591e+06	2.61176e+07
414	9.63487	2	489.751	977.487	0.0017208	1.76044	44.58	SLPVSCTSK		AT4G19410.2	| Symbols: | Pectinacetylesterase family protein | chr4:10581037-10584766 REVERSE LENGTH=517	FALSE	1.61159	Condition 1	Condition 3	0.198617	44.0701	3.51267e+07	2.22325e+07	1.65185e+07	1.33504e+07	2.0051e+07	2.3117e+07	2.1767e+07	1.53385e+07	1.98903e+07	8.36952e+06	1.25139e+07	1.33519e+07	1.58065e+07	1.87484e+07	2.55319e+07	1.4943e+07	3.43279e+07	2.48175e+07	2.59114e+07	1.4593e+07	1.51983e+07	1.53704e+07	3.67275e+07	1.62903e+07	1.77383e+07	1.31267e+07	2.08305e+07	2.19969e+07	2.70446e+07	1.87484e+07	2.20591e+06	2.61176e+07
416	5.63327	2	449.71	897.404	0.00168071	1.87286	30.82	NHGMHFR		ATCG00490.1	| Symbols: RBCL | ribulose-bisphosphate carboxylases | chrC:54958-56397 FORWARD LENGTH=479	FALSE	1.21928	Condition 3	Condition 1	0.613175	29.5906	3.72482e+07	2.70243e+07	2.67524e+07	2.67747e+07	3.65931e+07	2.42292e+07	2.62305e+07	3.20471e+07	3.23469e+07	4.04163e+07	2.7037e+07	4.38309e+07	3.72675e+07	2.2724e+07	4.35286e+07	2.64014e+07	3.64011e+07	3.01664e+07	4.19646e+07	2.92669e+07	2.77369e+07	1.61099e+07	4.42587e+07	3.40358e+07	2.88472e+07	6.33884e+07	4.50056e+07	7.22104e+07	6.37643e+07	2.2724e+07	3.76081e+06	4.61447e+07
421	9.42562	2	452.231	902.448	0.00223998	2.48213	42.97	LESDGNIR		AT1G78860.1	| Symbols: | D-mannose binding lectin protein with Apple-like carbohydrate-binding domain | chr1:29646168-29647499 REVERSE LENGTH=443	FALSE	1.90043	Condition 1	Condition 3	0.0142639	47.3869	2.39403e+07	2.32166e+07	1.90208e+07	2.22404e+07	1.62838e+07	1.75606e+07	1.38347e+07	1.55584e+07	1.1955e+07	1.10349e+07	1.23158e+07	1.12197e+07	1.24014e+07	1.5893e+07	2.87852e+07	1.11199e+07	2.33959e+07	2.5916e+07	2.98366e+07	2.43106e+07	1.23428e+07	1.16759e+07	2.33432e+07	1.65238e+07	1.06615e+07	1.7307e+07	2.05007e+07	1.84842e+07	2.12186e+07	1.5893e+07	2.487e+06	1.94354e+07
421	9.42562	2	452.231	902.448	0.00223998	2.48213	42.97	LESDGNIR		AT1G78850.1	| Symbols: | D-mannose binding lectin protein with Apple-like carbohydrate-binding domain | chr1:29642072-29643397 REVERSE LENGTH=441	FALSE	1.90043	Condition 1	Condition 3	0.0142639	47.3869	2.39403e+07	2.32166e+07	1.90208e+07	2.22404e+07	1.62838e+07	1.75606e+07	1.38347e+07	1.55584e+07	1.1955e+07	1.10349e+07	1.23158e+07	1.12197e+07	1.24014e+07	1.5893e+07	2.87852e+07	1.11199e+07	2.33959e+07	2.5916e+07	2.98366e+07	2.43106e+07	1.23428e+07	1.16759e+07	2.33432e+07	1.65238e+07	1.06615e+07	1.7307e+07	2.05007e+07	1.84842e+07	2.12186e+07	1.5893e+07	2.487e+06	1.94354e+07
421	9.42562	2	452.231	902.448	0.00223998	2.48213	42.97	LESDGNLR		AT5G03700.1	| Symbols: | D-mannose binding lectin protein with Apple-like carbohydrate-binding domain | chr5:965874-967322 REVERSE LENGTH=482	FALSE	1.90043	Condition 1	Condition 3	0.0142639	47.3869	2.39403e+07	2.32166e+07	1.90208e+07	2.22404e+07	1.62838e+07	1.75606e+07	1.38347e+07	1.55584e+07	1.1955e+07	1.10349e+07	1.23158e+07	1.12197e+07	1.24014e+07	1.5893e+07	2.87852e+07	1.11199e+07	2.33959e+07	2.5916e+07	2.98366e+07	2.43106e+07	1.23428e+07	1.16759e+07	2.33432e+07	1.65238e+07	1.06615e+07	1.7307e+07	2.05007e+07	1.84842e+07	2.12186e+07	1.5893e+07	2.487e+06	1.94354e+07
433	12.6776	2	366.206	730.398	0.000907675	1.24271	46.58	LNLSER		AT1G33600.1	| Symbols: | Leucine-rich repeat (LRR) family protein | chr1:12180776-12182212 FORWARD LENGTH=478	FALSE	2.13459	Condition 4	Condition 1	0.00440304	42.5362	1.16485e+07	9.14574e+06	7.94979e+06	7.97816e+06	1.67239e+07	1.52051e+07	1.34218e+07	1.31182e+07	1.46067e+07	1.31418e+07	1.70622e+07	1.41506e+07	1.58371e+07	1.46251e+07	3.20705e+07	1.58543e+07	1.13836e+07	1.02091e+07	1.24702e+07	8.72076e+06	1.26764e+07	1.01098e+07	2.26465e+07	1.39323e+07	1.30264e+07	2.06115e+07	2.84017e+07	2.33128e+07	2.70971e+07	1.46251e+07	2.77084e+06	2.77103e+07
433	12.6776	2	366.206	730.398	0.000907675	1.24271	38.15	SEINLR		AT4G33010.1	| Symbols: AtGLDP1, GLDP1 | glycine decarboxylase P-protein 1 | chr4:15926852-15931150 REVERSE LENGTH=1037	FALSE	2.13459	Condition 4	Condition 1	0.00440304	42.5362	1.16485e+07	9.14574e+06	7.94979e+06	7.97816e+06	1.67239e+07	1.52051e+07	1.34218e+07	1.31182e+07	1.46067e+07	1.31418e+07	1.70622e+07	1.41506e+07	1.58371e+07	1.46251e+07	3.20705e+07	1.58543e+07	1.13836e+07	1.02091e+07	1.24702e+07	8.72076e+06	1.26764e+07	1.01098e+07	2.26465e+07	1.39323e+07	1.30264e+07	2.06115e+07	2.84017e+07	2.33128e+07	2.70971e+07	1.46251e+07	2.77084e+06	2.77103e+07
433	12.6776	2	366.206	730.398	0.000907675	1.24271	38.15	SEINLR		AT4G33010.2	| Symbols: AtGLDP1, GLDP1 | glycine decarboxylase P-protein 1 | chr4:15927133-15931150 REVERSE LENGTH=976	FALSE	2.13459	Condition 4	Condition 1	0.00440304	42.5362	1.16485e+07	9.14574e+06	7.94979e+06	7.97816e+06	1.67239e+07	1.52051e+07	1.34218e+07	1.31182e+07	1.46067e+07	1.31418e+07	1.70622e+07	1.41506e+07	1.58371e+07	1.46251e+07	3.20705e+07	1.58543e+07	1.13836e+07	1.02091e+07	1.24702e+07	8.72076e+06	1.26764e+07	1.01098e+07	2.26465e+07	1.39323e+07	1.30264e+07	2.06115e+07	2.84017e+07	2.33128e+07	2.70971e+07	1.46251e+07	2.77084e+06	2.77103e+07
436	49.2084	2	542.795	1083.57	0.00359895	3.32138	65.52	FGFSSTLLGR		AT1G03220.1	| Symbols: | Eukaryotic aspartyl protease family protein | chr1:787143-788444 FORWARD LENGTH=433	FALSE	1.28049	Condition 1	Condition 2	0.144377	27.0333	2.7873e+07	2.68989e+07	3.0962e+07	3.04116e+07	2.48754e+07	1.98083e+07	2.33761e+07	2.26442e+07	1.65122e+07	2.37263e+07	2.29087e+07	3.22073e+07	2.39354e+07	2.41888e+07	2.53526e+07	2.76099e+07	2.72391e+07	3.00265e+07	4.85678e+07	3.32424e+07	1.88551e+07	1.31704e+07	3.94425e+07	2.40493e+07	1.47257e+07	3.72119e+07	3.81336e+07	5.30608e+07	4.09531e+07	2.41888e+07	2.19043e+06	4.82569e+07
436	49.2084	2	542.795	1083.57	0.00359895	3.32138	65.52	FGFSSTLLGR		AT1G03230.1	| Symbols: | Eukaryotic aspartyl protease family protein | chr1:790110-791414 FORWARD LENGTH=434	FALSE	1.28049	Condition 1	Condition 2	0.144377	27.0333	2.7873e+07	2.68989e+07	3.0962e+07	3.04116e+07	2.48754e+07	1.98083e+07	2.33761e+07	2.26442e+07	1.65122e+07	2.37263e+07	2.29087e+07	3.22073e+07	2.39354e+07	2.41888e+07	2.53526e+07	2.76099e+07	2.72391e+07	3.00265e+07	4.85678e+07	3.32424e+07	1.88551e+07	1.31704e+07	3.94425e+07	2.40493e+07	1.47257e+07	3.72119e+07	3.81336e+07	5.30608e+07	4.09531e+07	2.41888e+07	2.19043e+06	4.82569e+07
440	40.058	2	938.415	1874.81	0.00409615	2.18483	123.34	SYNAQSASDAYPMDISR		AT1G29670.1	| Symbols: | GDSL-like Lipase/Acylhydrolase superfamily protein | chr1:10375843-10377717 FORWARD LENGTH=363	FALSE	1.95533	Condition 4	Condition 3	0.00766213	42.391	1.29561e+08	1.11602e+08	1.21699e+08	1.0017e+08	1.14505e+08	1.07002e+08	1.04649e+08	1.06187e+08	9.874e+07	8.96253e+07	9.26046e+07	8.22466e+07	1.26719e+08	1.69168e+08	2.86494e+08	1.27828e+08	1.26614e+08	1.24578e+08	1.909e+08	1.09494e+08	8.67928e+07	7.11451e+07	1.76574e+08	1.12776e+08	8.8057e+07	1.40567e+08	1.54149e+08	1.35499e+08	2.16815e+08	1.69168e+08	2.47526e+07	2.2342e+08
443	31.5901	2	466.757	931.5	0.00297916	3.19825	40.4	LESLDLSR		AT1G33600.1	| Symbols: | Leucine-rich repeat (LRR) family protein | chr1:12180776-12182212 FORWARD LENGTH=478	FALSE	2.72079	Condition 4	Condition 1	0.00116703	39.6597	1.03061e+07	6.71308e+06	9.37375e+06	8.12079e+06	1.20015e+07	1.58794e+07	1.71204e+07	1.53259e+07	1.10933e+07	1.5118e+07	1.94988e+07	1.86833e+07	1.97359e+07	1.78651e+07	3.73947e+07	1.89088e+07	1.00717e+07	7.4936e+06	1.47039e+07	8.87668e+06	9.09695e+06	1.05582e+07	2.88871e+07	1.6277e+07	9.89312e+06	2.3711e+07	3.24575e+07	3.07803e+07	3.37678e+07	1.78651e+07	3.23085e+06	3.30491e+07
444	32.4589	2	549.762	1097.51	0.00311003	2.83372	60.12	IEGADSFMTK		AT1G78860.1	| Symbols: | D-mannose binding lectin protein with Apple-like carbohydrate-binding domain | chr1:29646168-29647499 REVERSE LENGTH=443	FALSE	1.80559	Condition 1	Condition 3	0.000109002	20.3414	4.94028e+07	4.04741e+07	4.0263e+07	4.07686e+07	2.66842e+07	2.90366e+07	2.48532e+07	2.79055e+07	2.05172e+07	2.43419e+07	2.49845e+07	2.48118e+07	2.89224e+07	3.18937e+07	4.27128e+07	2.82513e+07	4.82793e+07	4.518e+07	6.31576e+07	4.45634e+07	2.02261e+07	1.93063e+07	4.19348e+07	2.96372e+07	1.82973e+07	3.81776e+07	4.1589e+07	4.08768e+07	4.94858e+07	3.18937e+07	3.69033e+06	4.93779e+07
444	32.4589	2	549.762	1097.51	0.00311003	2.83372	60.12	IEGADSFMTK		AT1G78850.1	| Symbols: | D-mannose binding lectin protein with Apple-like carbohydrate-binding domain | chr1:29642072-29643397 REVERSE LENGTH=441	FALSE	1.80559	Condition 1	Condition 3	0.000109002	20.3414	4.94028e+07	4.04741e+07	4.0263e+07	4.07686e+07	2.66842e+07	2.90366e+07	2.48532e+07	2.79055e+07	2.05172e+07	2.43419e+07	2.49845e+07	2.48118e+07	2.89224e+07	3.18937e+07	4.27128e+07	2.82513e+07	4.82793e+07	4.518e+07	6.31576e+07	4.45634e+07	2.02261e+07	1.93063e+07	4.19348e+07	2.96372e+07	1.82973e+07	3.81776e+07	4.1589e+07	4.08768e+07	4.94858e+07	3.18937e+07	3.69033e+06	4.93779e+07
446	5.49118	2	321.203	640.392	0.000929809	1.45194	40.54	VQVPAK		AT1G06680.1	| Symbols: PSBP-1, OEE2, PSII-P, OE23 | photosystem II subunit P-1 | chr1:2047940-2049186 FORWARD LENGTH=263	FALSE	2.13971	Condition 1	Condition 4	0.000702937	22.9349	1.76638e+07	2.30339e+07	1.98014e+07	1.95112e+07	8.17066e+06	1.10283e+07	1.09689e+07	1.27217e+07	1.40926e+07	1.33083e+07	9.21641e+06	9.52381e+06	1.12636e+07	6.41584e+06	1.05659e+07	9.14771e+06	1.72621e+07	2.5712e+07	3.1061e+07	2.13273e+07	6.19322e+06	7.33264e+06	1.85078e+07	1.35111e+07	1.25679e+07	2.08725e+07	1.53416e+07	1.56902e+07	1.92718e+07	6.41584e+06	912879	1.59885e+07
451	5.96053	2	463.781	925.548	0.00211809	2.28848	56.55	RPLIQGSR		AT3G15356.1	| Symbols: | Legume lectin family protein | chr3:5174603-5175418 REVERSE LENGTH=271	FALSE	2.14194	Condition 4	Condition 2	2.9842e-06	12.2801	1.71782e+07	1.62561e+07	1.62849e+07	1.86835e+07	1.43651e+07	1.52422e+07	1.14775e+07	1.45961e+07	2.39957e+07	2.1161e+07	1.76961e+07	2.14482e+07	3.08347e+07	2.53516e+07	3.14371e+07	3.16415e+07	1.67875e+07	1.81462e+07	2.55449e+07	2.04226e+07	1.08885e+07	1.01345e+07	1.9366e+07	1.55018e+07	2.13995e+07	3.31887e+07	2.94568e+07	3.53353e+07	5.27578e+07	2.53516e+07	2.71612e+06	5.53033e+07
454	28.914	2	437.233	872.452	0.00182277	2.08926	47.77	EAAWGLAR		AT2G21330.1	| Symbols: FBA1 | fructose-bisphosphate aldolase 1 | chr2:9128416-9130152 REVERSE LENGTH=399	FALSE	1.33456	Condition 1	Condition 4	0.0608539	30.8703	3.09253e+07	2.7042e+07	3.0321e+07	2.43223e+07	1.92622e+07	2.05038e+07	2.14194e+07	2.47979e+07	2.50668e+07	2.85761e+07	2.46062e+07	3.03271e+07	2.33875e+07	1.46064e+07	2.91541e+07	1.72325e+07	3.0222e+07	3.01861e+07	4.75623e+07	2.65862e+07	1.46004e+07	1.36329e+07	3.61409e+07	2.63367e+07	2.23547e+07	4.48184e+07	4.09593e+07	4.99631e+07	4.00157e+07	1.46064e+07	2.51887e+06	3.01192e+07
454	28.914	2	437.233	872.452	0.00182277	2.08926	47.77	EAAWGLAR		AT4G38970.2	| Symbols: FBA2 | fructose-bisphosphate aldolase 2 | chr4:18163769-18165659 REVERSE LENGTH=381	FALSE	1.33456	Condition 1	Condition 4	0.0608539	30.8703	3.09253e+07	2.7042e+07	3.0321e+07	2.43223e+07	1.92622e+07	2.05038e+07	2.14194e+07	2.47979e+07	2.50668e+07	2.85761e+07	2.46062e+07	3.03271e+07	2.33875e+07	1.46064e+07	2.91541e+07	1.72325e+07	3.0222e+07	3.01861e+07	4.75623e+07	2.65862e+07	1.46004e+07	1.36329e+07	3.61409e+07	2.63367e+07	2.23547e+07	4.48184e+07	4.09593e+07	4.99631e+07	4.00157e+07	1.46064e+07	2.51887e+06	3.01192e+07
454	28.914	2	437.233	872.452	0.00182277	2.08926	47.77	EAAWGLAR		AT4G38970.1	| Symbols: FBA2 | fructose-bisphosphate aldolase 2 | chr4:18163714-18165659 REVERSE LENGTH=398	FALSE	1.33456	Condition 1	Condition 4	0.0608539	30.8703	3.09253e+07	2.7042e+07	3.0321e+07	2.43223e+07	1.92622e+07	2.05038e+07	2.14194e+07	2.47979e+07	2.50668e+07	2.85761e+07	2.46062e+07	3.03271e+07	2.33875e+07	1.46064e+07	2.91541e+07	1.72325e+07	3.0222e+07	3.01861e+07	4.75623e+07	2.65862e+07	1.46004e+07	1.36329e+07	3.61409e+07	2.63367e+07	2.23547e+07	4.48184e+07	4.09593e+07	4.99631e+07	4.00157e+07	1.46064e+07	2.51887e+06	3.01192e+07
454	28.914	2	437.233	872.452	0.00182277	2.08926	47.77	EAAWGLAR		AT2G21330.2	| Symbols: FBA1 | fructose-bisphosphate aldolase 1 | chr2:9128762-9130152 REVERSE LENGTH=311	FALSE	1.33456	Condition 1	Condition 4	0.0608539	30.8703	3.09253e+07	2.7042e+07	3.0321e+07	2.43223e+07	1.92622e+07	2.05038e+07	2.14194e+07	2.47979e+07	2.50668e+07	2.85761e+07	2.46062e+07	3.03271e+07	2.33875e+07	1.46064e+07	2.91541e+07	1.72325e+07	3.0222e+07	3.01861e+07	4.75623e+07	2.65862e+07	1.46004e+07	1.36329e+07	3.61409e+07	2.63367e+07	2.23547e+07	4.48184e+07	4.09593e+07	4.99631e+07	4.00157e+07	1.46064e+07	2.51887e+06	3.01192e+07
454	28.914	2	437.233	872.452	0.00182277	2.08926	47.77	EAAWGLAR		AT2G21330.3	| Symbols: FBA1 | fructose-bisphosphate aldolase 1 | chr2:9128416-9130152 REVERSE LENGTH=389	FALSE	1.33456	Condition 1	Condition 4	0.0608539	30.8703	3.09253e+07	2.7042e+07	3.0321e+07	2.43223e+07	1.92622e+07	2.05038e+07	2.14194e+07	2.47979e+07	2.50668e+07	2.85761e+07	2.46062e+07	3.03271e+07	2.33875e+07	1.46064e+07	2.91541e+07	1.72325e+07	3.0222e+07	3.01861e+07	4.75623e+07	2.65862e+07	1.46004e+07	1.36329e+07	3.61409e+07	2.63367e+07	2.23547e+07	4.48184e+07	4.09593e+07	4.99631e+07	4.00157e+07	1.46064e+07	2.51887e+06	3.01192e+07
454	28.914	2	437.233	872.452	0.00182277	2.08926	47.77	EAAWGLAR		AT2G01140.1	| Symbols: | Aldolase superfamily protein | chr2:95006-96491 REVERSE LENGTH=391	FALSE	1.33456	Condition 1	Condition 4	0.0608539	30.8703	3.09253e+07	2.7042e+07	3.0321e+07	2.43223e+07	1.92622e+07	2.05038e+07	2.14194e+07	2.47979e+07	2.50668e+07	2.85761e+07	2.46062e+07	3.03271e+07	2.33875e+07	1.46064e+07	2.91541e+07	1.72325e+07	3.0222e+07	3.01861e+07	4.75623e+07	2.65862e+07	1.46004e+07	1.36329e+07	3.61409e+07	2.63367e+07	2.23547e+07	4.48184e+07	4.09593e+07	4.99631e+07	4.00157e+07	1.46064e+07	2.51887e+06	3.01192e+07
457	9.47225	2	351.214	700.413	0.00095259	1.36004	37.01	ISGSIPK		AT3G20820.1	| Symbols: | Leucine-rich repeat (LRR) family protein | chr3:7280930-7282027 FORWARD LENGTH=365	FALSE	1.18502	Condition 1	Condition 3	0.698846	54.3853	1.09861e+07	1.17451e+07	9.41404e+06	1.04204e+07	8.84477e+06	1.26019e+07	1.03259e+07	8.35121e+06	1.6279e+07	6.57003e+06	7.04353e+06	6.02711e+06	6.68319e+06	9.37472e+06	1.60296e+07	8.74999e+06	1.07363e+07	1.31108e+07	1.47671e+07	1.13903e+07	6.70418e+06	8.37898e+06	1.74228e+07	8.86943e+06	1.45177e+07	1.03043e+07	1.17246e+07	9.92951e+06	1.14348e+07	9.37472e+06	1.38493e+06	1.52933e+07
457	9.47225	2	351.214	700.413	0.00095259	1.36004	37.01	LSGSLPK		AT3G05660.1	| Symbols: AtRLP33, RLP33 | receptor like protein 33 | chr3:1649258-1652001 REVERSE LENGTH=875	FALSE	1.18502	Condition 1	Condition 3	0.698846	54.3853	1.09861e+07	1.17451e+07	9.41404e+06	1.04204e+07	8.84477e+06	1.26019e+07	1.03259e+07	8.35121e+06	1.6279e+07	6.57003e+06	7.04353e+06	6.02711e+06	6.68319e+06	9.37472e+06	1.60296e+07	8.74999e+06	1.07363e+07	1.31108e+07	1.47671e+07	1.13903e+07	6.70418e+06	8.37898e+06	1.74228e+07	8.86943e+06	1.45177e+07	1.03043e+07	1.17246e+07	9.92951e+06	1.14348e+07	9.37472e+06	1.38493e+06	1.52933e+07
458	56.2075	2	560.296	1118.58	0.00216245	1.93321	62.25	GPSIWDAFVK		AT3G18080.1	| Symbols: BGLU44 | B-S glucosidase 44 | chr3:6191586-6194124 FORWARD LENGTH=512	FALSE	1.51286	Condition 4	Condition 3	0.00707651	19.5722	3.92743e+07	4.31239e+07	4.83769e+07	4.43391e+07	3.4863e+07	2.79103e+07	4.00765e+07	3.41932e+07	2.36567e+07	3.33247e+07	2.87808e+07	3.77346e+07	4.33088e+07	4.04146e+07	5.87438e+07	4.43665e+07	3.83811e+07	4.81379e+07	7.58853e+07	4.84662e+07	2.64255e+07	1.85574e+07	6.7621e+07	3.6315e+07	2.10972e+07	5.22661e+07	4.79083e+07	6.21668e+07	7.41008e+07	4.04146e+07	5.07537e+06	7.75444e+07
458	56.2075	2	560.296	1118.58	0.00216245	1.93321	62.25	GPSIWDAFVK		AT3G18070.1	| Symbols: BGLU43 | beta glucosidase 43 | chr3:6187294-6189947 FORWARD LENGTH=501	FALSE	1.51286	Condition 4	Condition 3	0.00707651	19.5722	3.92743e+07	4.31239e+07	4.83769e+07	4.43391e+07	3.4863e+07	2.79103e+07	4.00765e+07	3.41932e+07	2.36567e+07	3.33247e+07	2.87808e+07	3.77346e+07	4.33088e+07	4.04146e+07	5.87438e+07	4.43665e+07	3.83811e+07	4.81379e+07	7.58853e+07	4.84662e+07	2.64255e+07	1.85574e+07	6.7621e+07	3.6315e+07	2.10972e+07	5.22661e+07	4.79083e+07	6.21668e+07	7.41008e+07	4.04146e+07	5.07537e+06	7.75444e+07
458	56.2075	2	560.296	1118.58	0.00216245	1.93321	62.25	GPSIWDAFVK		AT3G18070.2	| Symbols: BGLU43 | beta glucosidase 43 | chr3:6187294-6189947 FORWARD LENGTH=424	FALSE	1.51286	Condition 4	Condition 3	0.00707651	19.5722	3.92743e+07	4.31239e+07	4.83769e+07	4.43391e+07	3.4863e+07	2.79103e+07	4.00765e+07	3.41932e+07	2.36567e+07	3.33247e+07	2.87808e+07	3.77346e+07	4.33088e+07	4.04146e+07	5.87438e+07	4.43665e+07	3.83811e+07	4.81379e+07	7.58853e+07	4.84662e+07	2.64255e+07	1.85574e+07	6.7621e+07	3.6315e+07	2.10972e+07	5.22661e+07	4.79083e+07	6.21668e+07	7.41008e+07	4.04146e+07	5.07537e+06	7.75444e+07
459	9.75175	3	451.194	1350.56	0.0017833	1.32042	66.43	EHGNSPGYYDGR		AT1G67090.1	| Symbols: RBCS1A | ribulose bisphosphate carboxylase small chain 1A | chr1:25048465-25049249 REVERSE LENGTH=180	TRUE	1.28151	Condition 3	Condition 1	0.519019	50.4605	2.40212e+07	1.75861e+07	1.79938e+07	2.22085e+07	1.92464e+07	2.26878e+07	2.30697e+07	2.20648e+07	2.82633e+07	2.27701e+07	2.60746e+07	2.77314e+07	2.05075e+07	1.58035e+07	4.18089e+07	1.76021e+07	2.34749e+07	1.96308e+07	2.82255e+07	2.42756e+07	1.45884e+07	1.5085e+07	3.89255e+07	2.3434e+07	2.52054e+07	3.57123e+07	4.34035e+07	4.56868e+07	3.50881e+07	1.58035e+07	3.61223e+06	3.07652e+07
462	56.2797	2	689.394	1376.77	0.00212442	1.54304	64.4	WVTSSPIIFSLK		AT1G33590.1	| Symbols: | Leucine-rich repeat (LRR) family protein | chr1:12177788-12179221 FORWARD LENGTH=477	FALSE	2.09004	Condition 4	Condition 2	0.00546253	32.0843	2.7504e+07	3.45361e+07	4.20318e+07	3.34275e+07	3.30802e+07	2.3928e+07	4.02576e+07	3.52557e+07	3.11688e+07	4.28091e+07	4.02407e+07	6.50401e+07	7.70356e+07	6.71551e+07	4.55096e+07	8.72749e+07	2.68786e+07	3.85516e+07	6.59322e+07	3.6539e+07	2.50742e+07	1.59096e+07	6.79265e+07	3.74434e+07	2.77965e+07	6.71412e+07	6.69845e+07	1.07152e+08	1.31807e+08	6.71551e+07	3.93196e+06	1.5254e+08
464	56.1335	2	657.877	1313.74	0.00219675	1.67214	85.17	LGACVDLLGGLVK		AT2G10940.1	| Symbols: | Bifunctional inhibitor/lipid-transfer protein/seed storage 2S albumin superfamily protein | chr2:4311160-4312035 REVERSE LENGTH=291	TRUE	2.43044	Condition 2	Condition 3	0.00523067	38.1236	4.24519e+07	4.0471e+07	3.33359e+07	2.27292e+07	5.08259e+07	4.42729e+07	6.29247e+07	4.70658e+07	2.36847e+07	1.50933e+07	1.56404e+07	2.99652e+07	4.62651e+07	5.35927e+07	2.66119e+07	7.24714e+07	4.14865e+07	4.51765e+07	5.22915e+07	2.48448e+07	3.85252e+07	2.94368e+07	1.06173e+08	4.99864e+07	2.11222e+07	2.36721e+07	2.60349e+07	4.93669e+07	7.9159e+07	5.35927e+07	2.29923e+06	1.26666e+08
465	11.0728	2	383.211	764.408	0.00155432	2.03336	42.81	LFATGEK		AT3G22060.1	| Symbols: | Receptor-like protein kinase-related family protein | chr3:7771065-7772137 FORWARD LENGTH=252	FALSE	1.7304	Condition 4	Condition 1	0.00319481	19.285	9.12381e+06	9.34802e+06	7.04984e+06	9.41337e+06	1.40639e+07	1.45312e+07	9.93541e+06	1.05359e+07	1.14523e+07	1.03278e+07	1.5649e+07	1.4171e+07	1.52673e+07	1.36737e+07	1.7363e+07	1.41474e+07	8.91633e+06	1.04349e+07	1.10586e+07	1.02896e+07	1.06602e+07	9.66171e+06	1.6764e+07	1.11897e+07	1.02132e+07	1.6198e+07	2.60492e+07	2.33464e+07	2.61221e+07	1.36737e+07	1.50014e+06	2.47271e+07
466	58.1761	2	764.432	1526.85	0.00314112	2.05726	88.45	TPLVPASVVFDLGGR		AT1G03220.1	| Symbols: | Eukaryotic aspartyl protease family protein | chr1:787143-788444 FORWARD LENGTH=433	TRUE	1.20435	Condition 1	Condition 2	0.728187	42.3915	4.33059e+07	4.95017e+07	5.56186e+07	5.1935e+07	3.6818e+07	3.13767e+07	6.00643e+07	3.81058e+07	2.64374e+07	4.38828e+07	4.17427e+07	7.34828e+07	5.54674e+07	4.78997e+07	3.36514e+07	5.63288e+07	4.23211e+07	5.52573e+07	8.72447e+07	5.67691e+07	2.79074e+07	2.08622e+07	1.01346e+08	4.04704e+07	2.3577e+07	6.88252e+07	6.94846e+07	1.21061e+08	9.4904e+07	4.78997e+07	2.90743e+06	9.84522e+07
466	58.1761	2	764.432	1526.85	0.00314112	2.05726	88.45	TPLVPASVVFDLGGR		AT1G03230.1	| Symbols: | Eukaryotic aspartyl protease family protein | chr1:790110-791414 FORWARD LENGTH=434	TRUE	1.20435	Condition 1	Condition 2	0.728187	42.3915	4.33059e+07	4.95017e+07	5.56186e+07	5.1935e+07	3.6818e+07	3.13767e+07	6.00643e+07	3.81058e+07	2.64374e+07	4.38828e+07	4.17427e+07	7.34828e+07	5.54674e+07	4.78997e+07	3.36514e+07	5.63288e+07	4.23211e+07	5.52573e+07	8.72447e+07	5.67691e+07	2.79074e+07	2.08622e+07	1.01346e+08	4.04704e+07	2.3577e+07	6.88252e+07	6.94846e+07	1.21061e+08	9.4904e+07	4.78997e+07	2.90743e+06	9.84522e+07
467	37.3336	2	536.313	1070.61	0.00351327	3.28156	66.9	SAIGGLTLSPR		AT3G08770.1	| Symbols: LTP6 | lipid transfer protein 6 | chr3:2664349-2664784 REVERSE LENGTH=113	TRUE	1.98283	Condition 2	Condition 4	0.0111942	37.2037	3.65986e+07	4.14542e+07	3.93818e+07	3.86787e+07	4.03412e+07	5.59279e+07	5.17729e+07	4.83071e+07	1.92718e+07	3.57422e+07	4.60248e+07	5.15763e+07	2.18586e+07	2.51018e+07	2.54728e+07	2.65916e+07	3.57663e+07	4.62741e+07	6.17753e+07	4.22789e+07	3.05779e+07	3.71862e+07	8.73564e+07	5.13048e+07	1.71867e+07	5.60576e+07	7.66125e+07	8.49706e+07	3.73998e+07	2.51018e+07	2.20082e+06	4.64771e+07
468	41.8007	2	441.728	881.442	0.00255056	2.89363	39.53	FSISWSR		AT3G18080.1	| Symbols: BGLU44 | B-S glucosidase 44 | chr3:6191586-6194124 FORWARD LENGTH=512	FALSE	1.56689	Condition 4	Condition 3	0.101431	43.5696	1.99709e+07	2.29186e+07	2.31445e+07	2.34394e+07	2.03443e+07	1.83934e+07	2.30807e+07	2.08331e+07	1.46125e+07	1.95947e+07	1.72786e+07	1.75413e+07	2.06244e+07	2.17136e+07	4.46983e+07	2.11216e+07	1.95168e+07	2.55834e+07	3.63051e+07	2.56211e+07	1.54206e+07	1.22297e+07	3.89439e+07	2.21259e+07	1.30315e+07	3.07321e+07	2.87619e+07	2.88989e+07	3.52881e+07	2.17136e+07	3.86187e+06	3.69166e+07
468	41.8007	2	441.728	881.442	0.00255056	2.89363	39.53	FSISWSR		AT3G18070.1	| Symbols: BGLU43 | beta glucosidase 43 | chr3:6187294-6189947 FORWARD LENGTH=501	FALSE	1.56689	Condition 4	Condition 3	0.101431	43.5696	1.99709e+07	2.29186e+07	2.31445e+07	2.34394e+07	2.03443e+07	1.83934e+07	2.30807e+07	2.08331e+07	1.46125e+07	1.95947e+07	1.72786e+07	1.75413e+07	2.06244e+07	2.17136e+07	4.46983e+07	2.11216e+07	1.95168e+07	2.55834e+07	3.63051e+07	2.56211e+07	1.54206e+07	1.22297e+07	3.89439e+07	2.21259e+07	1.30315e+07	3.07321e+07	2.87619e+07	2.88989e+07	3.52881e+07	2.17136e+07	3.86187e+06	3.69166e+07
468	41.8007	2	441.728	881.442	0.00255056	2.89363	39.53	FSISWSR		AT1G02850.1	| Symbols: BGLU11 | beta glucosidase 11 | chr1:630569-633085 FORWARD LENGTH=470	FALSE	1.56689	Condition 4	Condition 3	0.101431	43.5696	1.99709e+07	2.29186e+07	2.31445e+07	2.34394e+07	2.03443e+07	1.83934e+07	2.30807e+07	2.08331e+07	1.46125e+07	1.95947e+07	1.72786e+07	1.75413e+07	2.06244e+07	2.17136e+07	4.46983e+07	2.11216e+07	1.95168e+07	2.55834e+07	3.63051e+07	2.56211e+07	1.54206e+07	1.22297e+07	3.89439e+07	2.21259e+07	1.30315e+07	3.07321e+07	2.87619e+07	2.88989e+07	3.52881e+07	2.17136e+07	3.86187e+06	3.69166e+07
468	41.8007	2	441.728	881.442	0.00255056	2.89363	39.53	FSISWSR		AT2G44450.1	| Symbols: BGLU15 | beta glucosidase 15 | chr2:18340966-18343744 FORWARD LENGTH=506	FALSE	1.56689	Condition 4	Condition 3	0.101431	43.5696	1.99709e+07	2.29186e+07	2.31445e+07	2.34394e+07	2.03443e+07	1.83934e+07	2.30807e+07	2.08331e+07	1.46125e+07	1.95947e+07	1.72786e+07	1.75413e+07	2.06244e+07	2.17136e+07	4.46983e+07	2.11216e+07	1.95168e+07	2.55834e+07	3.63051e+07	2.56211e+07	1.54206e+07	1.22297e+07	3.89439e+07	2.21259e+07	1.30315e+07	3.07321e+07	2.87619e+07	2.88989e+07	3.52881e+07	2.17136e+07	3.86187e+06	3.69166e+07
468	41.8007	2	441.728	881.442	0.00255056	2.89363	39.53	FSISWSR		AT5G36890.1	| Symbols: BGLU42 | beta glucosidase 42 | chr5:14542164-14546090 REVERSE LENGTH=490	FALSE	1.56689	Condition 4	Condition 3	0.101431	43.5696	1.99709e+07	2.29186e+07	2.31445e+07	2.34394e+07	2.03443e+07	1.83934e+07	2.30807e+07	2.08331e+07	1.46125e+07	1.95947e+07	1.72786e+07	1.75413e+07	2.06244e+07	2.17136e+07	4.46983e+07	2.11216e+07	1.95168e+07	2.55834e+07	3.63051e+07	2.56211e+07	1.54206e+07	1.22297e+07	3.89439e+07	2.21259e+07	1.30315e+07	3.07321e+07	2.87619e+07	2.88989e+07	3.52881e+07	2.17136e+07	3.86187e+06	3.69166e+07
468	41.8007	2	441.728	881.442	0.00255056	2.89363	39.53	FSISWSR		AT2G25630.1	| Symbols: BGLU14 | beta glucosidase 14 | chr2:10908360-10909880 FORWARD LENGTH=489	FALSE	1.56689	Condition 4	Condition 3	0.101431	43.5696	1.99709e+07	2.29186e+07	2.31445e+07	2.34394e+07	2.03443e+07	1.83934e+07	2.30807e+07	2.08331e+07	1.46125e+07	1.95947e+07	1.72786e+07	1.75413e+07	2.06244e+07	2.17136e+07	4.46983e+07	2.11216e+07	1.95168e+07	2.55834e+07	3.63051e+07	2.56211e+07	1.54206e+07	1.22297e+07	3.89439e+07	2.21259e+07	1.30315e+07	3.07321e+07	2.87619e+07	2.88989e+07	3.52881e+07	2.17136e+07	3.86187e+06	3.69166e+07
468	41.8007	2	441.728	881.442	0.00255056	2.89363	39.53	FSISWSR		AT5G42260.1	| Symbols: BGLU12 | beta glucosidase 12 | chr5:16898712-16900235 FORWARD LENGTH=507	FALSE	1.56689	Condition 4	Condition 3	0.101431	43.5696	1.99709e+07	2.29186e+07	2.31445e+07	2.34394e+07	2.03443e+07	1.83934e+07	2.30807e+07	2.08331e+07	1.46125e+07	1.95947e+07	1.72786e+07	1.75413e+07	2.06244e+07	2.17136e+07	4.46983e+07	2.11216e+07	1.95168e+07	2.55834e+07	3.63051e+07	2.56211e+07	1.54206e+07	1.22297e+07	3.89439e+07	2.21259e+07	1.30315e+07	3.07321e+07	2.87619e+07	2.88989e+07	3.52881e+07	2.17136e+07	3.86187e+06	3.69166e+07
468	41.8007	2	441.728	881.442	0.00255056	2.89363	39.53	FSISWSR		AT5G44640.1	| Symbols: BGLU13 | beta glucosidase 13 | chr5:18011146-18012669 FORWARD LENGTH=507	FALSE	1.56689	Condition 4	Condition 3	0.101431	43.5696	1.99709e+07	2.29186e+07	2.31445e+07	2.34394e+07	2.03443e+07	1.83934e+07	2.30807e+07	2.08331e+07	1.46125e+07	1.95947e+07	1.72786e+07	1.75413e+07	2.06244e+07	2.17136e+07	4.46983e+07	2.11216e+07	1.95168e+07	2.55834e+07	3.63051e+07	2.56211e+07	1.54206e+07	1.22297e+07	3.89439e+07	2.21259e+07	1.30315e+07	3.07321e+07	2.87619e+07	2.88989e+07	3.52881e+07	2.17136e+07	3.86187e+06	3.69166e+07
470	62.3705	2	1026.03	2050.04	0.00515804	2.51608	140.08	NYQTTVSQVVQLLGDETR		AT1G29670.1	| Symbols: | GDSL-like Lipase/Acylhydrolase superfamily protein | chr1:10375843-10377717 FORWARD LENGTH=363	FALSE	1.82301	Condition 4	Condition 2	0.314527	69.2762	9.94372e+07	9.55536e+07	1.08399e+08	7.56011e+07	9.17846e+07	7.48357e+07	1.22144e+08	3.05862e+06	6.11241e+07	8.23264e+07	6.04187e+07	1.00171e+08	1.58648e+08	1.21162e+08	1.31367e+08	1.20819e+08	9.71759e+07	1.06664e+08	1.70037e+08	8.26381e+07	6.95711e+07	4.97579e+07	2.06094e+08	3.24842e+06	5.45108e+07	1.2912e+08	1.00573e+08	1.65029e+08	2.71445e+08	1.21162e+08	1.13499e+07	2.11169e+08
473	8.74668	2	373.218	744.422	0.00119778	1.60901	27.95	VPMTVAK		AT1G33600.1	| Symbols: | Leucine-rich repeat (LRR) family protein | chr1:12180776-12182212 FORWARD LENGTH=478	FALSE	2.60531	Condition 4	Condition 1	6.30278e-05	25.4983	5.74457e+06	5.90284e+06	5.26698e+06	5.25688e+06	8.52511e+06	1.02225e+07	9.94225e+06	8.457e+06	6.77581e+06	9.57287e+06	1.06296e+07	1.13885e+07	1.30335e+07	1.23462e+07	1.9945e+07	1.24383e+07	5.61393e+06	6.58916e+06	8.26191e+06	5.74618e+06	6.46189e+06	6.79687e+06	1.67755e+07	8.98179e+06	6.04271e+06	1.5014e+07	1.7694e+07	1.87623e+07	2.23002e+07	1.23462e+07	1.72322e+06	2.17398e+07
476	11.1439	3	455.866	1364.58	0.002761	2.02334	51.15	EHGNTPGYYDGR		AT5G38430.1	| Symbols: | Ribulose bisphosphate carboxylase (small chain) family protein | chr5:15384350-15385155 REVERSE LENGTH=181	FALSE	1.40837	Condition 1	Condition 2	0.208207	45.2586	3.98497e+07	2.86892e+07	2.99281e+07	3.62047e+07	2.59849e+07	2.14588e+07	2.42632e+07	2.39155e+07	3.46545e+07	2.49492e+07	3.11217e+07	3.56759e+07	2.69409e+07	1.70287e+07	4.48776e+07	2.05734e+07	3.89435e+07	3.20249e+07	4.6946e+07	3.95746e+07	1.96961e+07	1.42679e+07	4.09392e+07	2.53995e+07	3.09051e+07	3.913e+07	5.1805e+07	5.87752e+07	4.60955e+07	1.70287e+07	3.87736e+06	3.59585e+07
476	11.1439	3	455.866	1364.58	0.002761	2.02334	51.15	EHGNTPGYYDGR		AT5G38410.3	| Symbols: | Ribulose bisphosphate carboxylase (small chain) family protein | chr5:15377501-15378306 REVERSE LENGTH=186	FALSE	1.40837	Condition 1	Condition 2	0.208207	45.2586	3.98497e+07	2.86892e+07	2.99281e+07	3.62047e+07	2.59849e+07	2.14588e+07	2.42632e+07	2.39155e+07	3.46545e+07	2.49492e+07	3.11217e+07	3.56759e+07	2.69409e+07	1.70287e+07	4.48776e+07	2.05734e+07	3.89435e+07	3.20249e+07	4.6946e+07	3.95746e+07	1.96961e+07	1.42679e+07	4.09392e+07	2.53995e+07	3.09051e+07	3.913e+07	5.1805e+07	5.87752e+07	4.60955e+07	1.70287e+07	3.87736e+06	3.59585e+07
476	11.1439	3	455.866	1364.58	0.002761	2.02334	51.15	EHGNTPGYYDGR		AT5G38410.1	| Symbols: | Ribulose bisphosphate carboxylase (small chain) family protein | chr5:15377501-15378306 REVERSE LENGTH=181	FALSE	1.40837	Condition 1	Condition 2	0.208207	45.2586	3.98497e+07	2.86892e+07	2.99281e+07	3.62047e+07	2.59849e+07	2.14588e+07	2.42632e+07	2.39155e+07	3.46545e+07	2.49492e+07	3.11217e+07	3.56759e+07	2.69409e+07	1.70287e+07	4.48776e+07	2.05734e+07	3.89435e+07	3.20249e+07	4.6946e+07	3.95746e+07	1.96961e+07	1.42679e+07	4.09392e+07	2.53995e+07	3.09051e+07	3.913e+07	5.1805e+07	5.87752e+07	4.60955e+07	1.70287e+07	3.87736e+06	3.59585e+07
484	12.0154	2	404.702	807.389	0.00140562	1.74095	32.78	NEYNLR		AT1G76160.1	| Symbols: sks5 | SKU5 similar 5 | chr1:28578211-28581020 REVERSE LENGTH=541	FALSE	3.20365	Condition 2	Condition 1	0.00760738	55.0533	1.06028e+07	7.2508e+06	4.74076e+06	6.24588e+06	2.47286e+07	2.96711e+07	1.83968e+07	1.95977e+07	1.77104e+07	8.73923e+06	9.09979e+06	6.05611e+06	7.73592e+06	1.73429e+07	3.09797e+07	1.47166e+07	1.03617e+07	8.09385e+06	7.43647e+06	6.82725e+06	1.87438e+07	1.97282e+07	3.10409e+07	2.08138e+07	1.57942e+07	1.37065e+07	1.51475e+07	9.97728e+06	1.32361e+07	1.73429e+07	2.6766e+06	2.57219e+07
486	9.728	2	544.771	1087.53	0.00216675	1.99236	66.7	EETGAQLGQR		AT1G29660.1	| Symbols: | GDSL-like Lipase/Acylhydrolase superfamily protein | chr1:10371955-10373624 FORWARD LENGTH=364	FALSE	3.8165	Condition 1	Condition 3	0.000350395	54.4344	5.14052e+07	4.11537e+07	3.2015e+07	4.11187e+07	2.55114e+07	2.99155e+07	1.95244e+07	2.22772e+07	1.31681e+07	1.04056e+07	1.1138e+07	8.7032e+06	1.25564e+07	2.16821e+07	3.80269e+07	1.38367e+07	5.02362e+07	4.59386e+07	5.02196e+07	4.49461e+07	1.93372e+07	1.98907e+07	3.29435e+07	2.36596e+07	1.17434e+07	1.632e+07	1.85402e+07	1.43383e+07	2.14838e+07	2.16821e+07	3.28547e+06	2.41839e+07
487	24.9447	2	490.752	979.49	0.00277401	2.8321	66.52	AGYWVQTR		AT3G16530.1	| Symbols: | Legume lectin family protein | chr3:5624586-5625416 REVERSE LENGTH=276	FALSE	2.2336	Condition 4	Condition 2	3.63707e-05	17.9916	3.03495e+07	2.38132e+07	2.71841e+07	2.73266e+07	1.87988e+07	2.20005e+07	1.5126e+07	1.88865e+07	2.6564e+07	2.04679e+07	2.53813e+07	2.00412e+07	4.16182e+07	3.6905e+07	5.2446e+07	3.61305e+07	2.96594e+07	2.6582e+07	4.26417e+07	2.98702e+07	1.42492e+07	1.46281e+07	2.5522e+07	2.00585e+07	2.36899e+07	3.21015e+07	4.22495e+07	3.30174e+07	7.12083e+07	3.6905e+07	4.53125e+06	6.31494e+07
487	24.9447	2	490.752	979.49	-0.00712599	-7.27515	34.88	YGDNIITGK		AT4G16155.1	| Symbols: | dihydrolipoyl dehydrogenases | chr4:9153570-9157322 REVERSE LENGTH=630	FALSE	2.2336	Condition 4	Condition 2	3.63707e-05	17.9916	3.03495e+07	2.38132e+07	2.71841e+07	2.73266e+07	1.87988e+07	2.20005e+07	1.5126e+07	1.88865e+07	2.6564e+07	2.04679e+07	2.53813e+07	2.00412e+07	4.16182e+07	3.6905e+07	5.2446e+07	3.61305e+07	2.96594e+07	2.6582e+07	4.26417e+07	2.98702e+07	1.42492e+07	1.46281e+07	2.5522e+07	2.00585e+07	2.36899e+07	3.21015e+07	4.22495e+07	3.30174e+07	7.12083e+07	3.6905e+07	4.53125e+06	6.31494e+07
489	12.3714	2	393.74	785.466	0.00113139	1.44041	63.39	AVELVAGK		AT5G11420.1	| Symbols: | Protein of unknown function, DUF642 | chr5:3644655-3646991 FORWARD LENGTH=366	FALSE	1.34864	Condition 1	Condition 3	0.0959679	17.7772	1.91251e+07	1.71018e+07	1.29908e+07	1.5761e+07	1.71973e+07	1.52238e+07	1.31542e+07	1.25005e+07	1.17443e+07	1.06763e+07	1.49234e+07	1.08368e+07	1.35185e+07	1.11693e+07	1.62421e+07	1.15121e+07	1.86902e+07	1.90903e+07	2.03777e+07	1.72281e+07	1.30352e+07	1.01222e+07	2.2195e+07	1.32761e+07	1.04736e+07	1.67446e+07	2.48414e+07	1.78534e+07	2.313e+07	1.11693e+07	1.40329e+06	2.01209e+07
489	12.3714	2	393.74	785.466	0.00113139	1.44041	63.39	AVELVAGK		AT4G32460.1	| Symbols: | Protein of unknown function, DUF642 | chr4:15663036-15664859 REVERSE LENGTH=365	TRUE	1.34864	Condition 1	Condition 3	0.0959679	17.7772	1.91251e+07	1.71018e+07	1.29908e+07	1.5761e+07	1.71973e+07	1.52238e+07	1.31542e+07	1.25005e+07	1.17443e+07	1.06763e+07	1.49234e+07	1.08368e+07	1.35185e+07	1.11693e+07	1.62421e+07	1.15121e+07	1.86902e+07	1.90903e+07	2.03777e+07	1.72281e+07	1.30352e+07	1.01222e+07	2.2195e+07	1.32761e+07	1.04736e+07	1.67446e+07	2.48414e+07	1.78534e+07	2.313e+07	1.11693e+07	1.40329e+06	2.01209e+07
490	34.4682	2	427.79	853.566	0.00198682	2.32768	42.42	ALLLPVTK		AT1G03220.1	| Symbols: | Eukaryotic aspartyl protease family protein | chr1:787143-788444 FORWARD LENGTH=433	FALSE	1.37304	Condition 1	Condition 3	0.256597	39.2945	2.26369e+07	2.20787e+07	2.83259e+07	2.67227e+07	1.86289e+07	1.47265e+07	2.16509e+07	2.22705e+07	9.27978e+06	1.55215e+07	2.44082e+07	2.34501e+07	1.86085e+07	1.82893e+07	2.17327e+07	2.23716e+07	2.21222e+07	2.46458e+07	4.44328e+07	2.92101e+07	1.41203e+07	9.79156e+06	3.65316e+07	2.36524e+07	8.27576e+06	2.43437e+07	4.06297e+07	3.86335e+07	3.18389e+07	1.82893e+07	1.87768e+06	3.91013e+07
490	34.4682	2	427.79	853.566	0.00198682	2.32768	42.42	ALLLPVTK		AT1G03230.1	| Symbols: | Eukaryotic aspartyl protease family protein | chr1:790110-791414 FORWARD LENGTH=434	FALSE	1.37304	Condition 1	Condition 3	0.256597	39.2945	2.26369e+07	2.20787e+07	2.83259e+07	2.67227e+07	1.86289e+07	1.47265e+07	2.16509e+07	2.22705e+07	9.27978e+06	1.55215e+07	2.44082e+07	2.34501e+07	1.86085e+07	1.82893e+07	2.17327e+07	2.23716e+07	2.21222e+07	2.46458e+07	4.44328e+07	2.92101e+07	1.41203e+07	9.79156e+06	3.65316e+07	2.36524e+07	8.27576e+06	2.43437e+07	4.06297e+07	3.86335e+07	3.18389e+07	1.82893e+07	1.87768e+06	3.91013e+07
496	46.1447	2	682.853	1363.69	0.00789889	5.79232	57.92	CLCAILLSDTAK		AT3G53980.1	| Symbols: | Bifunctional inhibitor/lipid-transfer protein/seed storage 2S albumin superfamily protein | chr3:19987760-19988203 REVERSE LENGTH=114	FALSE	1.26169	Condition 3	Condition 1	0.136759	18.8891	3.68491e+07	4.40362e+07	4.70857e+07	4.3209e+07	4.68258e+07	4.99261e+07	5.39325e+07	4.07851e+07	3.9246e+07	5.86148e+07	5.57464e+07	6.23686e+07	4.70234e+07	5.24194e+07	6.0844e+07	5.26874e+07	3.60112e+07	4.91563e+07	7.38599e+07	4.72309e+07	3.54931e+07	3.31957e+07	9.10002e+07	4.3316e+07	3.49999e+07	9.19307e+07	9.2795e+07	1.02751e+08	8.04565e+07	5.24194e+07	5.25683e+06	9.20876e+07
496	46.1447	2	682.853	1363.69	0.00339889	2.49243	74.59	AGDVLVFNYNPR		AT2G02850.1	| Symbols: ARPN | plantacyanin | chr2:826630-827720 REVERSE LENGTH=129	FALSE	1.26169	Condition 3	Condition 1	0.136759	18.8891	3.68491e+07	4.40362e+07	4.70857e+07	4.3209e+07	4.68258e+07	4.99261e+07	5.39325e+07	4.07851e+07	3.9246e+07	5.86148e+07	5.57464e+07	6.23686e+07	4.70234e+07	5.24194e+07	6.0844e+07	5.26874e+07	3.60112e+07	4.91563e+07	7.38599e+07	4.72309e+07	3.54931e+07	3.31957e+07	9.10002e+07	4.3316e+07	3.49999e+07	9.19307e+07	9.2795e+07	1.02751e+08	8.04565e+07	5.24194e+07	5.25683e+06	9.20876e+07
497	10.2214	2	617.783	1233.55	0.00235779	1.91139	46.94	TLQCEAPQCK		AT3G54400.1	| Symbols: | Eukaryotic aspartyl protease family protein | chr3:20140291-20142599 REVERSE LENGTH=425	FALSE	2.16046	Condition 2	Condition 1	0.0414499	65.1192	3.14025e+07	2.91076e+07	1.91319e+07	1.44858e+07	5.794e+07	6.03487e+07	4.38738e+07	4.1197e+07	4.07031e+07	1.71906e+07	2.79841e+07	2.42981e+07	2.72696e+07	4.58134e+07	9.6417e+07	2.89495e+07	3.06884e+07	3.24919e+07	3.00108e+07	1.58341e+07	4.39175e+07	4.01256e+07	7.40282e+07	4.37534e+07	3.62992e+07	2.69615e+07	4.65821e+07	4.00305e+07	4.66579e+07	4.58134e+07	8.33028e+06	5.05982e+07
499	5.79595	2	524.195	1046.38	0.00277805	2.65494	50.32	ACGTCCYR		AT1G75750.1	| Symbols: GASA1 | GAST1 protein homolog 1 | chr1:28441813-28442284 REVERSE LENGTH=98	FALSE	3.15171	Condition 1	Condition 3	0.000133056	29.0488	4.44917e+07	3.8927e+07	4.22989e+07	2.56593e+07	1.86345e+07	1.08617e+07	1.39685e+07	1.89698e+07	1.26595e+07	8.39133e+06	1.04397e+07	1.65396e+07	2.92405e+07	2.29071e+07	2.06865e+07	3.16146e+07	4.348e+07	4.3453e+07	6.63511e+07	2.80476e+07	1.41246e+07	7.22191e+06	2.35691e+07	2.0147e+07	1.12898e+07	1.31608e+07	1.73779e+07	2.72485e+07	5.00301e+07	2.29071e+07	1.78728e+06	5.52564e+07
500	17.3844	2	468.724	935.434	0.00228452	2.44221	62.89	GTVGMAGMGR		AT1G03220.1	| Symbols: | Eukaryotic aspartyl protease family protein | chr1:787143-788444 FORWARD LENGTH=433	FALSE	1.26772	Condition 1	Condition 3	0.28304	20.3275	3.02617e+07	2.27512e+07	2.03327e+07	2.01181e+07	2.37003e+07	2.0982e+07	1.64837e+07	1.77487e+07	1.71207e+07	1.52499e+07	2.23849e+07	1.89702e+07	1.67616e+07	1.84564e+07	2.43195e+07	1.6571e+07	2.95735e+07	2.53964e+07	3.18944e+07	2.19907e+07	1.79644e+07	1.39508e+07	2.78128e+07	1.885e+07	1.52684e+07	2.39178e+07	3.72618e+07	3.1253e+07	2.86789e+07	1.84564e+07	2.10117e+06	2.89629e+07
503	9.1431	2	468.724	935.434	0.00236618	2.5295	43.65	VSAICCAR		AT5G05960.1	| Symbols: | Bifunctional inhibitor/lipid-transfer protein/seed storage 2S albumin superfamily protein | chr5:1790256-1790694 FORWARD LENGTH=116	TRUE	2.33325	Condition 2	Condition 4	0.00263005	35.3327	2.32242e+07	1.9398e+07	1.46685e+07	9.57961e+06	2.82868e+07	2.52052e+07	2.91416e+07	1.9156e+07	1.41383e+07	6.88229e+06	9.48528e+06	1.34327e+07	9.52329e+06	1.20805e+07	1.0612e+07	1.14098e+07	2.2696e+07	2.16534e+07	2.30094e+07	1.04713e+07	2.14409e+07	1.67588e+07	4.91705e+07	2.03447e+07	1.26086e+07	1.07941e+07	1.57891e+07	2.213e+07	1.62942e+07	1.20805e+07	916859	1.99422e+07
505	28.696	2	782.891	1563.77	0.00297525	1.90262	115	SLVDQLNNNHPDAK		AT1G29670.1	| Symbols: | GDSL-like Lipase/Acylhydrolase superfamily protein | chr1:10375843-10377717 FORWARD LENGTH=363	FALSE	1.73662	Condition 4	Condition 3	3.37462e-05	12.2284	6.81745e+07	6.44256e+07	6.95802e+07	6.10783e+07	8.04514e+07	5.99891e+07	7.07568e+07	6.71864e+07	4.39179e+07	5.75204e+07	5.34254e+07	5.71442e+07	8.92084e+07	8.85989e+07	1.0026e+08	9.01087e+07	6.66242e+07	7.19164e+07	1.09145e+08	6.67635e+07	6.09807e+07	3.98865e+07	1.19388e+08	7.13555e+07	3.91662e+07	9.02142e+07	8.89315e+07	9.41436e+07	1.52634e+08	8.85989e+07	8.66235e+06	1.57493e+08
506	41.3628	2	478.296	954.578	0.00284326	2.97856	54.07	LALSDVPLK		AT1G17860.1	| Symbols: | Kunitz family trypsin and protease inhibitor protein | chr1:6149343-6149933 FORWARD LENGTH=196	FALSE	1.81102	Condition 4	Condition 1	0.000620536	22.8509	9.70966e+06	1.20019e+07	1.25259e+07	1.09508e+07	1.54461e+07	1.51213e+07	1.80186e+07	1.5449e+07	1.17908e+07	1.7655e+07	1.79446e+07	2.12075e+07	2.01718e+07	2.08547e+07	1.97853e+07	2.10252e+07	9.48885e+06	1.33973e+07	1.96484e+07	1.19701e+07	1.17078e+07	1.00541e+07	3.04028e+07	1.64077e+07	1.05151e+07	2.76899e+07	2.98704e+07	3.49389e+07	3.45136e+07	2.08547e+07	1.70942e+06	3.67481e+07
508	12.0394	2	401.217	800.42	0.00188465	2.35459	30.83	WQSVGPK		AT4G20840.1	| Symbols: | FAD-binding Berberine family protein | chr4:11157916-11159535 FORWARD LENGTH=539	FALSE	2.57328	Condition 4	Condition 1	0.00119385	36.5105	1.09256e+07	9.30612e+06	6.89196e+06	8.40567e+06	1.8056e+07	1.51987e+07	1.02236e+07	1.28659e+07	1.34527e+07	1.13092e+07	1.45353e+07	1.14971e+07	1.64192e+07	1.99293e+07	3.51241e+07	1.99544e+07	1.06771e+07	1.03881e+07	1.08109e+07	9.18807e+06	1.36861e+07	1.01055e+07	1.72502e+07	1.36642e+07	1.19972e+07	1.77372e+07	2.41953e+07	1.89412e+07	2.8093e+07	1.99293e+07	3.03467e+06	3.48766e+07
508	12.0394	2	401.217	800.42	0.00188465	2.35459	30.83	WQSVGPK		AT4G20830.1	| Symbols: | FAD-binding Berberine family protein | chr4:11155486-11157577 FORWARD LENGTH=570	FALSE	2.57328	Condition 4	Condition 1	0.00119385	36.5105	1.09256e+07	9.30612e+06	6.89196e+06	8.40567e+06	1.8056e+07	1.51987e+07	1.02236e+07	1.28659e+07	1.34527e+07	1.13092e+07	1.45353e+07	1.14971e+07	1.64192e+07	1.99293e+07	3.51241e+07	1.99544e+07	1.06771e+07	1.03881e+07	1.08109e+07	9.18807e+06	1.36861e+07	1.01055e+07	1.72502e+07	1.36642e+07	1.19972e+07	1.77372e+07	2.41953e+07	1.89412e+07	2.8093e+07	1.99293e+07	3.03467e+06	3.48766e+07
511	23.3847	2	539.271	1076.53	0.00254795	2.36682	60.11	GYALGTDAPGR		AT5G26000.1	| Symbols: TGG1, BGLU38 | thioglucoside glucohydrolase 1 | chr5:9079678-9082347 REVERSE LENGTH=541	FALSE	1.50113	Condition 3	Condition 1	0.151122	43.4962	2.06951e+07	2.19606e+07	2.04918e+07	2.13308e+07	2.99238e+07	2.89928e+07	2.61526e+07	2.85301e+07	3.13018e+07	2.87434e+07	4.22265e+07	2.45409e+07	2.5835e+07	1.89969e+07	4.23335e+07	1.74752e+07	2.02245e+07	2.4514e+07	3.21439e+07	2.33162e+07	2.26817e+07	1.92772e+07	4.41272e+07	3.03005e+07	2.79152e+07	4.50807e+07	7.029e+07	4.04304e+07	4.42034e+07	1.89969e+07	3.65755e+06	3.05434e+07
511	23.3847	2	539.271	1076.53	0.00254795	2.36682	60.11	GYALGTDAPGR		AT5G25980.2	| Symbols: TGG2, BGLU37 | glucoside glucohydrolase 2 | chr5:9072730-9075477 FORWARD LENGTH=547	FALSE	1.50113	Condition 3	Condition 1	0.151122	43.4962	2.06951e+07	2.19606e+07	2.04918e+07	2.13308e+07	2.99238e+07	2.89928e+07	2.61526e+07	2.85301e+07	3.13018e+07	2.87434e+07	4.22265e+07	2.45409e+07	2.5835e+07	1.89969e+07	4.23335e+07	1.74752e+07	2.02245e+07	2.4514e+07	3.21439e+07	2.33162e+07	2.26817e+07	1.92772e+07	4.41272e+07	3.03005e+07	2.79152e+07	4.50807e+07	7.029e+07	4.04304e+07	4.42034e+07	1.89969e+07	3.65755e+06	3.05434e+07
511	23.3847	2	539.271	1076.53	0.00254795	2.36682	60.11	GYALGTDAPGR		AT5G25980.1	| Symbols: TGG2, BGLU37 | glucoside glucohydrolase 2 | chr5:9072730-9075143 FORWARD LENGTH=467	FALSE	1.50113	Condition 3	Condition 1	0.151122	43.4962	2.06951e+07	2.19606e+07	2.04918e+07	2.13308e+07	2.99238e+07	2.89928e+07	2.61526e+07	2.85301e+07	3.13018e+07	2.87434e+07	4.22265e+07	2.45409e+07	2.5835e+07	1.89969e+07	4.23335e+07	1.74752e+07	2.02245e+07	2.4514e+07	3.21439e+07	2.33162e+07	2.26817e+07	1.92772e+07	4.41272e+07	3.03005e+07	2.79152e+07	4.50807e+07	7.029e+07	4.04304e+07	4.42034e+07	1.89969e+07	3.65755e+06	3.05434e+07
512	46.3383	2	582.826	1163.64	0.00316237	2.71767	64.45	IGLVFNPYGGK		AT4G20840.1	| Symbols: | FAD-binding Berberine family protein | chr4:11157916-11159535 FORWARD LENGTH=539	FALSE	3.02382	Condition 4	Condition 1	2.13065e-06	21.8736	1.25553e+07	1.33839e+07	1.39971e+07	1.52655e+07	2.18261e+07	2.00746e+07	2.26358e+07	2.01726e+07	1.90891e+07	2.54075e+07	2.59232e+07	3.29124e+07	3.29041e+07	4.06132e+07	4.73457e+07	4.60573e+07	1.22698e+07	1.494e+07	2.19562e+07	1.66864e+07	1.65438e+07	1.33475e+07	3.81933e+07	2.14244e+07	1.70237e+07	3.98487e+07	4.31515e+07	5.42224e+07	5.62985e+07	4.06132e+07	4.09059e+06	8.04996e+07
512	46.3383	2	582.826	1163.64	0.00316237	2.71767	64.45	IGLVFNPYGGK		AT4G20830.1	| Symbols: | FAD-binding Berberine family protein | chr4:11155486-11157577 FORWARD LENGTH=570	FALSE	3.02382	Condition 4	Condition 1	2.13065e-06	21.8736	1.25553e+07	1.33839e+07	1.39971e+07	1.52655e+07	2.18261e+07	2.00746e+07	2.26358e+07	2.01726e+07	1.90891e+07	2.54075e+07	2.59232e+07	3.29124e+07	3.29041e+07	4.06132e+07	4.73457e+07	4.60573e+07	1.22698e+07	1.494e+07	2.19562e+07	1.66864e+07	1.65438e+07	1.33475e+07	3.81933e+07	2.14244e+07	1.70237e+07	3.98487e+07	4.31515e+07	5.42224e+07	5.62985e+07	4.06132e+07	4.09059e+06	8.04996e+07
512	46.3383	2	582.826	1163.64	0.00316237	2.71767	64.45	LGLVFNPYGGK		AT1G01980.1	| Symbols: | FAD-binding Berberine family protein | chr1:340374-341999 REVERSE LENGTH=541	FALSE	3.02382	Condition 4	Condition 1	2.13065e-06	21.8736	1.25553e+07	1.33839e+07	1.39971e+07	1.52655e+07	2.18261e+07	2.00746e+07	2.26358e+07	2.01726e+07	1.90891e+07	2.54075e+07	2.59232e+07	3.29124e+07	3.29041e+07	4.06132e+07	4.73457e+07	4.60573e+07	1.22698e+07	1.494e+07	2.19562e+07	1.66864e+07	1.65438e+07	1.33475e+07	3.81933e+07	2.14244e+07	1.70237e+07	3.98487e+07	4.31515e+07	5.42224e+07	5.62985e+07	4.06132e+07	4.09059e+06	8.04996e+07
516	10.1744	2	348.688	695.361	0.000965453	1.38842	36.85	STVSFR		AT5G25460.1	| Symbols: | Protein of unknown function, DUF642 | chr5:8863430-8865394 FORWARD LENGTH=369	FALSE	1.961	Condition 1	Condition 3	0.000608885	28.6023	1.23512e+07	1.41487e+07	1.08863e+07	1.28921e+07	6.31704e+06	7.87096e+06	7.59442e+06	6.66433e+06	5.48502e+06	5.83597e+06	7.92574e+06	6.39239e+06	8.43536e+06	7.74766e+06	1.26669e+07	6.92394e+06	1.20703e+07	1.57938e+07	1.70766e+07	1.4092e+07	4.78821e+06	5.23336e+06	1.28141e+07	7.07787e+06	4.89157e+06	9.15306e+06	1.31931e+07	1.05313e+07	1.44328e+07	7.74766e+06	1.0944e+06	1.21017e+07
518	1.49837	2	283.159	564.303	0.000626477	1.11018	38.01	AGVYR		AT3G14310.1	| Symbols: ATPME3, PME3 | pectin methylesterase 3 | chr3:4772214-4775095 REVERSE LENGTH=592	FALSE	2.78788	Condition 3	Condition 2	0.00537814	53.3395	5.94635e+06	5.25233e+06	4.91065e+06	6.30503e+06	4.17764e+06	4.9382e+06	2.79181e+06	3.49074e+06	9.00399e+06	9.36511e+06	9.95955e+06	1.46003e+07	5.37502e+06	8.65139e+06	1.31768e+07	3.82051e+06	5.81112e+06	5.86302e+06	7.70297e+06	6.8919e+06	3.16658e+06	3.28339e+06	4.71062e+06	3.70735e+06	8.02981e+06	1.46881e+07	1.65786e+07	2.40535e+07	9.19659e+06	8.65139e+06	1.13845e+06	6.67753e+06
518	1.49837	2	283.159	564.303	0.000626477	1.11018	38.01	AGVYR		AT1G53830.1	| Symbols: ATPME2, PME2 | pectin methylesterase 2 | chr1:20098562-20100745 FORWARD LENGTH=587	FALSE	2.78788	Condition 3	Condition 2	0.00537814	53.3395	5.94635e+06	5.25233e+06	4.91065e+06	6.30503e+06	4.17764e+06	4.9382e+06	2.79181e+06	3.49074e+06	9.00399e+06	9.36511e+06	9.95955e+06	1.46003e+07	5.37502e+06	8.65139e+06	1.31768e+07	3.82051e+06	5.81112e+06	5.86302e+06	7.70297e+06	6.8919e+06	3.16658e+06	3.28339e+06	4.71062e+06	3.70735e+06	8.02981e+06	1.46881e+07	1.65786e+07	2.40535e+07	9.19659e+06	8.65139e+06	1.13845e+06	6.67753e+06
518	1.49837	2	283.159	564.303	0.000626477	1.11018	38.01	AGVYR		AT1G23200.1	| Symbols: | Plant invertase/pectin methylesterase inhibitor superfamily | chr1:8227236-8229400 FORWARD LENGTH=554	FALSE	2.78788	Condition 3	Condition 2	0.00537814	53.3395	5.94635e+06	5.25233e+06	4.91065e+06	6.30503e+06	4.17764e+06	4.9382e+06	2.79181e+06	3.49074e+06	9.00399e+06	9.36511e+06	9.95955e+06	1.46003e+07	5.37502e+06	8.65139e+06	1.31768e+07	3.82051e+06	5.81112e+06	5.86302e+06	7.70297e+06	6.8919e+06	3.16658e+06	3.28339e+06	4.71062e+06	3.70735e+06	8.02981e+06	1.46881e+07	1.65786e+07	2.40535e+07	9.19659e+06	8.65139e+06	1.13845e+06	6.67753e+06
521	8.46745	2	413.204	824.393	0.00116984	1.41903	43.21	TYDVAEK		AT2G21330.1	| Symbols: FBA1 | fructose-bisphosphate aldolase 1 | chr2:9128416-9130152 REVERSE LENGTH=399	FALSE	1.2105	Condition 1	Condition 4	0.346206	40.7762	1.11969e+07	1.15039e+07	1.09623e+07	1.08341e+07	9.84621e+06	1.01269e+07	1.26355e+07	1.05511e+07	9.97186e+06	1.10833e+07	9.53016e+06	1.08504e+07	8.84593e+06	7.02793e+06	1.45776e+07	6.30789e+06	1.09423e+07	1.28414e+07	1.71957e+07	1.18426e+07	7.46325e+06	6.73335e+06	2.13199e+07	1.12059e+07	8.89297e+06	1.7383e+07	1.58638e+07	1.78757e+07	1.51353e+07	7.02793e+06	1.25949e+06	1.1025e+07
521	8.46745	2	413.204	824.393	0.00116984	1.41903	43.21	TYDVAEK		AT4G38970.2	| Symbols: FBA2 | fructose-bisphosphate aldolase 2 | chr4:18163769-18165659 REVERSE LENGTH=381	FALSE	1.2105	Condition 1	Condition 4	0.346206	40.7762	1.11969e+07	1.15039e+07	1.09623e+07	1.08341e+07	9.84621e+06	1.01269e+07	1.26355e+07	1.05511e+07	9.97186e+06	1.10833e+07	9.53016e+06	1.08504e+07	8.84593e+06	7.02793e+06	1.45776e+07	6.30789e+06	1.09423e+07	1.28414e+07	1.71957e+07	1.18426e+07	7.46325e+06	6.73335e+06	2.13199e+07	1.12059e+07	8.89297e+06	1.7383e+07	1.58638e+07	1.78757e+07	1.51353e+07	7.02793e+06	1.25949e+06	1.1025e+07
521	8.46745	2	413.204	824.393	0.00116984	1.41903	43.21	TYDVAEK		AT4G38970.1	| Symbols: FBA2 | fructose-bisphosphate aldolase 2 | chr4:18163714-18165659 REVERSE LENGTH=398	FALSE	1.2105	Condition 1	Condition 4	0.346206	40.7762	1.11969e+07	1.15039e+07	1.09623e+07	1.08341e+07	9.84621e+06	1.01269e+07	1.26355e+07	1.05511e+07	9.97186e+06	1.10833e+07	9.53016e+06	1.08504e+07	8.84593e+06	7.02793e+06	1.45776e+07	6.30789e+06	1.09423e+07	1.28414e+07	1.71957e+07	1.18426e+07	7.46325e+06	6.73335e+06	2.13199e+07	1.12059e+07	8.89297e+06	1.7383e+07	1.58638e+07	1.78757e+07	1.51353e+07	7.02793e+06	1.25949e+06	1.1025e+07
521	8.46745	2	413.204	824.393	0.00116984	1.41903	43.21	TYDVAEK		AT2G21330.2	| Symbols: FBA1 | fructose-bisphosphate aldolase 1 | chr2:9128762-9130152 REVERSE LENGTH=311	FALSE	1.2105	Condition 1	Condition 4	0.346206	40.7762	1.11969e+07	1.15039e+07	1.09623e+07	1.08341e+07	9.84621e+06	1.01269e+07	1.26355e+07	1.05511e+07	9.97186e+06	1.10833e+07	9.53016e+06	1.08504e+07	8.84593e+06	7.02793e+06	1.45776e+07	6.30789e+06	1.09423e+07	1.28414e+07	1.71957e+07	1.18426e+07	7.46325e+06	6.73335e+06	2.13199e+07	1.12059e+07	8.89297e+06	1.7383e+07	1.58638e+07	1.78757e+07	1.51353e+07	7.02793e+06	1.25949e+06	1.1025e+07
521	8.46745	2	413.204	824.393	0.00116984	1.41903	43.21	TYDVAEK		AT2G21330.3	| Symbols: FBA1 | fructose-bisphosphate aldolase 1 | chr2:9128416-9130152 REVERSE LENGTH=389	FALSE	1.2105	Condition 1	Condition 4	0.346206	40.7762	1.11969e+07	1.15039e+07	1.09623e+07	1.08341e+07	9.84621e+06	1.01269e+07	1.26355e+07	1.05511e+07	9.97186e+06	1.10833e+07	9.53016e+06	1.08504e+07	8.84593e+06	7.02793e+06	1.45776e+07	6.30789e+06	1.09423e+07	1.28414e+07	1.71957e+07	1.18426e+07	7.46325e+06	6.73335e+06	2.13199e+07	1.12059e+07	8.89297e+06	1.7383e+07	1.58638e+07	1.78757e+07	1.51353e+07	7.02793e+06	1.25949e+06	1.1025e+07
522	36.681	2	607.343	1212.67	0.000616901	0.508713	55.34	TIQNALELPSK		AT3G08770.1	| Symbols: LTP6 | lipid transfer protein 6 | chr3:2664349-2664784 REVERSE LENGTH=113	TRUE	2.13177	Condition 1	Condition 4	0.000899845	33.6797	6.71311e+07	7.27783e+07	7.20401e+07	7.61474e+07	6.24101e+07	8.4895e+07	6.01176e+07	6.95446e+07	2.55678e+07	4.43147e+07	6.06534e+07	5.65899e+07	2.89178e+07	3.61225e+07	3.44561e+07	3.56478e+07	6.56045e+07	8.12402e+07	1.13004e+08	8.32351e+07	4.73057e+07	5.64463e+07	1.01436e+08	7.38601e+07	2.28015e+07	6.95027e+07	1.00963e+08	9.32304e+07	4.9478e+07	3.61225e+07	2.97696e+06	6.23057e+07
525	3.59002	2	441.265	880.515	0.00161965	1.83944	49.87	VVALHGSAK		AT4G19410.1	| Symbols: | Pectinacetylesterase family protein | chr4:10582188-10584766 REVERSE LENGTH=391	FALSE	1.44586	Condition 1	Condition 2	0.0350243	22.5472	1.78092e+07	1.52582e+07	1.466e+07	1.45219e+07	1.07783e+07	1.13694e+07	1.03578e+07	1.05481e+07	9.34462e+06	1.24812e+07	1.00599e+07	1.51353e+07	1.12786e+07	1.0177e+07	1.63696e+07	1.13373e+07	1.74042e+07	1.70322e+07	2.29961e+07	1.58736e+07	8.16979e+06	7.55949e+06	1.74766e+07	1.12026e+07	8.33359e+06	1.95753e+07	1.67456e+07	2.4935e+07	1.92976e+07	1.0177e+07	1.41431e+06	1.98155e+07
525	3.59002	2	441.265	880.515	0.00161965	1.83944	49.87	VVALHGSAK		AT4G19410.2	| Symbols: | Pectinacetylesterase family protein | chr4:10581037-10584766 REVERSE LENGTH=517	FALSE	1.44586	Condition 1	Condition 2	0.0350243	22.5472	1.78092e+07	1.52582e+07	1.466e+07	1.45219e+07	1.07783e+07	1.13694e+07	1.03578e+07	1.05481e+07	9.34462e+06	1.24812e+07	1.00599e+07	1.51353e+07	1.12786e+07	1.0177e+07	1.63696e+07	1.13373e+07	1.74042e+07	1.70322e+07	2.29961e+07	1.58736e+07	8.16979e+06	7.55949e+06	1.74766e+07	1.12026e+07	8.33359e+06	1.95753e+07	1.67456e+07	2.4935e+07	1.92976e+07	1.0177e+07	1.41431e+06	1.98155e+07
527	25.6932	2	459.275	916.536	0.00204621	2.23255	42.88	LQSLTLSR		AT1G33600.1	| Symbols: | Leucine-rich repeat (LRR) family protein | chr1:12180776-12182212 FORWARD LENGTH=478	FALSE	2.21214	Condition 4	Condition 1	0.000115423	28.2642	1.73863e+07	1.50348e+07	1.59174e+07	1.4672e+07	2.08647e+07	2.57445e+07	2.23239e+07	2.37861e+07	2.195e+07	2.51715e+07	2.76392e+07	2.8595e+07	3.16175e+07	2.77198e+07	4.94106e+07	3.06402e+07	1.69909e+07	1.67829e+07	2.49684e+07	1.60377e+07	1.58151e+07	1.71174e+07	3.76671e+07	2.52622e+07	1.95751e+07	3.94786e+07	4.6008e+07	4.71096e+07	5.40971e+07	2.77198e+07	4.269e+06	5.35533e+07
529	33.3317	2	593.838	1185.66	0.000703753	0.593554	56.71	TIPVSTDVNIK		AT1G17860.1	| Symbols: | Kunitz family trypsin and protease inhibitor protein | chr1:6149343-6149933 FORWARD LENGTH=196	TRUE	1.29897	Condition 4	Condition 1	0.0138581	17.2205	3.36185e+07	3.25152e+07	3.51094e+07	3.42891e+07	3.61629e+07	4.12674e+07	3.59454e+07	3.39172e+07	2.77426e+07	3.22243e+07	3.97075e+07	4.01111e+07	4.24783e+07	4.57084e+07	4.60013e+07	4.1864e+07	3.2854e+07	3.62957e+07	5.50735e+07	3.74807e+07	2.74108e+07	2.74385e+07	6.06506e+07	3.60218e+07	2.4741e+07	5.05402e+07	6.60968e+07	6.6082e+07	7.26798e+07	4.57084e+07	3.97444e+06	7.31705e+07
530	6.87603	2	281.184	560.354	0.000806057	1.43848	26.09	ITLSK		AT2G02850.1	| Symbols: ARPN | plantacyanin | chr2:826630-827720 REVERSE LENGTH=129	TRUE	1.27821	Condition 3	Condition 1	0.214099	19.5357	3.32128e+06	3.83773e+06	3.78096e+06	3.64471e+06	3.1683e+06	4.60294e+06	3.56976e+06	4.08969e+06	3.43026e+06	4.51222e+06	5.37161e+06	5.32812e+06	4.17374e+06	3.95383e+06	3.59613e+06	5.08687e+06	3.24575e+06	4.28394e+06	5.9309e+06	3.98396e+06	2.40152e+06	3.06047e+06	6.02324e+06	4.34347e+06	3.05913e+06	7.07691e+06	8.94155e+06	8.77794e+06	7.14121e+06	3.95383e+06	310700	8.89089e+06
533	20.0417	2	385.233	768.451	0.00123735	1.61019	47.37	ALIEAPR		AT3G16530.1	| Symbols: | Legume lectin family protein | chr3:5624586-5625416 REVERSE LENGTH=276	FALSE	2.14334	Condition 4	Condition 2	7.49244e-05	18.3732	2.54031e+07	1.84487e+07	1.71538e+07	1.90629e+07	1.45094e+07	1.27049e+07	1.0221e+07	1.10282e+07	1.48556e+07	1.13339e+07	1.56161e+07	1.28876e+07	2.72923e+07	2.09435e+07	3.10785e+07	2.45595e+07	2.48255e+07	2.05937e+07	2.69079e+07	2.08373e+07	1.09978e+07	8.44744e+06	1.72458e+07	1.17126e+07	1.32483e+07	1.77759e+07	2.59945e+07	2.1232e+07	4.66968e+07	2.09435e+07	2.68514e+06	4.29253e+07
533	20.0417	2	385.233	768.451	0.00123735	1.61019	26.59	SLPLSPR		AT5G49360.1	| Symbols: BXL1, ATBXL1 | beta-xylosidase 1 | chr5:20012179-20016659 REVERSE LENGTH=774	FALSE	2.14334	Condition 4	Condition 2	7.49244e-05	18.3732	2.54031e+07	1.84487e+07	1.71538e+07	1.90629e+07	1.45094e+07	1.27049e+07	1.0221e+07	1.10282e+07	1.48556e+07	1.13339e+07	1.56161e+07	1.28876e+07	2.72923e+07	2.09435e+07	3.10785e+07	2.45595e+07	2.48255e+07	2.05937e+07	2.69079e+07	2.08373e+07	1.09978e+07	8.44744e+06	1.72458e+07	1.17126e+07	1.32483e+07	1.77759e+07	2.59945e+07	2.1232e+07	4.66968e+07	2.09435e+07	2.68514e+06	4.29253e+07
534	34.7593	2	656.354	1310.69	0.00256479	1.95682	77.85	QMLQSTTYIVK		AT5G07030.1	| Symbols: | Eukaryotic aspartyl protease family protein | chr5:2183600-2185717 REVERSE LENGTH=455	TRUE	1.36478	Condition 2	Condition 4	0.123495	28.4196	5.69041e+07	5.15567e+07	6.54787e+07	5.09379e+07	7.03334e+07	5.35282e+07	4.42139e+07	6.1207e+07	3.61139e+07	5.15644e+07	5.59777e+07	5.16105e+07	3.44065e+07	3.85427e+07	5.97059e+07	3.5344e+07	5.56101e+07	5.75512e+07	1.02712e+08	5.56792e+07	5.33115e+07	3.55907e+07	7.4602e+07	6.50051e+07	3.22066e+07	8.08729e+07	9.31801e+07	8.5027e+07	5.88691e+07	3.85427e+07	5.1585e+06	6.17747e+07
535	7.50897	2	594.789	1187.56	0.00207786	1.74969	52.92	QAPNPSCTVSK		AT3G54400.1	| Symbols: | Eukaryotic aspartyl protease family protein | chr3:20140291-20142599 REVERSE LENGTH=425	FALSE	2.02966	Condition 2	Condition 1	0.000626567	21.8135	3.27869e+07	2.88651e+07	2.46634e+07	1.93484e+07	5.6038e+07	5.75478e+07	5.32864e+07	4.75899e+07	4.41937e+07	2.71968e+07	3.13457e+07	3.43301e+07	3.90838e+07	5.66719e+07	5.74975e+07	4.02232e+07	3.20413e+07	3.22213e+07	3.86877e+07	2.11493e+07	4.24758e+07	3.82633e+07	8.991e+07	5.0543e+07	3.94122e+07	4.26551e+07	5.21778e+07	5.6558e+07	6.6872e+07	5.66719e+07	4.9677e+06	7.03026e+07
539	33.8616	2	449.219	896.423	0.00201206	2.24455	37.33	MSAQWFK		AT3G18080.1	| Symbols: BGLU44 | B-S glucosidase 44 | chr3:6191586-6194124 FORWARD LENGTH=512	FALSE	1.57553	Condition 1	Condition 3	0.0167361	43.995	2.74312e+07	2.23586e+07	2.53904e+07	2.43812e+07	1.41754e+07	1.5698e+07	1.92206e+07	1.45635e+07	1.64096e+07	1.68708e+07	1.41251e+07	1.57868e+07	2.14488e+07	2.03006e+07	4.06196e+07	1.63249e+07	2.68074e+07	2.49583e+07	3.98281e+07	2.66506e+07	1.07447e+07	1.04375e+07	3.24309e+07	1.54673e+07	1.46342e+07	2.64599e+07	2.35126e+07	2.60084e+07	3.66986e+07	2.03006e+07	3.50947e+06	2.85328e+07
543	48.619	2	794.869	1587.72	0.00354395	2.2321	87.26	TNTDFLPYNGDGFK		AT1G06680.1	| Symbols: PSBP-1, OEE2, PSII-P, OE23 | photosystem II subunit P-1 | chr1:2047940-2049186 FORWARD LENGTH=263	TRUE	1.67089	Condition 1	Condition 2	0.00826066	31.4519	6.45777e+07	7.29622e+07	7.3463e+07	6.48504e+07	3.70206e+07	3.72513e+07	4.8046e+07	4.27761e+07	5.83822e+07	5.19765e+07	3.62077e+07	4.35533e+07	4.63412e+07	3.11505e+07	5.74626e+07	3.04473e+07	6.31091e+07	8.14455e+07	1.15236e+08	7.08867e+07	2.8061e+07	2.47683e+07	8.10679e+07	4.54305e+07	5.20656e+07	8.15192e+07	6.02711e+07	7.17529e+07	7.92893e+07	3.11505e+07	4.96468e+06	5.32162e+07
549	4.90535	2	352.203	702.392	0.00124342	1.77026	37.14	SVQELK		AT5G62350.1	| Symbols: | Plant invertase/pectin methylesterase inhibitor superfamily protein | chr5:25037504-25038112 FORWARD LENGTH=202	FALSE	1.90831	Condition 4	Condition 1	0.00117521	28.9488	4.72923e+06	6.47139e+06	5.21463e+06	5.49297e+06	5.98963e+06	7.66086e+06	5.79761e+06	5.86734e+06	7.31767e+06	7.18326e+06	6.83206e+06	8.32336e+06	9.47378e+06	9.17187e+06	1.49217e+07	8.24039e+06	4.62168e+06	7.22381e+06	8.1798e+06	6.00426e+06	4.54003e+06	5.09367e+06	9.7823e+06	6.23143e+06	6.52594e+06	1.12661e+07	1.13726e+07	1.37125e+07	1.62095e+07	9.17187e+06	1.28921e+06	1.44027e+07
550	32.2411	2	589.771	1177.53	0.00260196	2.20969	57.37	GESEDPIFER		AT3G20820.1	| Symbols: | Leucine-rich repeat (LRR) family protein | chr3:7280930-7282027 FORWARD LENGTH=365	TRUE	1.19998	Condition 4	Condition 3	0.739068	57.392	4.20243e+07	3.41697e+07	3.26493e+07	3.33074e+07	3.26155e+07	4.12506e+07	3.08322e+07	3.24849e+07	5.75281e+07	2.53379e+07	2.33065e+07	1.82844e+07	2.33254e+07	3.73172e+07	5.99551e+07	2.87475e+07	4.10687e+07	3.81425e+07	5.12145e+07	3.64077e+07	2.47219e+07	2.74274e+07	5.20231e+07	3.45007e+07	5.13039e+07	3.97396e+07	3.87958e+07	3.01231e+07	3.99095e+07	3.73172e+07	5.18003e+06	5.02453e+07
553	50.3667	2	810.432	1618.85	0.0034041	2.10279	127.88	VVAALGYDNGIFAPGR		AT3G18080.1	| Symbols: BGLU44 | B-S glucosidase 44 | chr3:6191586-6194124 FORWARD LENGTH=512	FALSE	1.65825	Condition 4	Condition 3	0.102426	48.9951	5.85311e+07	5.87997e+07	7.40858e+07	6.48581e+07	5.37905e+07	4.48322e+07	6.22468e+07	5.45296e+07	3.72924e+07	5.18284e+07	4.60955e+07	5.74228e+07	6.05732e+07	6.05055e+07	1.38551e+08	5.98148e+07	5.72001e+07	6.56364e+07	1.16213e+08	7.08951e+07	4.07723e+07	2.98087e+07	1.05029e+08	5.79134e+07	3.32576e+07	8.12869e+07	7.67303e+07	9.46026e+07	1.0364e+08	6.05055e+07	1.19706e+07	1.04545e+08
553	50.3667	2	810.432	1618.85	0.0034041	2.10279	127.88	VVAALGYDNGIFAPGR		AT3G18070.1	| Symbols: BGLU43 | beta glucosidase 43 | chr3:6187294-6189947 FORWARD LENGTH=501	FALSE	1.65825	Condition 4	Condition 3	0.102426	48.9951	5.85311e+07	5.87997e+07	7.40858e+07	6.48581e+07	5.37905e+07	4.48322e+07	6.22468e+07	5.45296e+07	3.72924e+07	5.18284e+07	4.60955e+07	5.74228e+07	6.05732e+07	6.05055e+07	1.38551e+08	5.98148e+07	5.72001e+07	6.56364e+07	1.16213e+08	7.08951e+07	4.07723e+07	2.98087e+07	1.05029e+08	5.79134e+07	3.32576e+07	8.12869e+07	7.67303e+07	9.46026e+07	1.0364e+08	6.05055e+07	1.19706e+07	1.04545e+08
553	50.3667	2	810.432	1618.85	0.0034041	2.10279	127.88	VVAALGYDNGIFAPGR		AT3G18070.2	| Symbols: BGLU43 | beta glucosidase 43 | chr3:6187294-6189947 FORWARD LENGTH=424	FALSE	1.65825	Condition 4	Condition 3	0.102426	48.9951	5.85311e+07	5.87997e+07	7.40858e+07	6.48581e+07	5.37905e+07	4.48322e+07	6.22468e+07	5.45296e+07	3.72924e+07	5.18284e+07	4.60955e+07	5.74228e+07	6.05732e+07	6.05055e+07	1.38551e+08	5.98148e+07	5.72001e+07	6.56364e+07	1.16213e+08	7.08951e+07	4.07723e+07	2.98087e+07	1.05029e+08	5.79134e+07	3.32576e+07	8.12869e+07	7.67303e+07	9.46026e+07	1.0364e+08	6.05055e+07	1.19706e+07	1.04545e+08
559	9.40202	2	340.685	679.355	0.001002	1.47493	29.16	AADYLK		AT1G29670.1	| Symbols: | GDSL-like Lipase/Acylhydrolase superfamily protein | chr1:10375843-10377717 FORWARD LENGTH=363	FALSE	2.12091	Condition 4	Condition 3	0.00150056	32.3409	9.49059e+06	9.34085e+06	6.63371e+06	6.72747e+06	9.89678e+06	1.01049e+07	8.41186e+06	8.74355e+06	6.17755e+06	5.46165e+06	6.35608e+06	4.73115e+06	9.38818e+06	1.11739e+07	1.77847e+07	9.85386e+06	9.27477e+06	1.04269e+07	1.04058e+07	7.35366e+06	7.50159e+06	6.71869e+06	1.41933e+07	9.28612e+06	5.50918e+06	8.56599e+06	1.05803e+07	7.79446e+06	1.60631e+07	1.11739e+07	1.53658e+06	1.72227e+07
560	11.6851	2	258.169	514.324	0.000876601	1.70438	38.39	GLLGR		AT3G18080.1	| Symbols: BGLU44 | B-S glucosidase 44 | chr3:6191586-6194124 FORWARD LENGTH=512	FALSE	1.75185	Condition 4	Condition 3	0.104594	57.6932	7.27512e+06	6.21748e+06	5.31131e+06	5.79535e+06	6.50754e+06	5.53784e+06	5.00037e+06	4.61093e+06	3.99017e+06	3.70365e+06	4.50578e+06	3.67664e+06	5.1837e+06	4.69064e+06	1.29629e+07	4.97564e+06	7.10968e+06	6.94038e+06	8.33145e+06	6.33478e+06	4.9326e+06	3.68208e+06	8.43711e+06	4.89705e+06	3.55845e+06	5.80876e+06	7.50028e+06	6.05716e+06	8.86924e+06	4.69064e+06	1.11997e+06	8.69649e+06
560	11.6851	2	258.169	514.324	0.000876601	1.70438	29.8	IGGIR		AT2G37640.1	| Symbols: ATEXPA3, ATEXP3, ATHEXP ALPHA 1.9, EXP3 | Barwin-like endoglucanases superfamily protein | chr2:15788077-15789812 REVERSE LENGTH=262	FALSE	1.75185	Condition 4	Condition 3	0.104594	57.6932	7.27512e+06	6.21748e+06	5.31131e+06	5.79535e+06	6.50754e+06	5.53784e+06	5.00037e+06	4.61093e+06	3.99017e+06	3.70365e+06	4.50578e+06	3.67664e+06	5.1837e+06	4.69064e+06	1.29629e+07	4.97564e+06	7.10968e+06	6.94038e+06	8.33145e+06	6.33478e+06	4.9326e+06	3.68208e+06	8.43711e+06	4.89705e+06	3.55845e+06	5.80876e+06	7.50028e+06	6.05716e+06	8.86924e+06	4.69064e+06	1.11997e+06	8.69649e+06
560	11.6851	2	258.169	514.324	0.000876601	1.70438	26.09	VALGR		AT5G19890.1	| Symbols: | Peroxidase superfamily protein | chr5:6724372-6725877 REVERSE LENGTH=328	FALSE	1.75185	Condition 4	Condition 3	0.104594	57.6932	7.27512e+06	6.21748e+06	5.31131e+06	5.79535e+06	6.50754e+06	5.53784e+06	5.00037e+06	4.61093e+06	3.99017e+06	3.70365e+06	4.50578e+06	3.67664e+06	5.1837e+06	4.69064e+06	1.29629e+07	4.97564e+06	7.10968e+06	6.94038e+06	8.33145e+06	6.33478e+06	4.9326e+06	3.68208e+06	8.43711e+06	4.89705e+06	3.55845e+06	5.80876e+06	7.50028e+06	6.05716e+06	8.86924e+06	4.69064e+06	1.11997e+06	8.69649e+06
561	26.7956	2	479.282	956.549	0.0017926	1.87403	47.92	MLIQPVTR		AT4G20840.1	| Symbols: | FAD-binding Berberine family protein | chr4:11157916-11159535 FORWARD LENGTH=539	FALSE	2.74859	Condition 4	Condition 1	6.91052e-06	18.923	1.37697e+07	1.31668e+07	1.31416e+07	1.489e+07	1.61803e+07	2.39986e+07	1.84592e+07	1.90007e+07	1.96843e+07	2.0213e+07	2.67531e+07	2.85209e+07	3.13181e+07	3.48577e+07	4.55914e+07	3.93177e+07	1.34566e+07	1.46977e+07	2.06143e+07	1.62759e+07	1.22644e+07	1.59566e+07	3.11461e+07	2.01798e+07	1.75546e+07	3.17019e+07	4.4533e+07	4.69875e+07	5.35848e+07	3.48577e+07	3.93903e+06	6.87199e+07
561	26.7956	2	479.282	956.549	0.0017926	1.87403	47.92	MLIQPVTR		AT4G20830.1	| Symbols: | FAD-binding Berberine family protein | chr4:11155486-11157577 FORWARD LENGTH=570	FALSE	2.74859	Condition 4	Condition 1	6.91052e-06	18.923	1.37697e+07	1.31668e+07	1.31416e+07	1.489e+07	1.61803e+07	2.39986e+07	1.84592e+07	1.90007e+07	1.96843e+07	2.0213e+07	2.67531e+07	2.85209e+07	3.13181e+07	3.48577e+07	4.55914e+07	3.93177e+07	1.34566e+07	1.46977e+07	2.06143e+07	1.62759e+07	1.22644e+07	1.59566e+07	3.11461e+07	2.01798e+07	1.75546e+07	3.17019e+07	4.4533e+07	4.69875e+07	5.35848e+07	3.48577e+07	3.93903e+06	6.87199e+07
561	26.7956	2	479.282	956.549	0.0017926	1.87403	38.64	LMLQPVTR		AT1G01980.1	| Symbols: | FAD-binding Berberine family protein | chr1:340374-341999 REVERSE LENGTH=541	FALSE	2.74859	Condition 4	Condition 1	6.91052e-06	18.923	1.37697e+07	1.31668e+07	1.31416e+07	1.489e+07	1.61803e+07	2.39986e+07	1.84592e+07	1.90007e+07	1.96843e+07	2.0213e+07	2.67531e+07	2.85209e+07	3.13181e+07	3.48577e+07	4.55914e+07	3.93177e+07	1.34566e+07	1.46977e+07	2.06143e+07	1.62759e+07	1.22644e+07	1.59566e+07	3.11461e+07	2.01798e+07	1.75546e+07	3.17019e+07	4.4533e+07	4.69875e+07	5.35848e+07	3.48577e+07	3.93903e+06	6.87199e+07
565	40.9746	2	603.331	1204.65	0.00275391	2.28608	55.26	IPESLTNIYR		AT3G20820.1	| Symbols: | Leucine-rich repeat (LRR) family protein | chr3:7280930-7282027 FORWARD LENGTH=365	FALSE	1.3158	Condition 1	Condition 3	0.186896	31.0594	7.06232e+07	7.73948e+07	7.63373e+07	7.70351e+07	5.52187e+07	6.50605e+07	6.41472e+07	5.49107e+07	7.79037e+07	5.28793e+07	4.93518e+07	4.89209e+07	5.08808e+07	6.80575e+07	9.98582e+07	5.85131e+07	6.90172e+07	8.63934e+07	1.19745e+08	8.42056e+07	4.18548e+07	4.32584e+07	1.08235e+08	5.83181e+07	6.9475e+07	8.29352e+07	8.21507e+07	8.05959e+07	8.70564e+07	6.80575e+07	8.6276e+06	1.0227e+08
565	40.9746	2	603.331	1204.65	0.00275391	2.28608	63.12	LYLSTPDQLR		AT4G25900.1	| Symbols: | Galactose mutarotase-like superfamily protein | chr4:13161487-13163397 FORWARD LENGTH=318	FALSE	1.3158	Condition 1	Condition 3	0.186896	31.0594	7.06232e+07	7.73948e+07	7.63373e+07	7.70351e+07	5.52187e+07	6.50605e+07	6.41472e+07	5.49107e+07	7.79037e+07	5.28793e+07	4.93518e+07	4.89209e+07	5.08808e+07	6.80575e+07	9.98582e+07	5.85131e+07	6.90172e+07	8.63934e+07	1.19745e+08	8.42056e+07	4.18548e+07	4.32584e+07	1.08235e+08	5.83181e+07	6.9475e+07	8.29352e+07	8.21507e+07	8.05959e+07	8.70564e+07	6.80575e+07	8.6276e+06	1.0227e+08
569	42.7253	2	488.264	974.513	0.00261531	2.68371	52.35	AVIDDLMAK		AT5G45280.2	| Symbols: | Pectinacetylesterase family protein | chr5:18346862-18349488 FORWARD LENGTH=391	FALSE	2.3067	Condition 4	Condition 1	1.72727e-06	14.2578	1.12809e+07	1.44001e+07	1.3276e+07	1.23569e+07	1.48729e+07	1.74158e+07	1.86945e+07	1.4957e+07	1.3594e+07	1.74829e+07	1.82949e+07	1.91015e+07	2.72943e+07	2.97241e+07	3.1745e+07	2.96024e+07	1.10243e+07	1.60744e+07	2.0825e+07	1.3507e+07	1.12734e+07	1.15797e+07	3.15432e+07	1.58852e+07	1.21232e+07	2.742e+07	3.04535e+07	3.14693e+07	4.67001e+07	2.97241e+07	2.74272e+06	5.17395e+07
569	42.7253	2	488.264	974.513	0.00261531	2.68371	52.35	AVIDDLMAK		AT5G45280.1	| Symbols: | Pectinacetylesterase family protein | chr5:18346862-18349432 FORWARD LENGTH=370	FALSE	2.3067	Condition 4	Condition 1	1.72727e-06	14.2578	1.12809e+07	1.44001e+07	1.3276e+07	1.23569e+07	1.48729e+07	1.74158e+07	1.86945e+07	1.4957e+07	1.3594e+07	1.74829e+07	1.82949e+07	1.91015e+07	2.72943e+07	2.97241e+07	3.1745e+07	2.96024e+07	1.10243e+07	1.60744e+07	2.0825e+07	1.3507e+07	1.12734e+07	1.15797e+07	3.15432e+07	1.58852e+07	1.21232e+07	2.742e+07	3.04535e+07	3.14693e+07	4.67001e+07	2.97241e+07	2.74272e+06	5.17395e+07
571	14.4805	2	367.216	732.418	0.00104277	1.42373	34.3	FSGVVPK		AT1G33600.1	| Symbols: | Leucine-rich repeat (LRR) family protein | chr1:12180776-12182212 FORWARD LENGTH=478	FALSE	1.94975	Condition 4	Condition 1	0.0091379	33.5605	1.35189e+07	9.90853e+06	8.52207e+06	9.02431e+06	1.68981e+07	1.42789e+07	1.20462e+07	1.24384e+07	1.33033e+07	1.21803e+07	1.81576e+07	1.47186e+07	1.71605e+07	1.56183e+07	2.99676e+07	1.7142e+07	1.32114e+07	1.10606e+07	1.33679e+07	9.86429e+06	1.28085e+07	9.494e+06	2.03254e+07	1.32103e+07	1.1864e+07	1.91034e+07	3.0225e+07	2.42485e+07	2.93614e+07	1.56183e+07	2.58916e+06	2.9961e+07
572	32.2165	2	522.254	1042.49	0.00275285	2.64065	39.82	AFTFGCVNK		AT5G07030.1	| Symbols: | Eukaryotic aspartyl protease family protein | chr5:2183600-2185717 REVERSE LENGTH=455	FALSE	1.62767	Condition 2	Condition 3	0.00790228	25.9621	4.43667e+07	3.50755e+07	3.21511e+07	2.31467e+07	4.04685e+07	3.86087e+07	2.99454e+07	3.61211e+07	2.82608e+07	1.65444e+07	2.12045e+07	2.31629e+07	2.1682e+07	2.52343e+07	2.6042e+07	2.27216e+07	4.33578e+07	3.91537e+07	5.0433e+07	2.53012e+07	3.06744e+07	2.56708e+07	5.05267e+07	3.83625e+07	2.52032e+07	2.5948e+07	3.52968e+07	3.81603e+07	3.70976e+07	2.52343e+07	2.24999e+06	3.9713e+07
575	14.292	3	483.261	1446.76	0.0024156	1.66967	40.35	LSGGDHIHAGTVVGK		ATCG00490.1	| Symbols: RBCL | ribulose-bisphosphate carboxylases | chrC:54958-56397 FORWARD LENGTH=479	FALSE	1.70228	Condition 3	Condition 4	0.244155	55.4884	9.7825e+07	5.92538e+07	5.90453e+07	6.51636e+07	7.85044e+07	3.87642e+07	7.2467e+07	6.26875e+07	6.67426e+07	7.46605e+07	8.14146e+07	1.17917e+08	7.7046e+07	4.70818e+07	1.26618e+07	6.33736e+07	9.56004e+07	6.61432e+07	9.262e+07	7.1229e+07	5.95049e+07	2.57741e+07	1.22273e+08	6.65775e+07	5.95215e+07	1.17097e+08	1.35522e+08	1.94265e+08	1.31825e+08	4.70818e+07	1.09396e+06	1.10765e+08
576	4.9758	2	340.647	679.279	0.000979996	1.4427	35.64	DQMMR		AT4G19410.1	| Symbols: | Pectinacetylesterase family protein | chr4:10582188-10584766 REVERSE LENGTH=391	FALSE	1.33553	Condition 1	Condition 2	0.195972	29.0243	8.71392e+06	1.06913e+07	9.40104e+06	8.95873e+06	5.90449e+06	9.17496e+06	6.19327e+06	7.00445e+06	6.47151e+06	7.83562e+06	7.5301e+06	9.45366e+06	7.10804e+06	6.73366e+06	1.1283e+07	6.39587e+06	8.51576e+06	1.19344e+07	1.47467e+07	9.7926e+06	4.4755e+06	6.10039e+06	1.04499e+07	7.43911e+06	5.77133e+06	1.22893e+07	1.25346e+07	1.55747e+07	1.21618e+07	6.73366e+06	974837	1.11788e+07
576	4.9758	2	340.647	679.279	0.000979996	1.4427	35.64	DQMMR		AT4G19410.2	| Symbols: | Pectinacetylesterase family protein | chr4:10581037-10584766 REVERSE LENGTH=517	FALSE	1.33553	Condition 1	Condition 2	0.195972	29.0243	8.71392e+06	1.06913e+07	9.40104e+06	8.95873e+06	5.90449e+06	9.17496e+06	6.19327e+06	7.00445e+06	6.47151e+06	7.83562e+06	7.5301e+06	9.45366e+06	7.10804e+06	6.73366e+06	1.1283e+07	6.39587e+06	8.51576e+06	1.19344e+07	1.47467e+07	9.7926e+06	4.4755e+06	6.10039e+06	1.04499e+07	7.43911e+06	5.77133e+06	1.22893e+07	1.25346e+07	1.55747e+07	1.21618e+07	6.73366e+06	974837	1.11788e+07
578	47.2709	2	791.376	1580.74	0.00213971	1.35362	85.55	DITGGSYIQSYYSK		AT4G19410.1	| Symbols: | Pectinacetylesterase family protein | chr4:10582188-10584766 REVERSE LENGTH=391	FALSE	1.28427	Condition 4	Condition 2	0.694612	45.2379	9.93636e+07	4.78961e+07	5.57723e+07	6.69388e+07	4.79249e+07	4.21801e+07	6.34278e+07	5.75172e+07	4.96354e+07	5.79567e+07	5.90705e+07	7.34216e+07	5.08052e+07	6.07302e+07	1.12879e+08	4.6632e+07	9.7104e+07	5.34649e+07	8.74858e+07	7.31694e+07	3.63262e+07	2.80454e+07	1.07022e+08	6.10863e+07	4.42651e+07	9.08986e+07	9.83283e+07	1.2096e+08	8.69271e+07	6.07302e+07	9.75256e+06	8.15039e+07
578	47.2709	2	791.376	1580.74	0.00213971	1.35362	85.55	DITGGSYIQSYYSK		AT4G19410.2	| Symbols: | Pectinacetylesterase family protein | chr4:10581037-10584766 REVERSE LENGTH=517	FALSE	1.28427	Condition 4	Condition 2	0.694612	45.2379	9.93636e+07	4.78961e+07	5.57723e+07	6.69388e+07	4.79249e+07	4.21801e+07	6.34278e+07	5.75172e+07	4.96354e+07	5.79567e+07	5.90705e+07	7.34216e+07	5.08052e+07	6.07302e+07	1.12879e+08	4.6632e+07	9.7104e+07	5.34649e+07	8.74858e+07	7.31694e+07	3.63262e+07	2.80454e+07	1.07022e+08	6.10863e+07	4.42651e+07	9.08986e+07	9.83283e+07	1.2096e+08	8.69271e+07	6.07302e+07	9.75256e+06	8.15039e+07
579	40.154	2	438.236	874.457	0.00187452	2.14365	44.88	GLLGWSDK		AT1G78830.1	| Symbols: | Curculin-like (mannose-binding) lectin family protein | chr1:29637141-29638508 REVERSE LENGTH=455	FALSE	1.45008	Condition 1	Condition 3	0.000775611	12.5057	1.76531e+07	1.8611e+07	1.80494e+07	1.70209e+07	1.48027e+07	1.42678e+07	1.26939e+07	1.4324e+07	1.00946e+07	1.26545e+07	1.36728e+07	1.27715e+07	1.38861e+07	1.52567e+07	1.74504e+07	1.40213e+07	1.72516e+07	2.07749e+07	2.83127e+07	1.86053e+07	1.12202e+07	9.48658e+06	2.14183e+07	1.52129e+07	9.00241e+06	1.98471e+07	2.27596e+07	2.10407e+07	2.3759e+07	1.52567e+07	1.50769e+06	2.45065e+07
581	41.8738	2	518.263	1034.51	0.00355104	3.43259	50.76	SFYFSGSLK		AT1G09750.1	| Symbols: | Eukaryotic aspartyl protease family protein | chr1:3157541-3158960 FORWARD LENGTH=449	FALSE	1.34837	Condition 4	Condition 3	0.0114892	15.2666	6.14111e+07	6.84574e+07	6.03274e+07	5.6347e+07	6.70805e+07	6.72979e+07	7.60812e+07	6.78678e+07	4.43004e+07	5.91416e+07	5.52209e+07	5.82687e+07	6.27689e+07	7.37887e+07	8.84421e+07	6.75045e+07	6.00146e+07	7.64169e+07	9.46311e+07	6.15918e+07	5.08458e+07	4.47461e+07	1.28372e+08	7.20792e+07	3.95074e+07	9.27569e+07	9.19203e+07	9.59961e+07	1.07397e+08	7.37887e+07	7.64127e+06	1.17985e+08
585	24.033	2	486.779	971.543	0.00263609	2.71331	54.85	ESAIAQVVR		AT5G25460.1	| Symbols: | Protein of unknown function, DUF642 | chr5:8863430-8865394 FORWARD LENGTH=369	TRUE	1.9629	Condition 1	Condition 3	0.000509631	32.7082	3.39791e+07	2.80926e+07	3.28913e+07	3.10381e+07	1.56834e+07	1.63293e+07	1.72421e+07	1.80567e+07	1.53663e+07	1.3528e+07	1.84752e+07	1.68218e+07	1.98741e+07	1.6847e+07	2.98141e+07	1.48117e+07	3.32064e+07	3.13589e+07	5.15942e+07	3.39271e+07	1.18877e+07	1.08573e+07	2.90925e+07	1.91772e+07	1.37037e+07	2.12171e+07	3.07537e+07	2.77135e+07	3.40043e+07	1.6847e+07	2.57589e+06	2.58881e+07
591	59.6263	2	1061.08	2120.15	0.00436834	2.0604	132.41	QNANAVLNVIANLQQQNLR		AT1G09750.1	| Symbols: | Eukaryotic aspartyl protease family protein | chr1:3157541-3158960 FORWARD LENGTH=449	TRUE	1.59625	Condition 4	Condition 3	0.0418847	26.963	9.09589e+07	8.47382e+07	7.23883e+07	8.51916e+07	1.10504e+08	7.41483e+07	1.07113e+08	6.25292e+07	5.28522e+07	7.70289e+07	5.65307e+07	8.60636e+07	1.17843e+08	1.07158e+08	1.22404e+08	8.75343e+07	8.88905e+07	9.45906e+07	1.1355e+08	9.31212e+07	8.37604e+07	4.93009e+07	1.80731e+08	6.64093e+07	4.7134e+07	1.20811e+08	9.41006e+07	1.41788e+08	2.01628e+08	1.07158e+08	1.05755e+07	1.52993e+08
593	6.47815	2	416.73	831.446	0.0012825	1.5425	45.04	VQESTLR		AT1G78850.1	| Symbols: | D-mannose binding lectin protein with Apple-like carbohydrate-binding domain | chr1:29642072-29643397 REVERSE LENGTH=441	FALSE	2.01448	Condition 1	Condition 3	0.000414024	24.1389	8.85316e+06	9.0261e+06	8.35359e+06	9.52069e+06	5.06984e+06	6.07476e+06	3.95842e+06	7.07859e+06	4.23882e+06	4.59504e+06	4.42069e+06	4.49374e+06	4.91731e+06	6.403e+06	7.89298e+06	5.88296e+06	8.65183e+06	1.00756e+07	1.31037e+07	1.04069e+07	3.84285e+06	4.03908e+06	6.67903e+06	7.51784e+06	3.78021e+06	7.2068e+06	7.35865e+06	7.40332e+06	8.41345e+06	6.403e+06	681942	1.02823e+07
595	1.6635	2	571.737	1141.46	0.00241003	2.11137	88.74	QGGGGSGGSYCR		AT2G05520.1	| Symbols: GRP-3, ATGRP-3, GRP3, ATGRP3 | glycine-rich protein 3 | chr2:2026217-2026882 FORWARD LENGTH=145	TRUE	2.0017	Condition 1	Condition 4	0.0271104	36.6698	6.60033e+07	4.15963e+07	4.49882e+07	2.61973e+07	3.45581e+07	2.33509e+07	2.14339e+07	1.47507e+07	2.00901e+07	1.80658e+07	2.13075e+07	3.17947e+07	2.26742e+07	2.42391e+07	2.69291e+07	1.54741e+07	6.45024e+07	4.64326e+07	7.05696e+07	2.86357e+07	2.61944e+07	1.55259e+07	3.61654e+07	1.5666e+07	1.79165e+07	2.83342e+07	3.54683e+07	5.2381e+07	3.87952e+07	2.42391e+07	2.32663e+06	2.70458e+07
597	4.43653	2	329.224	656.434	0.000821939	1.25213	35.25	QLLKR		AT3G18080.1	| Symbols: BGLU44 | B-S glucosidase 44 | chr3:6191586-6194124 FORWARD LENGTH=512	FALSE	1.41458	Condition 2	Condition 3	0.123525	28.3157	5.30782e+06	5.7297e+06	4.50882e+06	5.36368e+06	6.46267e+06	7.01204e+06	4.73171e+06	5.21368e+06	2.93437e+06	4.23084e+06	3.96171e+06	5.42926e+06	4.97453e+06	4.64526e+06	8.04818e+06	4.95784e+06	5.18712e+06	6.39589e+06	7.07266e+06	5.86293e+06	4.89859e+06	4.66227e+06	7.9838e+06	5.53721e+06	2.61689e+06	6.6356e+06	6.59463e+06	8.94457e+06	8.51136e+06	4.64526e+06	695351	8.66537e+06
597	4.43653	2	329.224	656.434	0.000821939	1.25213	35.25	QLLKR		AT3G18070.1	| Symbols: BGLU43 | beta glucosidase 43 | chr3:6187294-6189947 FORWARD LENGTH=501	FALSE	1.41458	Condition 2	Condition 3	0.123525	28.3157	5.30782e+06	5.7297e+06	4.50882e+06	5.36368e+06	6.46267e+06	7.01204e+06	4.73171e+06	5.21368e+06	2.93437e+06	4.23084e+06	3.96171e+06	5.42926e+06	4.97453e+06	4.64526e+06	8.04818e+06	4.95784e+06	5.18712e+06	6.39589e+06	7.07266e+06	5.86293e+06	4.89859e+06	4.66227e+06	7.9838e+06	5.53721e+06	2.61689e+06	6.6356e+06	6.59463e+06	8.94457e+06	8.51136e+06	4.64526e+06	695351	8.66537e+06
597	4.43653	2	329.224	656.434	0.000821939	1.25213	35.25	QLLKR		AT3G18070.2	| Symbols: BGLU43 | beta glucosidase 43 | chr3:6187294-6189947 FORWARD LENGTH=424	FALSE	1.41458	Condition 2	Condition 3	0.123525	28.3157	5.30782e+06	5.7297e+06	4.50882e+06	5.36368e+06	6.46267e+06	7.01204e+06	4.73171e+06	5.21368e+06	2.93437e+06	4.23084e+06	3.96171e+06	5.42926e+06	4.97453e+06	4.64526e+06	8.04818e+06	4.95784e+06	5.18712e+06	6.39589e+06	7.07266e+06	5.86293e+06	4.89859e+06	4.66227e+06	7.9838e+06	5.53721e+06	2.61689e+06	6.6356e+06	6.59463e+06	8.94457e+06	8.51136e+06	4.64526e+06	695351	8.66537e+06
597	4.43653	2	329.224	656.434	0.000821939	1.25213	35.25	KLIGAR		AT2G05920.1	| Symbols: | Subtilase family protein | chr2:2269831-2272207 REVERSE LENGTH=754	FALSE	1.41458	Condition 2	Condition 3	0.123525	28.3157	5.30782e+06	5.7297e+06	4.50882e+06	5.36368e+06	6.46267e+06	7.01204e+06	4.73171e+06	5.21368e+06	2.93437e+06	4.23084e+06	3.96171e+06	5.42926e+06	4.97453e+06	4.64526e+06	8.04818e+06	4.95784e+06	5.18712e+06	6.39589e+06	7.07266e+06	5.86293e+06	4.89859e+06	4.66227e+06	7.9838e+06	5.53721e+06	2.61689e+06	6.6356e+06	6.59463e+06	8.94457e+06	8.51136e+06	4.64526e+06	695351	8.66537e+06
597	4.43653	2	329.224	656.434	0.000821939	1.25213	35.25	KLIGAR		AT5G67360.1	| Symbols: ARA12 | Subtilase family protein | chr5:26872192-26874465 REVERSE LENGTH=757	FALSE	1.41458	Condition 2	Condition 3	0.123525	28.3157	5.30782e+06	5.7297e+06	4.50882e+06	5.36368e+06	6.46267e+06	7.01204e+06	4.73171e+06	5.21368e+06	2.93437e+06	4.23084e+06	3.96171e+06	5.42926e+06	4.97453e+06	4.64526e+06	8.04818e+06	4.95784e+06	5.18712e+06	6.39589e+06	7.07266e+06	5.86293e+06	4.89859e+06	4.66227e+06	7.9838e+06	5.53721e+06	2.61689e+06	6.6356e+06	6.59463e+06	8.94457e+06	8.51136e+06	4.64526e+06	695351	8.66537e+06
597	4.43653	2	329.224	656.434	0.000821939	1.25213	35.25	KIIGAR		AT4G34980.1	| Symbols: SLP2 | subtilisin-like serine protease 2 | chr4:16656929-16659223 REVERSE LENGTH=764	FALSE	1.41458	Condition 2	Condition 3	0.123525	28.3157	5.30782e+06	5.7297e+06	4.50882e+06	5.36368e+06	6.46267e+06	7.01204e+06	4.73171e+06	5.21368e+06	2.93437e+06	4.23084e+06	3.96171e+06	5.42926e+06	4.97453e+06	4.64526e+06	8.04818e+06	4.95784e+06	5.18712e+06	6.39589e+06	7.07266e+06	5.86293e+06	4.89859e+06	4.66227e+06	7.9838e+06	5.53721e+06	2.61689e+06	6.6356e+06	6.59463e+06	8.94457e+06	8.51136e+06	4.64526e+06	695351	8.66537e+06
597	4.43653	2	329.224	656.434	0.000821939	1.25213	35.25	KLIGAR		AT3G14067.1	| Symbols: | Subtilase family protein | chr3:4658421-4660754 REVERSE LENGTH=777	FALSE	1.41458	Condition 2	Condition 3	0.123525	28.3157	5.30782e+06	5.7297e+06	4.50882e+06	5.36368e+06	6.46267e+06	7.01204e+06	4.73171e+06	5.21368e+06	2.93437e+06	4.23084e+06	3.96171e+06	5.42926e+06	4.97453e+06	4.64526e+06	8.04818e+06	4.95784e+06	5.18712e+06	6.39589e+06	7.07266e+06	5.86293e+06	4.89859e+06	4.66227e+06	7.9838e+06	5.53721e+06	2.61689e+06	6.6356e+06	6.59463e+06	8.94457e+06	8.51136e+06	4.64526e+06	695351	8.66537e+06
597	4.43653	2	329.224	656.434	0.000821939	1.25213	35.25	KLIGAR		AT1G04110.1	| Symbols: SDD1 | Subtilase family protein | chr1:1061457-1063784 REVERSE LENGTH=775	FALSE	1.41458	Condition 2	Condition 3	0.123525	28.3157	5.30782e+06	5.7297e+06	4.50882e+06	5.36368e+06	6.46267e+06	7.01204e+06	4.73171e+06	5.21368e+06	2.93437e+06	4.23084e+06	3.96171e+06	5.42926e+06	4.97453e+06	4.64526e+06	8.04818e+06	4.95784e+06	5.18712e+06	6.39589e+06	7.07266e+06	5.86293e+06	4.89859e+06	4.66227e+06	7.9838e+06	5.53721e+06	2.61689e+06	6.6356e+06	6.59463e+06	8.94457e+06	8.51136e+06	4.64526e+06	695351	8.66537e+06
597	4.43653	2	329.224	656.434	0.000821939	1.25213	35.25	KIIGAR		AT1G20160.1	| Symbols: ATSBT5.2 | Subtilisin-like serine endopeptidase family protein | chr1:6990852-6993854 REVERSE LENGTH=769	FALSE	1.41458	Condition 2	Condition 3	0.123525	28.3157	5.30782e+06	5.7297e+06	4.50882e+06	5.36368e+06	6.46267e+06	7.01204e+06	4.73171e+06	5.21368e+06	2.93437e+06	4.23084e+06	3.96171e+06	5.42926e+06	4.97453e+06	4.64526e+06	8.04818e+06	4.95784e+06	5.18712e+06	6.39589e+06	7.07266e+06	5.86293e+06	4.89859e+06	4.66227e+06	7.9838e+06	5.53721e+06	2.61689e+06	6.6356e+06	6.59463e+06	8.94457e+06	8.51136e+06	4.64526e+06	695351	8.66537e+06
597	4.43653	2	329.224	656.434	0.000821939	1.25213	35.25	QLLKR		AT4G39660.1	| Symbols: AGT2 | alanine:glyoxylate aminotransferase 2 | chr4:18406797-18409262 FORWARD LENGTH=476	FALSE	1.41458	Condition 2	Condition 3	0.123525	28.3157	5.30782e+06	5.7297e+06	4.50882e+06	5.36368e+06	6.46267e+06	7.01204e+06	4.73171e+06	5.21368e+06	2.93437e+06	4.23084e+06	3.96171e+06	5.42926e+06	4.97453e+06	4.64526e+06	8.04818e+06	4.95784e+06	5.18712e+06	6.39589e+06	7.07266e+06	5.86293e+06	4.89859e+06	4.66227e+06	7.9838e+06	5.53721e+06	2.61689e+06	6.6356e+06	6.59463e+06	8.94457e+06	8.51136e+06	4.64526e+06	695351	8.66537e+06
597	4.43653	2	329.224	656.434	0.000821939	1.25213	35.25	KLIGAR		AT5G44530.1	| Symbols: | Subtilase family protein | chr5:17937931-17941193 FORWARD LENGTH=840	FALSE	1.41458	Condition 2	Condition 3	0.123525	28.3157	5.30782e+06	5.7297e+06	4.50882e+06	5.36368e+06	6.46267e+06	7.01204e+06	4.73171e+06	5.21368e+06	2.93437e+06	4.23084e+06	3.96171e+06	5.42926e+06	4.97453e+06	4.64526e+06	8.04818e+06	4.95784e+06	5.18712e+06	6.39589e+06	7.07266e+06	5.86293e+06	4.89859e+06	4.66227e+06	7.9838e+06	5.53721e+06	2.61689e+06	6.6356e+06	6.59463e+06	8.94457e+06	8.51136e+06	4.64526e+06	695351	8.66537e+06
597	4.43653	2	329.224	656.434	0.000821939	1.25213	35.25	KLIGAR		AT1G30600.1	| Symbols: | Subtilase family protein | chr1:10841341-10844906 REVERSE LENGTH=832	FALSE	1.41458	Condition 2	Condition 3	0.123525	28.3157	5.30782e+06	5.7297e+06	4.50882e+06	5.36368e+06	6.46267e+06	7.01204e+06	4.73171e+06	5.21368e+06	2.93437e+06	4.23084e+06	3.96171e+06	5.42926e+06	4.97453e+06	4.64526e+06	8.04818e+06	4.95784e+06	5.18712e+06	6.39589e+06	7.07266e+06	5.86293e+06	4.89859e+06	4.66227e+06	7.9838e+06	5.53721e+06	2.61689e+06	6.6356e+06	6.59463e+06	8.94457e+06	8.51136e+06	4.64526e+06	695351	8.66537e+06
597	4.43653	2	329.224	656.434	0.000821939	1.25213	35.25	KLIGAR		AT2G04160.1	| Symbols: AIR3 | Subtilisin-like serine endopeptidase family protein | chr2:1401450-1407694 REVERSE LENGTH=772	FALSE	1.41458	Condition 2	Condition 3	0.123525	28.3157	5.30782e+06	5.7297e+06	4.50882e+06	5.36368e+06	6.46267e+06	7.01204e+06	4.73171e+06	5.21368e+06	2.93437e+06	4.23084e+06	3.96171e+06	5.42926e+06	4.97453e+06	4.64526e+06	8.04818e+06	4.95784e+06	5.18712e+06	6.39589e+06	7.07266e+06	5.86293e+06	4.89859e+06	4.66227e+06	7.9838e+06	5.53721e+06	2.61689e+06	6.6356e+06	6.59463e+06	8.94457e+06	8.51136e+06	4.64526e+06	695351	8.66537e+06
597	4.43653	2	329.224	656.434	0.000821939	1.25213	35.25	KIIGAR		AT5G45650.1	| Symbols: | subtilase family protein | chr5:18513520-18518790 REVERSE LENGTH=791	FALSE	1.41458	Condition 2	Condition 3	0.123525	28.3157	5.30782e+06	5.7297e+06	4.50882e+06	5.36368e+06	6.46267e+06	7.01204e+06	4.73171e+06	5.21368e+06	2.93437e+06	4.23084e+06	3.96171e+06	5.42926e+06	4.97453e+06	4.64526e+06	8.04818e+06	4.95784e+06	5.18712e+06	6.39589e+06	7.07266e+06	5.86293e+06	4.89859e+06	4.66227e+06	7.9838e+06	5.53721e+06	2.61689e+06	6.6356e+06	6.59463e+06	8.94457e+06	8.51136e+06	4.64526e+06	695351	8.66537e+06
598	12.6308	2	378.682	755.35	0.000964329	1.27667	27.37	FSPYDK		AT1G17860.1	| Symbols: | Kunitz family trypsin and protease inhibitor protein | chr1:6149343-6149933 FORWARD LENGTH=196	FALSE	1.37549	Condition 4	Condition 1	0.0261283	17.6004	1.01322e+07	8.7973e+06	7.18792e+06	7.92647e+06	1.33904e+07	1.28987e+07	9.30758e+06	1.01461e+07	8.5885e+06	7.69879e+06	1.10593e+07	8.49099e+06	1.05238e+07	1.10959e+07	1.43043e+07	1.0903e+07	9.90179e+06	9.82016e+06	1.12752e+07	8.66426e+06	1.01497e+07	8.5763e+06	1.57047e+07	1.07757e+07	7.65928e+06	1.20747e+07	1.84092e+07	1.39887e+07	1.80062e+07	1.10959e+07	1.23587e+06	1.90564e+07
607	12.6073	2	595.805	1189.6	0.00209458	1.76075	97.96	SSGATLNVEQGK		AT1G76160.1	| Symbols: sks5 | SKU5 similar 5 | chr1:28578211-28581020 REVERSE LENGTH=541	TRUE	2.64453	Condition 2	Condition 1	0.0209401	55.373	2.41382e+07	2.02466e+07	1.36036e+07	1.63832e+07	5.25996e+07	6.40759e+07	3.90455e+07	4.09571e+07	3.98781e+07	1.88779e+07	1.92374e+07	1.36369e+07	1.59013e+07	3.80374e+07	6.37798e+07	2.86738e+07	2.35893e+07	2.26007e+07	2.13389e+07	1.79081e+07	3.98696e+07	4.26038e+07	6.58814e+07	4.34986e+07	3.55635e+07	2.96078e+07	3.20225e+07	2.24664e+07	2.7207e+07	3.80374e+07	5.51048e+06	5.01164e+07
609	10.599	2	514.249	1026.48	0.00258551	2.51881	50.61	TTQFCSGVK		AT1G78830.1	| Symbols: | Curculin-like (mannose-binding) lectin family protein | chr1:29637141-29638508 REVERSE LENGTH=455	FALSE	2.25969	Condition 1	Condition 3	0.0135088	43.5353	3.13996e+07	2.12058e+07	1.38947e+07	1.26444e+07	2.20747e+07	2.21338e+07	1.45094e+07	1.46363e+07	1.38375e+07	5.33294e+06	8.54109e+06	7.31308e+06	1.47924e+07	1.71678e+07	1.9766e+07	1.2927e+07	3.06855e+07	2.36714e+07	2.17956e+07	1.38214e+07	1.67323e+07	1.47166e+07	2.44816e+07	1.55445e+07	1.23403e+07	8.36412e+06	1.42174e+07	1.20481e+07	2.53096e+07	1.71678e+07	1.70775e+06	2.25939e+07
613	30.7192	2	614.819	1227.62	0.00238616	1.94373	80.7	NGNLVLAEADGR		AT1G78830.1	| Symbols: | Curculin-like (mannose-binding) lectin family protein | chr1:29637141-29638508 REVERSE LENGTH=455	TRUE	1.48024	Condition 1	Condition 3	0.0184446	22.9949	4.18515e+07	3.35941e+07	3.67896e+07	3.38415e+07	2.79754e+07	3.33864e+07	2.4994e+07	2.97006e+07	2.10453e+07	2.34415e+07	2.88026e+07	2.53952e+07	2.88301e+07	3.11223e+07	4.29233e+07	2.60857e+07	4.08997e+07	3.75001e+07	5.77091e+07	3.69915e+07	2.12048e+07	2.21985e+07	4.21723e+07	3.15436e+07	1.87683e+07	3.67653e+07	4.79446e+07	4.1838e+07	4.93279e+07	3.11223e+07	3.70851e+06	4.55929e+07
614	63.0361	2	1478.75	2955.49	0.00677217	2.29139	133.01	IVDIPTSALAFDPATGAGTIFDSGTVYTR		AT3G54400.1	| Symbols: | Eukaryotic aspartyl protease family protein | chr3:20140291-20142599 REVERSE LENGTH=425	FALSE	2.05281	Condition 4	Condition 1	0.420362	72.3744	5.75337e+07	5.45951e+07	7.44759e+07	6.49908e+07	9.11655e+07	7.68306e+07	1.26172e+08	4141.73	7.22039e+07	1.02088e+08	9.39233e+07	1.30993e+08	1.16419e+08	1.63955e+08	1.30332e+08	1.05774e+08	5.62254e+07	6.09428e+07	1.16825e+08	7.10401e+07	6.91018e+07	5.10843e+07	2.12889e+08	4398.74	6.43919e+07	1.60113e+08	1.56344e+08	2.15808e+08	1.99191e+08	1.63955e+08	1.12605e+07	1.84872e+08
615	13.1059	2	406.211	810.407	0.00141648	1.74786	31.1	MYIQTR		AT5G66190.1	| Symbols: ATLFNR1, FNR1 | ferredoxin-NADP(+)-oxidoreductase 1 | chr5:26451203-26453012 REVERSE LENGTH=360	FALSE	1.46928	Condition 1	Condition 2	0.101186	39.362	1.89636e+07	1.50881e+07	1.25762e+07	1.27318e+07	1.21399e+07	9.163e+06	9.58959e+06	9.50818e+06	1.04776e+07	1.04785e+07	1.17682e+07	1.00595e+07	1.05287e+07	7.94375e+06	1.72745e+07	8.28238e+06	1.85323e+07	1.68424e+07	1.97274e+07	1.39169e+07	9.2018e+06	6.09244e+06	1.61805e+07	1.00982e+07	9.34395e+06	1.64343e+07	1.95893e+07	1.65727e+07	1.80144e+07	7.94375e+06	1.49249e+06	1.4476e+07
615	13.1059	2	406.211	810.407	0.00141648	1.74786	31.1	MYIQTR		AT1G20020.1	| Symbols: ATLFNR2, FNR2 | ferredoxin-NADP(+)-oxidoreductase 2 | chr1:6942851-6944868 FORWARD LENGTH=369	FALSE	1.46928	Condition 1	Condition 2	0.101186	39.362	1.89636e+07	1.50881e+07	1.25762e+07	1.27318e+07	1.21399e+07	9.163e+06	9.58959e+06	9.50818e+06	1.04776e+07	1.04785e+07	1.17682e+07	1.00595e+07	1.05287e+07	7.94375e+06	1.72745e+07	8.28238e+06	1.85323e+07	1.68424e+07	1.97274e+07	1.39169e+07	9.2018e+06	6.09244e+06	1.61805e+07	1.00982e+07	9.34395e+06	1.64343e+07	1.95893e+07	1.65727e+07	1.80144e+07	7.94375e+06	1.49249e+06	1.4476e+07
615	13.1059	2	406.211	810.407	0.00141648	1.74786	31.1	MYIQTR		AT5G66190.2	| Symbols: ATLFNR1 | ferredoxin-NADP(+)-oxidoreductase 1 | chr5:26451203-26452616 REVERSE LENGTH=262	FALSE	1.46928	Condition 1	Condition 2	0.101186	39.362	1.89636e+07	1.50881e+07	1.25762e+07	1.27318e+07	1.21399e+07	9.163e+06	9.58959e+06	9.50818e+06	1.04776e+07	1.04785e+07	1.17682e+07	1.00595e+07	1.05287e+07	7.94375e+06	1.72745e+07	8.28238e+06	1.85323e+07	1.68424e+07	1.97274e+07	1.39169e+07	9.2018e+06	6.09244e+06	1.61805e+07	1.00982e+07	9.34395e+06	1.64343e+07	1.95893e+07	1.65727e+07	1.80144e+07	7.94375e+06	1.49249e+06	1.4476e+07
616	42.5311	2	411.22	820.425	0.00195608	2.38423	29.07	AWIEFR		AT3G15356.1	| Symbols: | Legume lectin family protein | chr3:5174603-5175418 REVERSE LENGTH=271	FALSE	2.19187	Condition 4	Condition 2	8.19599e-06	17.0315	9.38926e+06	1.07061e+07	1.26913e+07	1.2676e+07	8.42804e+06	8.54554e+06	9.20264e+06	9.06493e+06	1.34712e+07	1.55473e+07	1.32837e+07	1.55597e+07	2.27402e+07	1.64315e+07	1.65614e+07	2.1511e+07	9.17574e+06	1.19508e+07	1.99079e+07	1.38559e+07	6.38831e+06	5.68189e+06	1.55276e+07	9.62744e+06	1.20137e+07	2.43841e+07	2.2112e+07	2.56342e+07	3.89082e+07	1.64315e+07	1.43088e+06	3.75972e+07
619	10.411	2	474.254	946.493	0.00233353	2.46545	49.02	ALQNTCLK		AT2G21330.1	| Symbols: FBA1 | fructose-bisphosphate aldolase 1 | chr2:9128416-9130152 REVERSE LENGTH=399	FALSE	1.42977	Condition 1	Condition 4	0.20722	29.5412	1.7008e+07	1.5359e+07	1.05423e+07	8.95628e+06	1.19482e+07	1.28219e+07	1.30392e+07	1.03508e+07	1.43268e+07	7.50921e+06	8.96281e+06	9.37992e+06	1.00011e+07	6.9162e+06	1.22395e+07	7.11866e+06	1.66212e+07	1.71448e+07	1.65369e+07	9.78993e+06	9.05651e+06	8.52523e+06	2.2001e+07	1.09931e+07	1.27767e+07	1.17773e+07	1.49194e+07	1.54532e+07	1.71118e+07	6.9162e+06	1.05748e+06	1.24421e+07
619	10.411	2	474.254	946.493	0.00233353	2.46545	49.02	ALQNTCLK		AT4G38970.1	| Symbols: FBA2 | fructose-bisphosphate aldolase 2 | chr4:18163714-18165659 REVERSE LENGTH=398	FALSE	1.42977	Condition 1	Condition 4	0.20722	29.5412	1.7008e+07	1.5359e+07	1.05423e+07	8.95628e+06	1.19482e+07	1.28219e+07	1.30392e+07	1.03508e+07	1.43268e+07	7.50921e+06	8.96281e+06	9.37992e+06	1.00011e+07	6.9162e+06	1.22395e+07	7.11866e+06	1.66212e+07	1.71448e+07	1.65369e+07	9.78993e+06	9.05651e+06	8.52523e+06	2.2001e+07	1.09931e+07	1.27767e+07	1.17773e+07	1.49194e+07	1.54532e+07	1.71118e+07	6.9162e+06	1.05748e+06	1.24421e+07
629	51.2268	2	761.902	1521.79	0.00434134	2.8528	124.68	GPLSLMSQAQSIYK		AT5G07030.1	| Symbols: | Eukaryotic aspartyl protease family protein | chr5:2183600-2185717 REVERSE LENGTH=455	TRUE	1.50245	Condition 1	Condition 4	0.0209372	24.7228	7.391e+07	8.14841e+07	9.7955e+07	8.703e+07	8.81065e+07	6.37463e+07	8.02611e+07	7.91346e+07	5.19636e+07	7.64978e+07	6.30161e+07	9.26527e+07	5.17471e+07	5.73977e+07	6.32801e+07	5.41246e+07	7.22293e+07	9.09582e+07	1.53655e+08	9.51308e+07	6.67832e+07	4.23846e+07	1.35424e+08	8.40452e+07	4.63414e+07	1.19978e+08	1.04896e+08	1.52643e+08	8.85387e+07	5.73977e+07	5.46731e+06	9.45996e+07
630	19.0862	2	397.197	792.379	0.00281399	3.55133	39.67	IDFENR		AT3G22060.1	| Symbols: | Receptor-like protein kinase-related family protein | chr3:7771065-7772137 FORWARD LENGTH=252	FALSE	1.59064	Condition 4	Condition 1	0.0172505	26.3812	1.09369e+07	8.90445e+06	7.64941e+06	9.85374e+06	1.74476e+07	1.42372e+07	9.70856e+06	1.10516e+07	1.11086e+07	1.10821e+07	1.45578e+07	1.47457e+07	1.58311e+07	1.4032e+07	1.60096e+07	1.35291e+07	1.06882e+07	9.93976e+06	1.19991e+07	1.07709e+07	1.32249e+07	9.46625e+06	1.63812e+07	1.17374e+07	9.90671e+06	1.7381e+07	2.42329e+07	2.42932e+07	2.70869e+07	1.4032e+07	1.38321e+06	2.36463e+07
632	12.6543	2	361.696	721.377	0.00111853	1.55055	35.26	IDGVYR		AT1G76160.1	| Symbols: sks5 | SKU5 similar 5 | chr1:28578211-28581020 REVERSE LENGTH=541	FALSE	3.08661	Condition 2	Condition 1	0.00505503	46.5118	6.96385e+06	4.7308e+06	3.51927e+06	3.93804e+06	1.46652e+07	1.86995e+07	1.32376e+07	1.25124e+07	1.23741e+07	5.92219e+06	7.05401e+06	4.68006e+06	5.33473e+06	1.10835e+07	1.81986e+07	1.07568e+07	6.80549e+06	5.28085e+06	5.52042e+06	4.30459e+06	1.11159e+07	1.24332e+07	2.23358e+07	1.32888e+07	1.10353e+07	9.28828e+06	1.1742e+07	7.71028e+06	9.12766e+06	1.10835e+07	1.57233e+06	1.88008e+07
635	12.6308	2	460.734	919.453	0.00133436	1.45125	64.7	GGGIGGGGGFGK		AT3G23450.1	| Symbols: | unknown protein
636	29.9395	3	396.561	1186.66	0.00293942	2.47706	64.32	DNGLLLHIHR		ATCG00490.1	| Symbols: RBCL | ribulose-bisphosphate carboxylases | chrC:54958-56397 FORWARD LENGTH=479	FALSE	1.46738	Condition 4	Condition 2	0.631975	58.356	3.41627e+07	2.23834e+07	3.35026e+07	3.03408e+07	2.90863e+07	3.26407e+07	5.137e+06	3.6689e+07	2.84486e+07	3.74886e+07	3.98142e+07	4.58573e+06	3.43726e+07	2.46263e+07	5.66165e+07	3.63367e+07	3.33858e+07	2.4986e+07	5.25531e+07	3.31649e+07	2.20469e+07	2.17027e+07	8.66765e+06	3.89657e+07	2.53706e+07	5.87967e+07	6.62744e+07	7.55487e+06	5.8811e+07	2.46263e+07	4.89158e+06	6.35097e+07
642	47.1743	2	783.379	1564.74	0.0022174	1.4171	85.65	DITGGSYIQSYYAK		AT5G45280.2	| Symbols: | Pectinacetylesterase family protein | chr5:18346862-18349488 FORWARD LENGTH=391	FALSE	3.05164	Condition 4	Condition 1	0.00167175	41.5121	3.84346e+07	1.60893e+07	2.27321e+07	2.79076e+07	3.95196e+07	3.02614e+07	5.05249e+07	3.95639e+07	3.59029e+07	3.87684e+07	4.23993e+07	4.08094e+07	5.98634e+07	8.58468e+07	1.24839e+08	5.03729e+07	3.75605e+07	1.796e+07	3.56582e+07	3.05052e+07	2.99552e+07	2.01207e+07	8.52505e+07	4.2019e+07	3.20184e+07	6.08039e+07	7.05775e+07	6.72325e+07	1.02425e+08	8.58468e+07	1.07859e+07	8.80423e+07
642	47.1743	2	783.379	1564.74	0.0022174	1.4171	85.65	DITGGSYIQSYYAK		AT5G45280.1	| Symbols: | Pectinacetylesterase family protein | chr5:18346862-18349432 FORWARD LENGTH=370	FALSE	3.05164	Condition 4	Condition 1	0.00167175	41.5121	3.84346e+07	1.60893e+07	2.27321e+07	2.79076e+07	3.95196e+07	3.02614e+07	5.05249e+07	3.95639e+07	3.59029e+07	3.87684e+07	4.23993e+07	4.08094e+07	5.98634e+07	8.58468e+07	1.24839e+08	5.03729e+07	3.75605e+07	1.796e+07	3.56582e+07	3.05052e+07	2.99552e+07	2.01207e+07	8.52505e+07	4.2019e+07	3.20184e+07	6.08039e+07	7.05775e+07	6.72325e+07	1.02425e+08	8.58468e+07	1.07859e+07	8.80423e+07
644	52.883	2	749.876	1497.74	0.00311852	2.08216	81.52	LFDTIDNLDYAAK		AT4G21280.2	| Symbols: PSBQ, PSBQA, PSBQ-1 | photosystem II subunit QA | chr4:11334446-11335587 FORWARD LENGTH=224	FALSE	1.42425	Condition 3	Condition 2	0.211417	39.2555	4.01977e+07	3.89098e+07	4.12976e+07	3.26286e+07	2.12655e+07	2.14515e+07	4.58683e+07	2.91633e+07	5.84827e+07	4.29363e+07	2.90071e+07	3.72769e+07	3.6806e+07	2.56729e+07	3.84105e+07	2.7949e+07	3.92835e+07	4.34338e+07	6.47804e+07	3.56657e+07	1.61189e+07	1.4263e+07	7.73934e+07	3.0973e+07	5.21552e+07	6.73408e+07	4.8285e+07	6.14128e+07	6.29746e+07	2.56729e+07	3.31861e+06	4.88497e+07
644	52.883	2	749.876	1497.74	0.00311852	2.08216	81.52	LFDTIDNLDYAAK		AT4G21280.1	| Symbols: PSBQ, PSBQA, PSBQ-1 | photosystem II subunit QA | chr4:11334446-11335587 FORWARD LENGTH=223	FALSE	1.42425	Condition 3	Condition 2	0.211417	39.2555	4.01977e+07	3.89098e+07	4.12976e+07	3.26286e+07	2.12655e+07	2.14515e+07	4.58683e+07	2.91633e+07	5.84827e+07	4.29363e+07	2.90071e+07	3.72769e+07	3.6806e+07	2.56729e+07	3.84105e+07	2.7949e+07	3.92835e+07	4.34338e+07	6.47804e+07	3.56657e+07	1.61189e+07	1.4263e+07	7.73934e+07	3.0973e+07	5.21552e+07	6.73408e+07	4.8285e+07	6.14128e+07	6.29746e+07	2.56729e+07	3.31861e+06	4.88497e+07
645	45.6295	2	552.294	1102.57	0.00333108	3.0212	55.08	FGIVYVDYK		AT3G18080.1	| Symbols: BGLU44 | B-S glucosidase 44 | chr3:6191586-6194124 FORWARD LENGTH=512	FALSE	1.6222	Condition 4	Condition 3	0.0851946	47.1392	2.30728e+07	2.54758e+07	3.06321e+07	2.65336e+07	2.27298e+07	1.90712e+07	2.47202e+07	2.20454e+07	1.8619e+07	2.34658e+07	1.82234e+07	2.35537e+07	2.70693e+07	2.47073e+07	5.80134e+07	2.62506e+07	2.25481e+07	2.84379e+07	4.80503e+07	2.90033e+07	1.72288e+07	1.26804e+07	4.17103e+07	2.34133e+07	1.66045e+07	3.68034e+07	3.03345e+07	3.88042e+07	4.63151e+07	2.47073e+07	5.01227e+06	4.58812e+07
645	45.6295	2	552.294	1102.57	0.00333108	3.0212	55.08	FGIVYVDYK		AT3G18070.1	| Symbols: BGLU43 | beta glucosidase 43 | chr3:6187294-6189947 FORWARD LENGTH=501	FALSE	1.6222	Condition 4	Condition 3	0.0851946	47.1392	2.30728e+07	2.54758e+07	3.06321e+07	2.65336e+07	2.27298e+07	1.90712e+07	2.47202e+07	2.20454e+07	1.8619e+07	2.34658e+07	1.82234e+07	2.35537e+07	2.70693e+07	2.47073e+07	5.80134e+07	2.62506e+07	2.25481e+07	2.84379e+07	4.80503e+07	2.90033e+07	1.72288e+07	1.26804e+07	4.17103e+07	2.34133e+07	1.66045e+07	3.68034e+07	3.03345e+07	3.88042e+07	4.63151e+07	2.47073e+07	5.01227e+06	4.58812e+07
645	45.6295	2	552.294	1102.57	0.00333108	3.0212	55.08	FGIVYVDYK		AT3G18070.2	| Symbols: BGLU43 | beta glucosidase 43 | chr3:6187294-6189947 FORWARD LENGTH=424	FALSE	1.6222	Condition 4	Condition 3	0.0851946	47.1392	2.30728e+07	2.54758e+07	3.06321e+07	2.65336e+07	2.27298e+07	1.90712e+07	2.47202e+07	2.20454e+07	1.8619e+07	2.34658e+07	1.82234e+07	2.35537e+07	2.70693e+07	2.47073e+07	5.80134e+07	2.62506e+07	2.25481e+07	2.84379e+07	4.80503e+07	2.90033e+07	1.72288e+07	1.26804e+07	4.17103e+07	2.34133e+07	1.66045e+07	3.68034e+07	3.03345e+07	3.88042e+07	4.63151e+07	2.47073e+07	5.01227e+06	4.58812e+07
645	45.6295	2	552.294	1102.57	0.00333108	3.0212	55.08	FGLVYVDYK		AT5G36890.1	| Symbols: BGLU42 | beta glucosidase 42 | chr5:14542164-14546090 REVERSE LENGTH=490	FALSE	1.6222	Condition 4	Condition 3	0.0851946	47.1392	2.30728e+07	2.54758e+07	3.06321e+07	2.65336e+07	2.27298e+07	1.90712e+07	2.47202e+07	2.20454e+07	1.8619e+07	2.34658e+07	1.82234e+07	2.35537e+07	2.70693e+07	2.47073e+07	5.80134e+07	2.62506e+07	2.25481e+07	2.84379e+07	4.80503e+07	2.90033e+07	1.72288e+07	1.26804e+07	4.17103e+07	2.34133e+07	1.66045e+07	3.68034e+07	3.03345e+07	3.88042e+07	4.63151e+07	2.47073e+07	5.01227e+06	4.58812e+07
648	9.35532	2	471.791	941.568	0.00219375	2.3299	50.31	RAVELVAGK		AT5G11420.1	| Symbols: | Protein of unknown function, DUF642 | chr5:3644655-3646991 FORWARD LENGTH=366	FALSE	1.26949	Condition 1	Condition 3	0.0467961	17.7677	1.46297e+07	1.62331e+07	1.58067e+07	1.66893e+07	1.39093e+07	1.5027e+07	1.35769e+07	1.29985e+07	1.04567e+07	1.22721e+07	1.33664e+07	1.38136e+07	1.21218e+07	1.21083e+07	1.66543e+07	1.17453e+07	1.4297e+07	1.81206e+07	2.47948e+07	1.82427e+07	1.0543e+07	9.99141e+06	2.29082e+07	1.38051e+07	9.32534e+06	1.92474e+07	2.22497e+07	2.27576e+07	2.07402e+07	1.21083e+07	1.43891e+06	2.05286e+07
648	9.35532	2	471.791	941.568	0.00219375	2.3299	50.31	RAVELVAGK		AT4G32460.1	| Symbols: | Protein of unknown function, DUF642 | chr4:15663036-15664859 REVERSE LENGTH=365	TRUE	1.26949	Condition 1	Condition 3	0.0467961	17.7677	1.46297e+07	1.62331e+07	1.58067e+07	1.66893e+07	1.39093e+07	1.5027e+07	1.35769e+07	1.29985e+07	1.04567e+07	1.22721e+07	1.33664e+07	1.38136e+07	1.21218e+07	1.21083e+07	1.66543e+07	1.17453e+07	1.4297e+07	1.81206e+07	2.47948e+07	1.82427e+07	1.0543e+07	9.99141e+06	2.29082e+07	1.38051e+07	9.32534e+06	1.92474e+07	2.22497e+07	2.27576e+07	2.07402e+07	1.21083e+07	1.43891e+06	2.05286e+07
649	5.51483	2	429.725	857.436	0.000292931	0.341636	46.27	ADNLAAQR		AT3G18080.1	| Symbols: BGLU44 | B-S glucosidase 44 | chr3:6191586-6194124 FORWARD LENGTH=512	FALSE	1.98679	Condition 4	Condition 3	0.129677	66.5825	8.01893e+06	9.75732e+06	9.18573e+06	9.97267e+06	7.98378e+06	9.37979e+06	5.72225e+06	9.59395e+06	5.96079e+06	7.17846e+06	6.2235e+06	6.11095e+06	7.45568e+06	8.55524e+06	2.52348e+07	9.36508e+06	7.83658e+06	1.08918e+07	1.4409e+07	1.09009e+07	6.05157e+06	6.23658e+06	9.65513e+06	1.01893e+07	5.31587e+06	1.12586e+07	1.03596e+07	1.00676e+07	1.27566e+07	8.55524e+06	2.18025e+06	1.63684e+07
653	45.3128	2	686.879	1371.74	0.00309201	2.25408	59.46	FTGPIPESIGNIK		AT1G49750.1	| Symbols: | Leucine-rich repeat (LRR) family protein | chr1:18411177-18412779 REVERSE LENGTH=494	TRUE	2.32195	Condition 1	Condition 3	2.42231e-07	14.2088	4.67614e+07	4.80602e+07	5.3999e+07	5.42232e+07	4.06198e+07	3.57977e+07	4.35287e+07	3.95372e+07	1.88676e+07	2.50854e+07	1.95596e+07	2.39329e+07	2.57655e+07	2.51024e+07	3.06968e+07	2.56549e+07	4.5698e+07	5.36481e+07	8.47043e+07	5.92703e+07	3.07891e+07	2.38017e+07	7.34458e+07	4.19906e+07	1.68262e+07	3.93436e+07	3.25588e+07	3.94288e+07	4.40844e+07	2.51024e+07	2.65216e+06	4.484e+07
658	57.7558	2	1060.53	2119.05	0.00555558	2.62174	137.17	TSELVFLGDAELGPASDGVSR		AT5G03350.1	| Symbols: | Legume lectin family protein | chr5:815804-816628 REVERSE LENGTH=274	TRUE	8.92689	Condition 4	Condition 1	5.4203e-06	60.2235	1.85385e+07	3.00397e+07	2.95963e+07	3.11896e+07	1.29262e+08	1.03036e+08	1.51378e+08	9.55489e+07	1.18806e+08	1.39451e+08	1.66982e+08	2.19534e+08	1.63626e+08	1.92021e+08	4.63384e+08	1.57251e+08	1.81169e+07	3.35324e+07	4.64256e+07	3.40928e+07	9.79786e+07	6.85084e+07	2.55419e+08	1.01478e+08	1.05952e+08	2.18713e+08	2.77958e+08	3.61676e+08	2.79962e+08	1.92021e+08	4.00357e+07	2.74846e+08
662	38.5959	3	511.589	1531.75	0.00455493	2.97369	76.48	YVDVEHFSVPQGR		AT5G25460.1	| Symbols: | Protein of unknown function, DUF642 | chr5:8863430-8865394 FORWARD LENGTH=369	TRUE	1.33217	Condition 1	Condition 3	0.0257774	20.6331	2.51936e+07	2.5854e+07	2.99404e+07	2.78737e+07	1.94431e+07	2.14715e+07	2.2606e+07	2.07218e+07	1.61333e+07	2.18173e+07	2.18772e+07	2.18894e+07	2.17819e+07	2.31668e+07	3.2989e+07	2.29989e+07	2.46207e+07	2.886e+07	4.69652e+07	3.04682e+07	1.47376e+07	1.42763e+07	3.8143e+07	2.20077e+07	1.43878e+07	3.4218e+07	3.64167e+07	3.60622e+07	3.72686e+07	2.31668e+07	2.8502e+06	4.01978e+07
662	38.5959	3	511.589	1531.75	0.00455493	2.97369	76.48	YVDVEHFSVPQGR		AT5G11420.1	| Symbols: | Protein of unknown function, DUF642 | chr5:3644655-3646991 FORWARD LENGTH=366	TRUE	1.33217	Condition 1	Condition 3	0.0257774	20.6331	2.51936e+07	2.5854e+07	2.99404e+07	2.78737e+07	1.94431e+07	2.14715e+07	2.2606e+07	2.07218e+07	1.61333e+07	2.18173e+07	2.18772e+07	2.18894e+07	2.17819e+07	2.31668e+07	3.2989e+07	2.29989e+07	2.46207e+07	2.886e+07	4.69652e+07	3.04682e+07	1.47376e+07	1.42763e+07	3.8143e+07	2.20077e+07	1.43878e+07	3.4218e+07	3.64167e+07	3.60622e+07	3.72686e+07	2.31668e+07	2.8502e+06	4.01978e+07
663	26.0063	2	543.268	1084.52	0.00289618	2.67047	48.18	YSQENFIGK		AT5G48540.1	| Symbols: | receptor-like protein kinase-related family protein | chr5:19669096-19669887 REVERSE LENGTH=263	TRUE	3.48804	Condition 4	Condition 1	8.21595e-08	17.55	1.14178e+07	9.72549e+06	9.25773e+06	9.49152e+06	2.4994e+07	2.88549e+07	1.92198e+07	2.41106e+07	2.59934e+07	2.6533e+07	3.0004e+07	2.88957e+07	3.01367e+07	3.46878e+07	4.34424e+07	3.08799e+07	1.11581e+07	1.08563e+07	1.45219e+07	1.0375e+07	1.8945e+07	1.91855e+07	3.24295e+07	2.56067e+07	2.31811e+07	4.1614e+07	4.99445e+07	4.7605e+07	5.15636e+07	3.46878e+07	3.75335e+06	5.39723e+07
667	15.0045	2	380.714	759.414	0.00169333	2.22979	39.36	NDLVTAK		AT3G45000.1	| Symbols: VPS24.2, VPS24 | SNF7 family protein | chr3:16460348-16461407 FORWARD LENGTH=200	TRUE	1.21679	Condition 1	Condition 2	0.639446	37.1299	1.02654e+07	1.09894e+07	1.02465e+07	1.18939e+07	9.32991e+06	8.85887e+06	8.83851e+06	8.63653e+06	6.50589e+06	7.22403e+06	1.41977e+07	1.18237e+07	7.10219e+06	6.45481e+06	1.22336e+07	1.07912e+07	1.0032e+07	1.22671e+07	1.60729e+07	1.3001e+07	7.0719e+06	5.89022e+06	1.49132e+07	9.17246e+06	5.80199e+06	1.13301e+07	2.36334e+07	1.94793e+07	1.21518e+07	6.45481e+06	1.05697e+06	1.88611e+07
668	5.9133	2	501.292	1000.57	0.00200779	2.00665	42.6	KSSVPIASGR		AT3G54400.1	| Symbols: | Eukaryotic aspartyl protease family protein | chr3:20140291-20142599 REVERSE LENGTH=425	FALSE	2.09152	Condition 4	Condition 1	4.93105e-05	16.614	8.17527e+06	8.74615e+06	8.67482e+06	8.80813e+06	1.44586e+07	1.81806e+07	1.22922e+07	1.63823e+07	1.26922e+07	1.67503e+07	1.6975e+07	1.92491e+07	1.42972e+07	1.84765e+07	2.02689e+07	1.89149e+07	7.98936e+06	9.76306e+06	1.36075e+07	9.62799e+06	1.09594e+07	1.20882e+07	2.07405e+07	1.73988e+07	1.1319e+07	2.6271e+07	2.82565e+07	3.17124e+07	2.44623e+07	1.84765e+07	1.7512e+06	3.30598e+07
673	41.3134	2	560.299	1118.58	0.0043375	3.87769	64.03	IGPMLNEFAK		AT3G14210.1	| Symbols: ESM1 | epithiospecifier modifier 1 | chr3:4729886-4731562 FORWARD LENGTH=392	TRUE	2.06488	Condition 3	Condition 1	0.00119638	22.2045	1.20307e+07	1.6184e+07	1.48307e+07	1.49889e+07	2.06445e+07	1.98475e+07	2.80135e+07	2.177e+07	3.58843e+07	3.52958e+07	2.60175e+07	2.26361e+07	1.96131e+07	1.93036e+07	2.89933e+07	1.92611e+07	1.17571e+07	1.80657e+07	2.32638e+07	1.63841e+07	1.56482e+07	1.31965e+07	4.72672e+07	2.31209e+07	3.20019e+07	5.53575e+07	4.33086e+07	3.72923e+07	3.35578e+07	1.93036e+07	2.50498e+06	3.36647e+07
677	47.465	2	608.852	1215.69	0.00327145	2.69103	89.84	ISVEPAVLNFK		AT5G67360.1	| Symbols: ARA12 | Subtilase family protein | chr5:26872192-26874465 REVERSE LENGTH=757	FALSE	1.46873	Condition 4	Condition 1	0.031887	37.0393	2.18647e+07	1.93588e+07	1.72136e+07	2.38933e+07	2.9623e+07	2.54927e+07	3.08405e+07	3.16323e+07	1.18794e+07	2.17791e+07	2.02319e+07	3.10779e+07	2.79487e+07	3.12641e+07	2.93045e+07	3.24041e+07	2.13675e+07	2.16096e+07	2.70016e+07	2.61173e+07	2.24537e+07	1.695e+07	5.20371e+07	3.35952e+07	1.05941e+07	3.4158e+07	3.36779e+07	5.12001e+07	4.78198e+07	3.12641e+07	2.53187e+06	5.66363e+07
678	63.1105	3	803.779	2408.32	0.00500878	2.07979	60.21	IFNLDLSHNLLTDPFPVLNVK		AT1G33590.1	| Symbols: | Leucine-rich repeat (LRR) family protein | chr1:12177788-12179221 FORWARD LENGTH=477	FALSE	3.83949	Condition 4	Condition 2	0.207074	113.132	1.8914e+07	2.1179e+07	3.33854e+07	1.80506e+07	1.23437e+07	6.00424e+06	3.40322e+07	44229.4	1.24517e+07	2.027e+07	1.95249e+07	4.97286e+07	8.92118e+07	3.89947e+07	7.58424e+06	6.54919e+07	1.84839e+07	2.36415e+07	5.23692e+07	1.97308e+07	9.35628e+06	3.99219e+06	5.74225e+07	46974	1.11045e+07	3.17913e+07	3.25011e+07	8.19266e+07	1.5264e+08	3.89947e+07	655267	1.14467e+08
683	11.4036	2	395.702	789.389	0.00168401	2.13331	33.17	CCPLLK		AT2G10940.1	| Symbols: | Bifunctional inhibitor/lipid-transfer protein/seed storage 2S albumin superfamily protein | chr2:4311160-4312035 REVERSE LENGTH=291	FALSE	3.19523	Condition 2	Condition 3	0.00123709	50.0814	1.9649e+07	1.37109e+07	8.3763e+06	6.20872e+06	2.18167e+07	1.80441e+07	1.93239e+07	1.34779e+07	8.09027e+06	4.13052e+06	4.81742e+06	5.70273e+06	1.3912e+07	1.63883e+07	1.20073e+07	1.77914e+07	1.92022e+07	1.53051e+07	1.31393e+07	6.78663e+06	1.65367e+07	1.19974e+07	3.26051e+07	1.43142e+07	7.21496e+06	6.47825e+06	8.01905e+06	9.39511e+06	2.38033e+07	1.63883e+07	1.03741e+06	3.10961e+07
688	13.248	2	394.736	787.457	0.00197643	2.50989	69.09	SGAIALTR		AT1G53070.1	| Symbols: | Legume lectin family protein | chr1:19778371-19779189 FORWARD LENGTH=272	TRUE	1.35762	Condition 1	Condition 3	0.142614	21.7323	1.83443e+07	1.37401e+07	1.21706e+07	1.16732e+07	1.38954e+07	1.21721e+07	1.03143e+07	9.56775e+06	8.73692e+06	8.61054e+06	1.2842e+07	1.10063e+07	1.01065e+07	9.21319e+06	1.3561e+07	8.93201e+06	1.79272e+07	1.53377e+07	1.90911e+07	1.27598e+07	1.05325e+07	8.09317e+06	1.74032e+07	1.01615e+07	7.79164e+06	1.35047e+07	2.13767e+07	1.81326e+07	1.72921e+07	9.21319e+06	1.17165e+06	1.56115e+07
689	52.9798	3	580.963	1739.87	0.0033662	1.93475	35.46	FAQPVYEAIRDEFR		AT1G09750.1	| Symbols: | Eukaryotic aspartyl protease family protein | chr1:3157541-3158960 FORWARD LENGTH=449	FALSE	1.81149	Condition 4	Condition 3	0.000722693	19.2102	4.56874e+07	4.39775e+07	4.33059e+07	3.5033e+07	4.69747e+07	4.03342e+07	5.96466e+07	4.75718e+07	2.50199e+07	3.51829e+07	2.90758e+07	3.87884e+07	5.00034e+07	5.91363e+07	5.8887e+07	6.39655e+07	4.46484e+07	4.90907e+07	6.79307e+07	3.82938e+07	3.5606e+07	2.68181e+07	1.00642e+08	5.05238e+07	2.23129e+07	5.51804e+07	4.83994e+07	6.39029e+07	8.55552e+07	5.91363e+07	5.08775e+06	1.118e+08
690	37.9644	2	548.344	1094.67	0.0036636	3.34676	31.35	TVPINPTLLK		AT1G03220.1	| Symbols: | Eukaryotic aspartyl protease family protein | chr1:787143-788444 FORWARD LENGTH=433	TRUE	1.13313	Condition 1	Condition 2	0.650084	21.0681	2.66557e+07	2.89372e+07	3.1482e+07	2.60978e+07	2.50528e+07	2.2189e+07	2.64065e+07	2.62275e+07	1.91085e+07	2.76008e+07	2.95542e+07	3.24069e+07	2.49402e+07	2.55151e+07	2.98017e+07	2.58595e+07	2.60495e+07	3.23017e+07	4.93835e+07	2.85269e+07	1.89896e+07	1.47534e+07	4.45556e+07	2.7855e+07	1.70411e+07	4.32887e+07	4.91957e+07	5.33895e+07	4.26725e+07	2.55151e+07	2.57482e+06	4.51976e+07
695	16.6451	2	546.262	1090.51	0.00214354	1.96563	70.54	TCAQDEVLR		AT3G08030.2	| Symbols: | Protein of unknown function, DUF642 | chr3:2564517-2565819 FORWARD LENGTH=323	FALSE	3.36558	Condition 2	Condition 3	0.000749304	47.2288	5.61605e+07	3.13511e+07	2.41806e+07	2.16982e+07	6.44272e+07	4.57645e+07	4.00826e+07	3.61147e+07	1.87621e+07	1.02337e+07	1.58758e+07	1.05093e+07	1.57262e+07	1.95496e+07	2.74818e+07	1.90721e+07	5.48834e+07	3.49963e+07	3.79302e+07	2.37179e+07	4.88347e+07	3.04286e+07	6.76313e+07	3.83558e+07	1.67321e+07	1.60504e+07	2.64268e+07	1.73138e+07	2.69073e+07	1.95496e+07	2.37438e+06	3.33345e+07
695	16.6451	2	546.262	1090.51	0.00214354	1.96563	70.54	TCAQDEVLR		AT3G08030.1	| Symbols: | Protein of unknown function, DUF642 | chr3:2564191-2565819 FORWARD LENGTH=365	FALSE	3.36558	Condition 2	Condition 3	0.000749304	47.2288	5.61605e+07	3.13511e+07	2.41806e+07	2.16982e+07	6.44272e+07	4.57645e+07	4.00826e+07	3.61147e+07	1.87621e+07	1.02337e+07	1.58758e+07	1.05093e+07	1.57262e+07	1.95496e+07	2.74818e+07	1.90721e+07	5.48834e+07	3.49963e+07	3.79302e+07	2.37179e+07	4.88347e+07	3.04286e+07	6.76313e+07	3.83558e+07	1.67321e+07	1.60504e+07	2.64268e+07	1.73138e+07	2.69073e+07	1.95496e+07	2.37438e+06	3.33345e+07
696	16.4333	2	479.262	956.51	0.00206982	2.16393	44.28	FLELGHNK		AT1G33590.1	| Symbols: | Leucine-rich repeat (LRR) family protein | chr1:12177788-12179221 FORWARD LENGTH=477	FALSE	1.7653	Condition 4	Condition 1	0.000394523	20.296	3.35022e+07	2.81346e+07	2.39894e+07	2.49181e+07	3.61955e+07	2.69317e+07	2.39079e+07	2.4639e+07	2.59707e+07	2.61272e+07	3.37072e+07	3.26931e+07	4.52118e+07	4.43498e+07	5.6818e+07	4.8764e+07	3.27403e+07	3.14058e+07	3.76305e+07	2.72375e+07	2.74355e+07	1.79067e+07	4.03398e+07	2.61679e+07	2.31608e+07	4.09776e+07	5.61088e+07	5.3861e+07	7.73568e+07	4.43498e+07	4.90899e+06	8.52303e+07
702	21.8826	2	587.816	1173.62	0.00246059	2.09659	53.9	LVWQTNTANK		AT1G78850.1	| Symbols: | D-mannose binding lectin protein with Apple-like carbohydrate-binding domain | chr1:29642072-29643397 REVERSE LENGTH=441	FALSE	2.29813	Condition 1	Condition 3	1.69432e-06	18.2822	4.76324e+07	3.57252e+07	3.24057e+07	3.44069e+07	1.86016e+07	1.9582e+07	1.47486e+07	1.86316e+07	1.67475e+07	1.57906e+07	1.61035e+07	1.67031e+07	2.05994e+07	2.00704e+07	2.47105e+07	2.11016e+07	4.65492e+07	3.98789e+07	5.08324e+07	3.76095e+07	1.40997e+07	1.302e+07	2.48853e+07	1.97878e+07	1.49355e+07	2.47657e+07	2.68058e+07	2.75179e+07	3.52453e+07	2.00704e+07	2.13495e+06	3.68816e+07
705	43.6503	2	726.927	1451.84	0.00372509	2.56578	55.56	TVVSIPNGPSALAVK		AT2G21330.1	| Symbols: FBA1 | fructose-bisphosphate aldolase 1 | chr2:9128416-9130152 REVERSE LENGTH=399	FALSE	1.33512	Condition 3	Condition 4	0.187372	26.6331	4.78618e+07	5.88927e+07	6.29858e+07	5.39224e+07	4.53342e+07	4.06272e+07	5.80801e+07	5.27318e+07	5.37765e+07	7.19367e+07	4.79943e+07	7.41969e+07	4.82066e+07	3.65488e+07	6.3214e+07	3.77101e+07	4.67734e+07	6.57402e+07	9.88011e+07	5.89415e+07	3.43625e+07	2.70128e+07	9.79984e+07	5.60039e+07	4.79582e+07	1.12825e+08	7.9891e+07	1.22238e+08	8.24808e+07	3.65488e+07	5.4616e+06	6.59102e+07
705	43.6503	2	726.927	1451.84	0.00372509	2.56578	55.56	TVVSIPNGPSALAVK		AT4G38970.2	| Symbols: FBA2 | fructose-bisphosphate aldolase 2 | chr4:18163769-18165659 REVERSE LENGTH=381	FALSE	1.33512	Condition 3	Condition 4	0.187372	26.6331	4.78618e+07	5.88927e+07	6.29858e+07	5.39224e+07	4.53342e+07	4.06272e+07	5.80801e+07	5.27318e+07	5.37765e+07	7.19367e+07	4.79943e+07	7.41969e+07	4.82066e+07	3.65488e+07	6.3214e+07	3.77101e+07	4.67734e+07	6.57402e+07	9.88011e+07	5.89415e+07	3.43625e+07	2.70128e+07	9.79984e+07	5.60039e+07	4.79582e+07	1.12825e+08	7.9891e+07	1.22238e+08	8.24808e+07	3.65488e+07	5.4616e+06	6.59102e+07
705	43.6503	2	726.927	1451.84	0.00372509	2.56578	55.56	TVVSIPNGPSALAVK		AT4G38970.1	| Symbols: FBA2 | fructose-bisphosphate aldolase 2 | chr4:18163714-18165659 REVERSE LENGTH=398	FALSE	1.33512	Condition 3	Condition 4	0.187372	26.6331	4.78618e+07	5.88927e+07	6.29858e+07	5.39224e+07	4.53342e+07	4.06272e+07	5.80801e+07	5.27318e+07	5.37765e+07	7.19367e+07	4.79943e+07	7.41969e+07	4.82066e+07	3.65488e+07	6.3214e+07	3.77101e+07	4.67734e+07	6.57402e+07	9.88011e+07	5.89415e+07	3.43625e+07	2.70128e+07	9.79984e+07	5.60039e+07	4.79582e+07	1.12825e+08	7.9891e+07	1.22238e+08	8.24808e+07	3.65488e+07	5.4616e+06	6.59102e+07
705	43.6503	2	726.927	1451.84	0.00372509	2.56578	55.56	TVVSIPNGPSALAVK		AT2G21330.2	| Symbols: FBA1 | fructose-bisphosphate aldolase 1 | chr2:9128762-9130152 REVERSE LENGTH=311	FALSE	1.33512	Condition 3	Condition 4	0.187372	26.6331	4.78618e+07	5.88927e+07	6.29858e+07	5.39224e+07	4.53342e+07	4.06272e+07	5.80801e+07	5.27318e+07	5.37765e+07	7.19367e+07	4.79943e+07	7.41969e+07	4.82066e+07	3.65488e+07	6.3214e+07	3.77101e+07	4.67734e+07	6.57402e+07	9.88011e+07	5.89415e+07	3.43625e+07	2.70128e+07	9.79984e+07	5.60039e+07	4.79582e+07	1.12825e+08	7.9891e+07	1.22238e+08	8.24808e+07	3.65488e+07	5.4616e+06	6.59102e+07
705	43.6503	2	726.927	1451.84	0.00372509	2.56578	55.56	TVVSIPNGPSALAVK		AT2G21330.3	| Symbols: FBA1 | fructose-bisphosphate aldolase 1 | chr2:9128416-9130152 REVERSE LENGTH=389	FALSE	1.33512	Condition 3	Condition 4	0.187372	26.6331	4.78618e+07	5.88927e+07	6.29858e+07	5.39224e+07	4.53342e+07	4.06272e+07	5.80801e+07	5.27318e+07	5.37765e+07	7.19367e+07	4.79943e+07	7.41969e+07	4.82066e+07	3.65488e+07	6.3214e+07	3.77101e+07	4.67734e+07	6.57402e+07	9.88011e+07	5.89415e+07	3.43625e+07	2.70128e+07	9.79984e+07	5.60039e+07	4.79582e+07	1.12825e+08	7.9891e+07	1.22238e+08	8.24808e+07	3.65488e+07	5.4616e+06	6.59102e+07
706	42.0669	2	641.353	1280.69	0.00316258	2.46944	56.3	QYLGQQLYLR		AT1G76160.1	| Symbols: sks5 | SKU5 similar 5 | chr1:28578211-28581020 REVERSE LENGTH=541	FALSE	2.0287	Condition 2	Condition 1	0.00513107	27.8312	2.47148e+07	2.1512e+07	1.70736e+07	1.63867e+07	3.91457e+07	4.65019e+07	3.88369e+07	3.71765e+07	3.61972e+07	2.79867e+07	2.14984e+07	2.04708e+07	2.1455e+07	3.77897e+07	4.04381e+07	2.75885e+07	2.41528e+07	2.40132e+07	2.67821e+07	1.7912e+07	2.96717e+07	3.09189e+07	6.55294e+07	3.94835e+07	3.22809e+07	4.3894e+07	3.5786e+07	3.37251e+07	3.67092e+07	3.77897e+07	3.49379e+06	4.82195e+07
706	42.0669	2	641.353	1280.69	0.00316258	2.46944	56.3	QYLGQQLYLR		AT1G41830.1	| Symbols: SKS6 | SKU5-similar 6 | chr1:15603892-15607802 REVERSE LENGTH=542	FALSE	2.0287	Condition 2	Condition 1	0.00513107	27.8312	2.47148e+07	2.1512e+07	1.70736e+07	1.63867e+07	3.91457e+07	4.65019e+07	3.88369e+07	3.71765e+07	3.61972e+07	2.79867e+07	2.14984e+07	2.04708e+07	2.1455e+07	3.77897e+07	4.04381e+07	2.75885e+07	2.41528e+07	2.40132e+07	2.67821e+07	1.7912e+07	2.96717e+07	3.09189e+07	6.55294e+07	3.94835e+07	3.22809e+07	4.3894e+07	3.5786e+07	3.37251e+07	3.67092e+07	3.77897e+07	3.49379e+06	4.82195e+07
707	52.9318	2	542.3	1082.59	0.00274994	2.54016	62.46	VPTITFMFK		AT5G07030.1	| Symbols: | Eukaryotic aspartyl protease family protein | chr5:2183600-2185717 REVERSE LENGTH=455	FALSE	1.36059	Condition 1	Condition 4	0.504026	42.6004	3.27398e+07	3.36959e+07	4.85125e+07	3.65556e+07	3.86096e+07	2.20561e+07	4.96615e+07	3.75935e+07	2.19755e+07	4.00803e+07	2.90589e+07	5.85563e+07	3.13326e+07	2.66975e+07	1.91769e+07	3.41446e+07	3.19953e+07	3.76138e+07	7.60979e+07	3.99582e+07	2.92654e+07	1.4665e+07	8.37938e+07	3.99264e+07	1.95979e+07	6.28614e+07	4.83713e+07	9.647e+07	5.36097e+07	2.66975e+07	1.65686e+06	5.96784e+07
712	52.3892	2	581.823	1161.63	0.00339915	2.9262	56.13	LSETIPDIFK		AT1G33600.1	| Symbols: | Leucine-rich repeat (LRR) family protein | chr1:12180776-12182212 FORWARD LENGTH=478	FALSE	2.41114	Condition 4	Condition 1	0.000133063	21.4362	1.40919e+07	1.24424e+07	1.44961e+07	1.23912e+07	2.08687e+07	1.69017e+07	2.53682e+07	2.10888e+07	1.65046e+07	2.33791e+07	1.8722e+07	2.66542e+07	3.12849e+07	2.60098e+07	4.15115e+07	3.00007e+07	1.37715e+07	1.3889e+07	2.2739e+07	1.35445e+07	1.58181e+07	1.12379e+07	4.28036e+07	2.23975e+07	1.47189e+07	3.66674e+07	3.11646e+07	4.39121e+07	5.35281e+07	2.60098e+07	3.58653e+06	5.24356e+07
713	47.934	2	559.318	1116.62	0.00361212	3.23487	75.22	LSAITIADWK		AT3G20820.1	| Symbols: | Leucine-rich repeat (LRR) family protein | chr3:7280930-7282027 FORWARD LENGTH=365	FALSE	1.18399	Condition 4	Condition 2	0.666728	37.6277	1.68582e+07	1.79618e+07	2.12945e+07	1.99218e+07	1.6581e+07	1.64184e+07	1.53921e+07	1.84119e+07	2.8387e+07	1.60009e+07	1.34797e+07	1.50169e+07	1.51851e+07	1.95827e+07	2.3327e+07	2.10001e+07	1.64749e+07	2.00503e+07	3.34031e+07	2.17762e+07	1.25681e+07	1.09165e+07	2.59711e+07	1.95545e+07	2.53157e+07	2.50956e+07	2.24382e+07	2.474e+07	2.59816e+07	1.95827e+07	2.01542e+06	3.67043e+07
715	36.9461	2	404.212	806.409	0.00162201	2.01141	32.82	AWVEFR		AT3G16530.1	| Symbols: | Legume lectin family protein | chr3:5624586-5625416 REVERSE LENGTH=276	FALSE	2.39653	Condition 4	Condition 2	5.79873e-06	17.4757	1.00788e+07	1.10308e+07	1.35513e+07	1.47212e+07	6.02125e+06	7.05651e+06	6.67745e+06	7.14621e+06	8.06874e+06	8.66879e+06	1.07456e+07	1.0217e+07	1.86485e+07	1.39969e+07	1.51875e+07	1.6637e+07	9.84965e+06	1.23134e+07	2.12569e+07	1.60915e+07	4.564e+06	4.69184e+06	1.12668e+07	7.58966e+06	7.19575e+06	1.3596e+07	1.7887e+07	1.68323e+07	3.19074e+07	1.39969e+07	1.31218e+06	2.90784e+07
717	8.84	2	381.203	760.391	0.00120143	1.58002	32.64	IVVCDR		AT2G05920.1	| Symbols: | Subtilase family protein | chr2:2269831-2272207 REVERSE LENGTH=754	FALSE	1.84889	Condition 2	Condition 3	0.000836219	19.3431	8.72207e+06	8.56149e+06	7.02311e+06	6.27813e+06	9.09757e+06	1.07218e+07	8.78077e+06	7.52271e+06	5.20549e+06	3.7457e+06	5.10325e+06	5.48317e+06	4.44655e+06	5.91175e+06	6.98125e+06	5.14032e+06	8.52373e+06	9.55693e+06	1.10166e+07	6.8625e+06	6.89579e+06	7.1289e+06	1.48158e+07	7.98952e+06	4.64229e+06	5.8747e+06	8.49483e+06	9.03338e+06	7.60799e+06	5.91175e+06	603169	8.98432e+06
721	24.0083	2	570.785	1139.56	0.00304818	2.67489	53.25	YKEDVDLMK		AT3G18080.1	| Symbols: BGLU44 | B-S glucosidase 44 | chr3:6191586-6194124 FORWARD LENGTH=512	TRUE	1.72231	Condition 4	Condition 3	0.0600616	50.8699	3.22484e+07	2.74786e+07	3.33254e+07	3.08915e+07	2.82579e+07	2.67711e+07	2.4571e+07	2.86508e+07	2.15455e+07	2.02477e+07	2.32182e+07	2.08248e+07	2.76227e+07	2.71287e+07	6.51562e+07	2.79285e+07	3.1515e+07	3.06735e+07	5.2275e+07	3.37669e+07	2.1419e+07	1.78e+07	4.14586e+07	3.04287e+07	1.92144e+07	3.17562e+07	3.86489e+07	3.43083e+07	4.72621e+07	2.71287e+07	5.6294e+06	4.88138e+07
725	11.3095	2	628.261	1254.51	0.00248486	1.98075	85.19	TGCNFDASGNGR		AT1G75040.1	| Symbols: PR5, PR-5 | pathogenesis-related gene 5 | chr1:28177754-28178731 FORWARD LENGTH=239	FALSE	3.72976	Condition 2	Condition 1	0.000422764	32.5461	1.34793e+07	1.38552e+07	6.89807e+06	9.09223e+06	5.50996e+07	4.47151e+07	2.81891e+07	3.35871e+07	3.16954e+07	1.76602e+07	2.95953e+07	2.38346e+07	1.96566e+07	2.51903e+07	3.45032e+07	1.67358e+07	1.31727e+07	1.54661e+07	1.08205e+07	9.93854e+06	4.17645e+07	2.97309e+07	4.75635e+07	3.56713e+07	2.82662e+07	2.7698e+07	4.92641e+07	3.9267e+07	3.36322e+07	2.51903e+07	2.98102e+06	2.9251e+07
732	33.6694	2	525.749	1049.48	0.00252759	2.40842	43.77	YSSTNFFGK		AT3G22060.1	| Symbols: | Receptor-like protein kinase-related family protein | chr3:7771065-7772137 FORWARD LENGTH=252	TRUE	1.54016	Condition 4	Condition 1	0.00113425	18.3697	1.40692e+07	1.53156e+07	1.53084e+07	1.80787e+07	1.5992e+07	1.98998e+07	1.40428e+07	1.34548e+07	1.71175e+07	2.49774e+07	2.14203e+07	2.1901e+07	2.47395e+07	2.49441e+07	2.55765e+07	2.14185e+07	1.37493e+07	1.70964e+07	2.40131e+07	1.97615e+07	1.21216e+07	1.32313e+07	2.36944e+07	1.42898e+07	1.52655e+07	3.91742e+07	3.56561e+07	3.60814e+07	4.2329e+07	2.49441e+07	2.20977e+06	3.74356e+07
734	26.1747	2	662.842	1323.67	0.00324459	2.45121	82.02	EVTNVGAASSVYK		AT2G05920.1	| Symbols: | Subtilase family protein | chr2:2269831-2272207 REVERSE LENGTH=754	TRUE	1.3709	Condition 1	Condition 4	0.0530166	32.7651	4.87832e+07	4.59254e+07	4.60145e+07	4.36039e+07	4.39794e+07	5.38934e+07	3.67787e+07	4.5482e+07	3.76689e+07	3.5992e+07	3.94628e+07	3.66659e+07	2.47351e+07	3.54128e+07	4.84849e+07	2.58237e+07	4.76739e+07	5.12652e+07	7.21795e+07	4.76625e+07	3.33356e+07	3.58335e+07	6.20565e+07	4.83043e+07	3.35934e+07	5.64494e+07	6.56896e+07	6.04061e+07	4.23214e+07	3.54128e+07	4.18903e+06	4.5135e+07
737	4.59993	2	416.707	831.399	0.00138601	1.66708	45.47	EALADGEK		AT2G42540.1	| Symbols: COR15A, COR15 | cold-regulated 15a | chr2:17711241-17711930 REVERSE LENGTH=127	FALSE	15.1925	Condition 4	Condition 1	8.32699e-09	35.055	996013	1.01758e+06	1.01426e+06	1.13582e+06	5.72658e+06	1.00674e+07	1.30172e+07	7.46672e+06	1.31034e+07	1.68375e+07	1.41882e+07	1.78686e+07	1.70194e+07	1.07212e+07	2.25077e+07	1.30082e+07	973363	1.13589e+06	1.59099e+06	1.24154e+06	4.34064e+06	6.6938e+06	2.19638e+07	7.93006e+06	1.16857e+07	2.64077e+07	2.36176e+07	2.94381e+07	2.912e+07	1.07212e+07	1.94463e+06	2.27359e+07
737	4.59993	2	416.707	831.399	0.00138601	1.66708	45.47	EALADGEK		AT2G42540.3	| Symbols: COR15A | cold-regulated 15a | chr2:17711241-17711930 REVERSE LENGTH=104	FALSE	15.1925	Condition 4	Condition 1	8.32699e-09	35.055	996013	1.01758e+06	1.01426e+06	1.13582e+06	5.72658e+06	1.00674e+07	1.30172e+07	7.46672e+06	1.31034e+07	1.68375e+07	1.41882e+07	1.78686e+07	1.70194e+07	1.07212e+07	2.25077e+07	1.30082e+07	973363	1.13589e+06	1.59099e+06	1.24154e+06	4.34064e+06	6.6938e+06	2.19638e+07	7.93006e+06	1.16857e+07	2.64077e+07	2.36176e+07	2.94381e+07	2.912e+07	1.07212e+07	1.94463e+06	2.27359e+07
737	4.59993	2	416.707	831.399	0.00138601	1.66708	45.47	EALADGEK		AT2G42530.1	| Symbols: COR15B | cold regulated 15b | chr2:17709191-17709873 REVERSE LENGTH=141	FALSE	15.1925	Condition 4	Condition 1	8.32699e-09	35.055	996013	1.01758e+06	1.01426e+06	1.13582e+06	5.72658e+06	1.00674e+07	1.30172e+07	7.46672e+06	1.31034e+07	1.68375e+07	1.41882e+07	1.78686e+07	1.70194e+07	1.07212e+07	2.25077e+07	1.30082e+07	973363	1.13589e+06	1.59099e+06	1.24154e+06	4.34064e+06	6.6938e+06	2.19638e+07	7.93006e+06	1.16857e+07	2.64077e+07	2.36176e+07	2.94381e+07	2.912e+07	1.07212e+07	1.94463e+06	2.27359e+07
738	11.4743	2	337.696	673.377	0.000826758	1.22778	47.16	TGDLLR		AT2G05920.1	| Symbols: | Subtilase family protein | chr2:2269831-2272207 REVERSE LENGTH=754	FALSE	1.43839	Condition 2	Condition 4	0.00556692	21.0574	8.71612e+06	7.77105e+06	6.70713e+06	7.50761e+06	8.69318e+06	8.91247e+06	6.90895e+06	7.0988e+06	5.37596e+06	4.8471e+06	6.78551e+06	5.70064e+06	4.55818e+06	5.23375e+06	7.17819e+06	5.00815e+06	8.51791e+06	8.67459e+06	1.0521e+07	8.20641e+06	6.58927e+06	5.92586e+06	1.16575e+07	7.53931e+06	4.79431e+06	7.60213e+06	1.12951e+07	9.39166e+06	7.79899e+06	5.23375e+06	620185	8.75331e+06
741	42.6282	2	693.344	1384.67	0.00373039	2.69407	78.23	WVTSSPSMYSLK		AT1G33600.1	| Symbols: | Leucine-rich repeat (LRR) family protein | chr1:12180776-12182212 FORWARD LENGTH=478	TRUE	2.08475	Condition 4	Condition 1	1.08451e-06	12.4092	1.92397e+07	1.95141e+07	2.1543e+07	1.80885e+07	2.94082e+07	2.6856e+07	2.55042e+07	2.85241e+07	2.6501e+07	3.58127e+07	3.01964e+07	3.17302e+07	4.00492e+07	3.84044e+07	4.69412e+07	3.80187e+07	1.88022e+07	2.1783e+07	3.37928e+07	1.97722e+07	2.22909e+07	1.78565e+07	4.30331e+07	3.02941e+07	2.36338e+07	5.61681e+07	5.02647e+07	5.22747e+07	6.85238e+07	3.84044e+07	4.05565e+06	6.64495e+07
742	28.696	3	522.263	1563.77	0.00446364	2.85442	65.9	SLVDQLNNNHPDAK		AT1G29670.1	| Symbols: | GDSL-like Lipase/Acylhydrolase superfamily protein | chr1:10375843-10377717 FORWARD LENGTH=363	FALSE	1.74549	Condition 4	Condition 3	0.000296898	16.7892	3.28592e+07	2.63966e+07	2.92053e+07	2.54745e+07	2.03606e+07	2.76846e+07	2.47353e+07	2.32661e+07	1.62896e+07	1.85961e+07	1.88379e+07	2.07676e+07	3.04489e+07	3.0019e+07	4.0635e+07	2.89206e+07	3.21119e+07	2.94657e+07	4.58122e+07	2.78457e+07	1.5433e+07	1.84073e+07	4.17358e+07	2.47099e+07	1.45271e+07	2.91659e+07	3.13574e+07	3.42141e+07	5.20977e+07	3.0019e+07	3.51081e+06	5.05479e+07
746	22.6707	2	525.778	1049.54	0.00250061	2.38258	53.98	NYEAVVVEK		AT4G16500.1	| Symbols: | Cystatin/monellin superfamily protein | chr4:9301530-9301883 REVERSE LENGTH=117	FALSE	1.52207	Condition 4	Condition 1	0.0479112	29.0418	1.74543e+07	1.28709e+07	1.82472e+07	1.45256e+07	1.62598e+07	1.87428e+07	1.98235e+07	1.29274e+07	2.26695e+07	1.64442e+07	2.65498e+07	2.31638e+07	2.17002e+07	1.82254e+07	3.41526e+07	2.19615e+07	1.70574e+07	1.43674e+07	2.8623e+07	1.58776e+07	1.23246e+07	1.2462e+07	3.34481e+07	1.37296e+07	2.02168e+07	2.57909e+07	4.41945e+07	3.81618e+07	3.71288e+07	1.82254e+07	2.95073e+06	3.83845e+07
747	28.7923	2	595.788	1189.56	0.00257968	2.16861	56.49	IDCVPLCGTR		AT5G14920.1	| Symbols: | Gibberellin-regulated family protein | chr5:4826598-4827761 FORWARD LENGTH=275	TRUE	1.43841	Condition 4	Condition 3	0.189612	33.2057	4.04584e+07	2.9846e+07	2.8703e+07	1.69263e+07	3.30084e+07	2.71012e+07	2.96084e+07	2.82443e+07	2.86119e+07	1.57615e+07	2.39044e+07	2.41455e+07	3.82556e+07	3.32209e+07	3.32045e+07	2.82614e+07	3.95384e+07	3.33162e+07	4.50242e+07	1.85018e+07	2.50198e+07	1.80195e+07	4.99582e+07	2.99969e+07	2.55163e+07	2.47201e+07	3.9791e+07	3.97792e+07	6.54549e+07	3.32209e+07	2.86882e+06	4.93956e+07
748	10.505	2	550.271	1098.53	0.00276375	2.51587	53.84	QVPNPTCGAR		AT5G07030.1	| Symbols: | Eukaryotic aspartyl protease family protein | chr5:2183600-2185717 REVERSE LENGTH=455	FALSE	1.65953	Condition 2	Condition 4	0.00642926	27.9194	4.19447e+07	3.92867e+07	3.02065e+07	2.79634e+07	4.52713e+07	3.89539e+07	3.06013e+07	3.09517e+07	2.80276e+07	1.71389e+07	2.24993e+07	2.0631e+07	1.86905e+07	2.29171e+07	3.01354e+07	1.61002e+07	4.09909e+07	4.38546e+07	4.73826e+07	3.05662e+07	3.43149e+07	2.59003e+07	5.16334e+07	3.28724e+07	2.49952e+07	2.68805e+07	3.74522e+07	3.39891e+07	3.19793e+07	2.29171e+07	2.60365e+06	2.81402e+07
753	47.909	2	720.896	1439.78	0.00422383	2.93368	84.93	NNLISGVIPSDVGR		AT3G20820.1	| Symbols: | Leucine-rich repeat (LRR) family protein | chr3:7280930-7282027 FORWARD LENGTH=365	TRUE	1.2543	Condition 4	Condition 2	0.597672	48.0835	3.58638e+07	3.52393e+07	3.69597e+07	3.84194e+07	3.2738e+07	3.06481e+07	2.14569e+07	3.49299e+07	5.34456e+07	2.80646e+07	2.11381e+07	2.25931e+07	2.42676e+07	3.52844e+07	5.87286e+07	3.19506e+07	3.50483e+07	3.93366e+07	5.79759e+07	4.19955e+07	2.48149e+07	2.03778e+07	3.62041e+07	3.70975e+07	4.76631e+07	4.40161e+07	3.51863e+07	3.72216e+07	4.15215e+07	3.52844e+07	5.07407e+06	5.58436e+07
754	45.5074	2	562.282	1122.55	-0.000470211	-0.418877	28.15	TNIMFLGDGR		AT1G53830.1	| Symbols: ATPME2, PME2 | pectin methylesterase 2 | chr1:20098562-20100745 FORWARD LENGTH=587	FALSE	3.29052	Condition 4	Condition 1	8.61458e-07	22.2962	1.06094e+07	1.19743e+07	1.28652e+07	1.27874e+07	1.7263e+07	1.74803e+07	1.84728e+07	1.77346e+07	1.84499e+07	2.48225e+07	2.28578e+07	2.77243e+07	3.02674e+07	3.63986e+07	5.12655e+07	4.07911e+07	1.03682e+07	1.33665e+07	2.01807e+07	1.39776e+07	1.3085e+07	1.16226e+07	3.11691e+07	1.88351e+07	1.64537e+07	3.89313e+07	3.8049e+07	4.56752e+07	5.17871e+07	3.63986e+07	4.42926e+06	7.12951e+07
754	45.5074	2	562.282	1122.55	0.00292979	2.60995	65.33	TAVDPGNFFR		AT4G20830.1	| Symbols: | FAD-binding Berberine family protein | chr4:11155486-11157577 FORWARD LENGTH=570	FALSE	3.29052	Condition 4	Condition 1	8.61458e-07	22.2962	1.06094e+07	1.19743e+07	1.28652e+07	1.27874e+07	1.7263e+07	1.74803e+07	1.84728e+07	1.77346e+07	1.84499e+07	2.48225e+07	2.28578e+07	2.77243e+07	3.02674e+07	3.63986e+07	5.12655e+07	4.07911e+07	1.03682e+07	1.33665e+07	2.01807e+07	1.39776e+07	1.3085e+07	1.16226e+07	3.11691e+07	1.88351e+07	1.64537e+07	3.89313e+07	3.8049e+07	4.56752e+07	5.17871e+07	3.63986e+07	4.42926e+06	7.12951e+07
758	5.70282	2	420.739	839.463	0.00138854	1.65409	28.01	LHTGGLSR		AT3G18080.1	| Symbols: BGLU44 | B-S glucosidase 44 | chr3:6191586-6194124 FORWARD LENGTH=512	FALSE	1.6915	Condition 4	Condition 3	0.0186886	40.0717	1.20697e+07	1.15059e+07	1.1657e+07	1.20515e+07	9.14022e+06	1.05561e+07	7.85444e+06	1.06624e+07	8.61252e+06	9.10722e+06	7.69389e+06	7.94852e+06	1.08591e+07	1.08553e+07	2.25361e+07	1.21814e+07	1.17953e+07	1.28437e+07	1.82855e+07	1.31732e+07	6.92813e+06	7.01868e+06	1.32528e+07	1.1324e+07	7.6807e+06	1.42836e+07	1.28072e+07	1.3095e+07	1.85798e+07	1.08553e+07	1.94709e+06	2.12908e+07
759	7.95317	2	322.69	643.366	0.000574185	0.892471	35.67	NEIIR		AT3G55800.1	| Symbols: SBPASE | sedoheptulose-bisphosphatase | chr3:20709640-20711421 FORWARD LENGTH=393	FALSE	1.23569	Condition 4	Condition 3	0.208854	28.0832	6.06138e+06	5.94569e+06	5.29712e+06	6.52067e+06	6.36264e+06	8.54132e+06	6.41589e+06	6.63613e+06	3.58213e+06	5.48648e+06	6.69245e+06	7.21629e+06	6.82483e+06	6.73064e+06	7.64488e+06	7.19263e+06	5.92354e+06	6.637e+06	8.3092e+06	7.12761e+06	4.82277e+06	5.67909e+06	1.08255e+07	7.04793e+06	3.19456e+06	8.60492e+06	1.11402e+07	1.18886e+07	1.16772e+07	6.73064e+06	660506	1.25714e+07
759	7.95317	2	322.69	643.366	0.000574185	0.892471	49.79	AGDIIR		AT5G67360.1	| Symbols: ARA12 | Subtilase family protein | chr5:26872192-26874465 REVERSE LENGTH=757	FALSE	1.23569	Condition 4	Condition 3	0.208854	28.0832	6.06138e+06	5.94569e+06	5.29712e+06	6.52067e+06	6.36264e+06	8.54132e+06	6.41589e+06	6.63613e+06	3.58213e+06	5.48648e+06	6.69245e+06	7.21629e+06	6.82483e+06	6.73064e+06	7.64488e+06	7.19263e+06	5.92354e+06	6.637e+06	8.3092e+06	7.12761e+06	4.82277e+06	5.67909e+06	1.08255e+07	7.04793e+06	3.19456e+06	8.60492e+06	1.11402e+07	1.18886e+07	1.16772e+07	6.73064e+06	660506	1.25714e+07
764	43.5055	2	597.775	1193.53	0.00595198	4.98687	51.17	NWMTFNEPR		AT3G18080.1	| Symbols: BGLU44 | B-S glucosidase 44 | chr3:6191586-6194124 FORWARD LENGTH=512	FALSE	1.61543	Condition 4	Condition 3	0.135941	51.3034	5.17233e+07	5.70837e+07	5.99522e+07	5.66638e+07	5.42175e+07	4.95842e+07	4.99569e+07	5.16823e+07	4.17011e+07	4.99393e+07	4.17356e+07	4.15761e+07	5.03163e+07	5.57087e+07	1.24921e+08	5.1678e+07	5.05471e+07	6.37208e+07	9.40426e+07	6.1938e+07	4.10959e+07	3.29683e+07	8.42921e+07	5.48894e+07	3.71893e+07	7.83242e+07	6.94727e+07	6.84956e+07	8.60906e+07	5.57087e+07	1.0793e+07	9.03235e+07
764	43.5055	2	597.775	1193.53	0.00595198	4.98687	51.17	NWMTFNEPR		AT3G18070.1	| Symbols: BGLU43 | beta glucosidase 43 | chr3:6187294-6189947 FORWARD LENGTH=501	FALSE	1.61543	Condition 4	Condition 3	0.135941	51.3034	5.17233e+07	5.70837e+07	5.99522e+07	5.66638e+07	5.42175e+07	4.95842e+07	4.99569e+07	5.16823e+07	4.17011e+07	4.99393e+07	4.17356e+07	4.15761e+07	5.03163e+07	5.57087e+07	1.24921e+08	5.1678e+07	5.05471e+07	6.37208e+07	9.40426e+07	6.1938e+07	4.10959e+07	3.29683e+07	8.42921e+07	5.48894e+07	3.71893e+07	7.83242e+07	6.94727e+07	6.84956e+07	8.60906e+07	5.57087e+07	1.0793e+07	9.03235e+07
764	43.5055	2	597.775	1193.53	0.00595198	4.98687	51.17	NWMTFNEPR		AT3G18070.2	| Symbols: BGLU43 | beta glucosidase 43 | chr3:6187294-6189947 FORWARD LENGTH=424	FALSE	1.61543	Condition 4	Condition 3	0.135941	51.3034	5.17233e+07	5.70837e+07	5.99522e+07	5.66638e+07	5.42175e+07	4.95842e+07	4.99569e+07	5.16823e+07	4.17011e+07	4.99393e+07	4.17356e+07	4.15761e+07	5.03163e+07	5.57087e+07	1.24921e+08	5.1678e+07	5.05471e+07	6.37208e+07	9.40426e+07	6.1938e+07	4.10959e+07	3.29683e+07	8.42921e+07	5.48894e+07	3.71893e+07	7.83242e+07	6.94727e+07	6.84956e+07	8.60906e+07	5.57087e+07	1.0793e+07	9.03235e+07
765	4.41337	2	390.219	778.423	0.000407788	0.523864	25.98	IDKFEK		AT1G17860.1	| Symbols: | Kunitz family trypsin and protease inhibitor protein | chr1:6149343-6149933 FORWARD LENGTH=196	FALSE	1.52505	Condition 4	Condition 1	0.0143504	22.6627	4.47382e+06	4.66918e+06	3.79172e+06	3.74655e+06	5.91516e+06	6.43844e+06	4.48464e+06	5.01026e+06	3.52246e+06	4.89586e+06	4.27922e+06	6.03334e+06	6.31275e+06	5.74404e+06	7.40748e+06	5.97542e+06	4.37209e+06	5.21207e+06	5.94779e+06	4.09528e+06	4.48359e+06	4.28089e+06	7.56692e+06	5.32117e+06	3.14135e+06	7.67861e+06	7.12316e+06	9.93977e+06	1.0801e+07	5.74404e+06	639995	1.04439e+07
767	55.8112	3	731.034	2190.08	0.0056125	2.5627	79.6	DETPFSHGQGLYINPIQFK		AT3G15356.1	| Symbols: | Legume lectin family protein | chr3:5174603-5175418 REVERSE LENGTH=271	FALSE	2.37162	Condition 4	Condition 2	2.884e-05	25.0372	3.06661e+07	2.952e+07	3.44092e+07	3.37686e+07	2.58246e+07	2.08529e+07	2.77357e+07	2.75805e+07	3.25968e+07	3.55121e+07	2.879e+07	4.98229e+07	6.92471e+07	5.54921e+07	5.36337e+07	6.35172e+07	2.99687e+07	3.29522e+07	5.39752e+07	3.69118e+07	1.95746e+07	1.3865e+07	4.67984e+07	2.9292e+07	2.907e+07	5.56967e+07	4.79236e+07	8.2082e+07	1.18481e+08	5.54921e+07	4.63387e+06	1.11016e+08
768	23.1945	2	564.316	1126.62	0.0029813	2.64625	36.53	ELVHPIYTR		AT3G08030.2	| Symbols: | Protein of unknown function, DUF642 | chr3:2564517-2565819 FORWARD LENGTH=323	FALSE	2.29741	Condition 2	Condition 3	1.62127e-07	16.0309	5.60618e+07	4.61269e+07	3.96542e+07	4.14706e+07	5.49946e+07	4.90686e+07	4.36236e+07	4.54101e+07	1.99108e+07	2.20281e+07	2.24737e+07	1.96373e+07	2.71587e+07	2.8307e+07	3.04647e+07	2.86202e+07	5.4787e+07	5.149e+07	6.22026e+07	4.53307e+07	4.16849e+07	3.26255e+07	7.36059e+07	4.8228e+07	1.77566e+07	3.45486e+07	3.74095e+07	3.23519e+07	4.64683e+07	2.8307e+07	2.63211e+06	5.00227e+07
768	23.1945	2	564.316	1126.62	0.0029813	2.64625	36.53	ELVHPIYTR		AT3G08030.1	| Symbols: | Protein of unknown function, DUF642 | chr3:2564191-2565819 FORWARD LENGTH=365	FALSE	2.29741	Condition 2	Condition 3	1.62127e-07	16.0309	5.60618e+07	4.61269e+07	3.96542e+07	4.14706e+07	5.49946e+07	4.90686e+07	4.36236e+07	4.54101e+07	1.99108e+07	2.20281e+07	2.24737e+07	1.96373e+07	2.71587e+07	2.8307e+07	3.04647e+07	2.86202e+07	5.4787e+07	5.149e+07	6.22026e+07	4.53307e+07	4.16849e+07	3.26255e+07	7.36059e+07	4.8228e+07	1.77566e+07	3.45486e+07	3.74095e+07	3.23519e+07	4.64683e+07	2.8307e+07	2.63211e+06	5.00227e+07
770	35.4096	2	570.305	1138.6	0.00885702	7.77896	84.3	TGDSSLVAYVK		AT1G78850.1	| Symbols: | D-mannose binding lectin protein with Apple-like carbohydrate-binding domain | chr1:29642072-29643397 REVERSE LENGTH=441	TRUE	2.68636	Condition 1	Condition 2	0.00159364	39.0309	7.42612e+07	5.7053e+07	5.18662e+07	7.08132e+07	1.71669e+07	2.62159e+07	3.33323e+07	1.78343e+07	3.28384e+07	2.46839e+07	2.21928e+07	5.02488e+07	2.61853e+07	2.79082e+07	3.67917e+07	1.97266e+07	7.25725e+07	6.36865e+07	8.13587e+07	7.74044e+07	1.30122e+07	1.74308e+07	5.62416e+07	1.8941e+07	2.92855e+07	3.87139e+07	3.6942e+07	8.27836e+07	4.48027e+07	2.79082e+07	3.17874e+06	3.44784e+07
772	11.9683	2	441.715	881.415	0.0018412	2.08891	66.21	ASDFVTDK		AT2G42540.1	| Symbols: COR15A, COR15 | cold-regulated 15a | chr2:17711241-17711930 REVERSE LENGTH=127	FALSE	13.7355	Condition 4	Condition 1	3.48295e-08	44.2254	1.57191e+06	1.02387e+06	958375	939347	4.93734e+06	8.40272e+06	1.25538e+07	5.54213e+06	1.59321e+07	1.3955e+07	1.72867e+07	1.44879e+07	1.84038e+07	1.05356e+07	1.70816e+07	1.56997e+07	1.53616e+06	1.14292e+06	1.50333e+06	1.02678e+06	3.74242e+06	5.58693e+06	2.1182e+07	5.88604e+06	1.42083e+07	2.18869e+07	2.87754e+07	2.38684e+07	3.14886e+07	1.05356e+07	1.47583e+06	2.74401e+07
772	11.9683	2	441.715	881.415	0.0018412	2.08891	66.21	ASDFVTDK		AT2G42540.3	| Symbols: COR15A | cold-regulated 15a | chr2:17711241-17711930 REVERSE LENGTH=104	FALSE	13.7355	Condition 4	Condition 1	3.48295e-08	44.2254	1.57191e+06	1.02387e+06	958375	939347	4.93734e+06	8.40272e+06	1.25538e+07	5.54213e+06	1.59321e+07	1.3955e+07	1.72867e+07	1.44879e+07	1.84038e+07	1.05356e+07	1.70816e+07	1.56997e+07	1.53616e+06	1.14292e+06	1.50333e+06	1.02678e+06	3.74242e+06	5.58693e+06	2.1182e+07	5.88604e+06	1.42083e+07	2.18869e+07	2.87754e+07	2.38684e+07	3.14886e+07	1.05356e+07	1.47583e+06	2.74401e+07
772	11.9683	2	441.715	881.415	0.0018412	2.08891	66.21	ASDFVTDK		AT2G42530.1	| Symbols: COR15B | cold regulated 15b | chr2:17709191-17709873 REVERSE LENGTH=141	FALSE	13.7355	Condition 4	Condition 1	3.48295e-08	44.2254	1.57191e+06	1.02387e+06	958375	939347	4.93734e+06	8.40272e+06	1.25538e+07	5.54213e+06	1.59321e+07	1.3955e+07	1.72867e+07	1.44879e+07	1.84038e+07	1.05356e+07	1.70816e+07	1.56997e+07	1.53616e+06	1.14292e+06	1.50333e+06	1.02678e+06	3.74242e+06	5.58693e+06	2.1182e+07	5.88604e+06	1.42083e+07	2.18869e+07	2.87754e+07	2.38684e+07	3.14886e+07	1.05356e+07	1.47583e+06	2.74401e+07
774	36.6567	2	449.767	897.519	0.00179753	2.00278	53.88	ELIEGLPK		AT3G27830.1	| Symbols: RPL12-A, RPL12 | ribosomal protein L12-A | chr3:10318576-10319151 FORWARD LENGTH=191	TRUE	1.8448	Condition 3	Condition 2	0.000508063	20.9353	1.15398e+07	1.09342e+07	1.18471e+07	9.91625e+06	5.58977e+06	7.7583e+06	9.43229e+06	8.50152e+06	1.38965e+07	1.47843e+07	1.60167e+07	1.30115e+07	1.01682e+07	7.34787e+06	1.04925e+07	8.50981e+06	1.12774e+07	1.22055e+07	1.85837e+07	1.08392e+07	4.23695e+06	5.15846e+06	1.59151e+07	9.02907e+06	1.23929e+07	2.31876e+07	2.66612e+07	2.14361e+07	1.73977e+07	7.34787e+06	906540	1.48735e+07
779	50.0459	2	593.29	1184.56	0.00300103	2.53345	63.34	GFVPFSDNFR		AT1G78860.1	| Symbols: | D-mannose binding lectin protein with Apple-like carbohydrate-binding domain | chr1:29646168-29647499 REVERSE LENGTH=443	FALSE	1.83722	Condition 1	Condition 3	9.35566e-05	18.1017	3.20266e+07	3.11348e+07	3.39373e+07	3.17614e+07	2.08075e+07	1.78257e+07	2.10971e+07	2.08455e+07	1.34609e+07	1.87711e+07	1.69439e+07	2.09626e+07	2.05514e+07	2.23949e+07	2.83048e+07	2.26901e+07	3.12983e+07	3.47549e+07	5.32348e+07	3.47178e+07	1.57717e+07	1.18522e+07	3.5597e+07	2.21391e+07	1.20045e+07	2.94403e+07	2.82047e+07	3.45354e+07	3.51632e+07	2.23949e+07	2.44549e+06	3.96581e+07
779	50.0459	2	593.29	1184.56	0.00300103	2.53345	63.34	GFVPFSDNFR		AT1G78850.1	| Symbols: | D-mannose binding lectin protein with Apple-like carbohydrate-binding domain | chr1:29642072-29643397 REVERSE LENGTH=441	FALSE	1.83722	Condition 1	Condition 3	9.35566e-05	18.1017	3.20266e+07	3.11348e+07	3.39373e+07	3.17614e+07	2.08075e+07	1.78257e+07	2.10971e+07	2.08455e+07	1.34609e+07	1.87711e+07	1.69439e+07	2.09626e+07	2.05514e+07	2.23949e+07	2.83048e+07	2.26901e+07	3.12983e+07	3.47549e+07	5.32348e+07	3.47178e+07	1.57717e+07	1.18522e+07	3.5597e+07	2.21391e+07	1.20045e+07	2.94403e+07	2.82047e+07	3.45354e+07	3.51632e+07	2.23949e+07	2.44549e+06	3.96581e+07
785	59.6502	2	971.491	1940.97	0.00464103	2.3911	76.28	FETLSYLPDLTDSELAK		AT1G67090.1	| Symbols: RBCS1A | ribulose bisphosphate carboxylase small chain 1A | chr1:25048465-25049249 REVERSE LENGTH=180	FALSE	3.70883	Condition 4	Condition 1	0.00312791	117.646	5.10525e+07	9.33579e+06	6.97591e+06	6.5737e+06	4.03315e+07	2.48913e+07	6.1978e+07	4.12018e+07	5.91149e+07	6.21242e+07	5.04389e+07	8.97095e+07	8.07815e+07	4.87211e+07	9.04149e+07	5.43056e+07	4.98916e+07	1.04213e+07	1.09426e+07	7.18558e+06	3.05705e+07	1.65501e+07	1.04575e+08	4.37585e+07	5.27191e+07	9.74348e+07	8.39603e+07	1.47794e+08	1.38216e+08	4.87211e+07	7.81171e+06	9.49161e+07
785	59.6502	2	971.491	1940.97	0.00464103	2.3911	76.28	FETLSYLPDLTDSELAK		AT1G67090.2	| Symbols: RBCS1A | ribulose bisphosphate carboxylase small chain 1A | chr1:25048590-25049249 REVERSE LENGTH=136	FALSE	3.70883	Condition 4	Condition 1	0.00312791	117.646	5.10525e+07	9.33579e+06	6.97591e+06	6.5737e+06	4.03315e+07	2.48913e+07	6.1978e+07	4.12018e+07	5.91149e+07	6.21242e+07	5.04389e+07	8.97095e+07	8.07815e+07	4.87211e+07	9.04149e+07	5.43056e+07	4.98916e+07	1.04213e+07	1.09426e+07	7.18558e+06	3.05705e+07	1.65501e+07	1.04575e+08	4.37585e+07	5.27191e+07	9.74348e+07	8.39603e+07	1.47794e+08	1.38216e+08	4.87211e+07	7.81171e+06	9.49161e+07
786	3.87298	2	389.2	776.385	-0.000318699	-0.41049	47.79	CSAAQLK		AT4G19410.1	| Symbols: | Pectinacetylesterase family protein | chr4:10582188-10584766 REVERSE LENGTH=391	FALSE	1.76331	Condition 1	Condition 3	0.343368	59.3781	1.24059e+07	6.70847e+06	4.34997e+06	3.52467e+06	5.54715e+06	6.11375e+06	4.37562e+06	4.64936e+06	5.0715e+06	3.18855e+06	2.78234e+06	4.2635e+06	4.17589e+06	5.05793e+06	7.68481e+06	3.6895e+06	1.21237e+07	7.48847e+06	6.82347e+06	3.85274e+06	4.20464e+06	4.065e+06	7.38296e+06	4.93787e+06	4.5228e+06	5.00088e+06	4.63146e+06	7.02401e+06	7.14489e+06	5.05793e+06	663956	6.44854e+06
786	3.87298	2	389.2	776.385	-0.000318699	-0.41049	47.79	CSAAQLK		AT4G19410.2	| Symbols: | Pectinacetylesterase family protein | chr4:10581037-10584766 REVERSE LENGTH=517	FALSE	1.76331	Condition 1	Condition 3	0.343368	59.3781	1.24059e+07	6.70847e+06	4.34997e+06	3.52467e+06	5.54715e+06	6.11375e+06	4.37562e+06	4.64936e+06	5.0715e+06	3.18855e+06	2.78234e+06	4.2635e+06	4.17589e+06	5.05793e+06	7.68481e+06	3.6895e+06	1.21237e+07	7.48847e+06	6.82347e+06	3.85274e+06	4.20464e+06	4.065e+06	7.38296e+06	4.93787e+06	4.5228e+06	5.00088e+06	4.63146e+06	7.02401e+06	7.14489e+06	5.05793e+06	663956	6.44854e+06
787	13.7946	2	506.763	1011.51	0.00195037	1.92818	51.74	NVGPGLNADR		AT2G15050.2	| Symbols: LTP, LTP7 | lipid transfer protein | chr2:6518888-6519888 FORWARD LENGTH=115	FALSE	1.30655	Condition 2	Condition 4	0.353301	30.6503	2.34743e+07	1.87154e+07	1.61938e+07	1.85558e+07	2.42211e+07	2.52901e+07	1.56832e+07	1.77061e+07	1.88738e+07	1.45314e+07	2.22779e+07	1.62869e+07	1.20595e+07	1.48181e+07	2.2956e+07	1.36166e+07	2.29405e+07	2.08914e+07	2.54021e+07	2.02829e+07	1.83592e+07	1.68152e+07	2.64623e+07	1.88049e+07	1.68317e+07	2.27909e+07	3.70837e+07	2.68322e+07	2.06337e+07	1.48181e+07	1.98336e+06	2.37992e+07
787	13.7946	2	506.763	1011.51	0.00195037	1.92818	51.74	NVGPGLNADR		AT2G15050.1	| Symbols: LTP, LTP7 | lipid transfer protein | chr2:6518888-6519259 FORWARD LENGTH=123	FALSE	1.30655	Condition 2	Condition 4	0.353301	30.6503	2.34743e+07	1.87154e+07	1.61938e+07	1.85558e+07	2.42211e+07	2.52901e+07	1.56832e+07	1.77061e+07	1.88738e+07	1.45314e+07	2.22779e+07	1.62869e+07	1.20595e+07	1.48181e+07	2.2956e+07	1.36166e+07	2.29405e+07	2.08914e+07	2.54021e+07	2.02829e+07	1.83592e+07	1.68152e+07	2.64623e+07	1.88049e+07	1.68317e+07	2.27909e+07	3.70837e+07	2.68322e+07	2.06337e+07	1.48181e+07	1.98336e+06	2.37992e+07
789	6.6423	2	525.753	1049.49	0.00282466	2.69147	62.89	ATSEGEISEK		AT2G47400.1	| Symbols: CP12-1, CP12 | CP12 domain-containing protein 1 | chr2:19446889-19447263 FORWARD LENGTH=124	TRUE	1.72682	Condition 1	Condition 2	0.00744188	29.541	9.80433e+06	1.34097e+07	1.16448e+07	1.45346e+07	4.76296e+06	8.47528e+06	6.04486e+06	9.32066e+06	9.37418e+06	9.30202e+06	7.98172e+06	9.12968e+06	8.98385e+06	8.15701e+06	8.80108e+06	9.38654e+06	9.58138e+06	1.49689e+07	1.82663e+07	1.58875e+07	3.61024e+06	5.63518e+06	1.01995e+07	9.89904e+06	8.35995e+06	1.45892e+07	1.32863e+07	1.50409e+07	1.53713e+07	8.15701e+06	760400	1.64059e+07
793	43.1653	2	833.925	1665.84	0.0042406	2.54563	107.32	DQSTLQYTTVINQR		AT1G03220.1	| Symbols: | Eukaryotic aspartyl protease family protein | chr1:787143-788444 FORWARD LENGTH=433	TRUE	1.19297	Condition 4	Condition 2	0.590622	39.1093	3.92434e+07	4.21579e+07	4.0867e+07	3.80111e+07	3.89497e+07	3.83548e+07	2.8593e+07	3.33819e+07	3.30991e+07	3.68476e+07	3.53665e+07	3.39907e+07	3.14032e+07	3.99982e+07	6.49626e+07	2.97922e+07	3.8351e+07	4.70596e+07	6.41049e+07	4.15492e+07	2.95232e+07	2.55019e+07	4.8245e+07	3.54534e+07	2.9518e+07	5.77913e+07	5.88709e+07	5.59989e+07	5.37304e+07	3.99982e+07	5.61267e+06	5.20712e+07
795	23.7925	2	497.783	993.552	0.00249468	2.51088	41.91	DYLTNLKK		AT3G18080.1	| Symbols: BGLU44 | B-S glucosidase 44 | chr3:6191586-6194124 FORWARD LENGTH=512	FALSE	1.59488	Condition 4	Condition 3	0.0642173	47.0454	2.01757e+07	1.67911e+07	1.97565e+07	1.94861e+07	1.56773e+07	1.57116e+07	1.61939e+07	1.48752e+07	1.287e+07	1.33827e+07	1.39222e+07	1.39181e+07	1.65303e+07	1.63766e+07	3.67874e+07	1.65774e+07	1.97169e+07	1.87434e+07	3.09905e+07	2.12999e+07	1.18831e+07	1.04466e+07	2.73239e+07	1.57983e+07	1.14776e+07	2.09892e+07	2.31748e+07	2.29296e+07	2.82831e+07	1.63766e+07	3.17838e+06	2.89742e+07
797	45.2405	2	661.345	1320.67	0.00336169	2.54544	65.72	HLDGIYFTDLK		AT1G33590.1	| Symbols: | Leucine-rich repeat (LRR) family protein | chr1:12177788-12179221 FORWARD LENGTH=477	FALSE	2.17609	Condition 4	Condition 1	9.59774e-07	13.7594	2.53764e+07	2.5432e+07	2.62753e+07	2.46447e+07	2.7367e+07	2.1152e+07	2.92251e+07	2.82641e+07	2.7765e+07	3.50063e+07	2.94935e+07	3.1816e+07	5.54197e+07	5.5937e+07	4.70473e+07	6.29666e+07	2.47993e+07	2.8389e+07	4.12161e+07	2.69386e+07	2.07437e+07	1.40639e+07	4.93114e+07	3.0018e+07	2.4761e+07	5.49034e+07	4.90947e+07	5.24161e+07	9.48224e+07	5.5937e+07	4.06481e+06	1.10054e+08
798	26.03	2	476.268	950.521	0.00276556	2.90953	51.76	GTVTFAVTR		AT1G78820.1	| Symbols: | D-mannose binding lectin protein with Apple-like carbohydrate-binding domain | chr1:29634401-29635768 REVERSE LENGTH=455	FALSE	1.27642	Condition 1	Condition 3	0.123257	16.4763	3.556e+07	3.09649e+07	2.75508e+07	2.80208e+07	2.21086e+07	3.20941e+07	2.53814e+07	2.44443e+07	2.14389e+07	2.03708e+07	2.69101e+07	2.69359e+07	2.53405e+07	2.4426e+07	3.05346e+07	2.43552e+07	3.47513e+07	3.45651e+07	4.32169e+07	3.0629e+07	1.67579e+07	2.13392e+07	4.28259e+07	2.59611e+07	1.91193e+07	3.19493e+07	4.47943e+07	4.43763e+07	4.33574e+07	2.4426e+07	2.63814e+06	4.25683e+07
798	26.03	2	476.268	950.521	0.00276556	2.90953	51.76	GTVTFAVTR		AT1G78830.1	| Symbols: | Curculin-like (mannose-binding) lectin family protein | chr1:29637141-29638508 REVERSE LENGTH=455	FALSE	1.27642	Condition 1	Condition 3	0.123257	16.4763	3.556e+07	3.09649e+07	2.75508e+07	2.80208e+07	2.21086e+07	3.20941e+07	2.53814e+07	2.44443e+07	2.14389e+07	2.03708e+07	2.69101e+07	2.69359e+07	2.53405e+07	2.4426e+07	3.05346e+07	2.43552e+07	3.47513e+07	3.45651e+07	4.32169e+07	3.0629e+07	1.67579e+07	2.13392e+07	4.28259e+07	2.59611e+07	1.91193e+07	3.19493e+07	4.47943e+07	4.43763e+07	4.33574e+07	2.4426e+07	2.63814e+06	4.25683e+07
804	10.1025	2	425.701	849.388	0.00128316	1.51069	51.42	TDNEPFK		AT4G36360.1	| Symbols: BGAL3 | beta-galactosidase 3 | chr4:17176840-17181143 REVERSE LENGTH=856	FALSE	2.11657	Condition 4	Condition 1	0.0205526	60.8584	6.7984e+06	7.80412e+06	6.06568e+06	6.60096e+06	1.12368e+07	1.28783e+07	9.94436e+06	1.09858e+07	8.10751e+06	7.69209e+06	8.94186e+06	7.29517e+06	9.3072e+06	1.15105e+07	2.75122e+07	9.38721e+06	6.6438e+06	8.71151e+06	9.51478e+06	7.21538e+06	8.51733e+06	8.56273e+06	1.67791e+07	1.16675e+07	7.23032e+06	1.20642e+07	1.48846e+07	1.20186e+07	1.59245e+07	1.15105e+07	2.37701e+06	1.64071e+07
804	10.1025	2	425.701	849.388	0.00128316	1.51069	51.42	TDNEPFK		AT4G26140.2	| Symbols: BGAL12 | beta-galactosidase 12 | chr4:13243674-13247823 REVERSE LENGTH=636	FALSE	2.11657	Condition 4	Condition 1	0.0205526	60.8584	6.7984e+06	7.80412e+06	6.06568e+06	6.60096e+06	1.12368e+07	1.28783e+07	9.94436e+06	1.09858e+07	8.10751e+06	7.69209e+06	8.94186e+06	7.29517e+06	9.3072e+06	1.15105e+07	2.75122e+07	9.38721e+06	6.6438e+06	8.71151e+06	9.51478e+06	7.21538e+06	8.51733e+06	8.56273e+06	1.67791e+07	1.16675e+07	7.23032e+06	1.20642e+07	1.48846e+07	1.20186e+07	1.59245e+07	1.15105e+07	2.37701e+06	1.64071e+07
804	10.1025	2	425.701	849.388	0.00128316	1.51069	51.42	TDNEPFK		AT4G26140.1	| Symbols: BGAL12 | beta-galactosidase 12 | chr4:13243219-13247823 REVERSE LENGTH=728	FALSE	2.11657	Condition 4	Condition 1	0.0205526	60.8584	6.7984e+06	7.80412e+06	6.06568e+06	6.60096e+06	1.12368e+07	1.28783e+07	9.94436e+06	1.09858e+07	8.10751e+06	7.69209e+06	8.94186e+06	7.29517e+06	9.3072e+06	1.15105e+07	2.75122e+07	9.38721e+06	6.6438e+06	8.71151e+06	9.51478e+06	7.21538e+06	8.51733e+06	8.56273e+06	1.67791e+07	1.16675e+07	7.23032e+06	1.20642e+07	1.48846e+07	1.20186e+07	1.59245e+07	1.15105e+07	2.37701e+06	1.64071e+07
804	10.1025	2	425.701	849.388	0.00128316	1.51069	51.42	TDNEPFK		AT5G56870.1	| Symbols: BGAL4 | beta-galactosidase 4 | chr5:23004284-23008410 FORWARD LENGTH=724	FALSE	2.11657	Condition 4	Condition 1	0.0205526	60.8584	6.7984e+06	7.80412e+06	6.06568e+06	6.60096e+06	1.12368e+07	1.28783e+07	9.94436e+06	1.09858e+07	8.10751e+06	7.69209e+06	8.94186e+06	7.29517e+06	9.3072e+06	1.15105e+07	2.75122e+07	9.38721e+06	6.6438e+06	8.71151e+06	9.51478e+06	7.21538e+06	8.51733e+06	8.56273e+06	1.67791e+07	1.16675e+07	7.23032e+06	1.20642e+07	1.48846e+07	1.20186e+07	1.59245e+07	1.15105e+07	2.37701e+06	1.64071e+07
804	10.1025	2	425.701	849.388	0.00128316	1.51069	51.42	TDNEPFK		AT1G77410.1	| Symbols: BGAL16 | beta-galactosidase 16 | chr1:29088771-29093148 REVERSE LENGTH=815	FALSE	2.11657	Condition 4	Condition 1	0.0205526	60.8584	6.7984e+06	7.80412e+06	6.06568e+06	6.60096e+06	1.12368e+07	1.28783e+07	9.94436e+06	1.09858e+07	8.10751e+06	7.69209e+06	8.94186e+06	7.29517e+06	9.3072e+06	1.15105e+07	2.75122e+07	9.38721e+06	6.6438e+06	8.71151e+06	9.51478e+06	7.21538e+06	8.51733e+06	8.56273e+06	1.67791e+07	1.16675e+07	7.23032e+06	1.20642e+07	1.48846e+07	1.20186e+07	1.59245e+07	1.15105e+07	2.37701e+06	1.64071e+07
804	10.1025	2	425.701	849.388	0.00128316	1.51069	51.42	TDNEPFK		AT3G52840.1	| Symbols: BGAL2 | beta-galactosidase 2 | chr3:19581244-19586097 FORWARD LENGTH=727	FALSE	2.11657	Condition 4	Condition 1	0.0205526	60.8584	6.7984e+06	7.80412e+06	6.06568e+06	6.60096e+06	1.12368e+07	1.28783e+07	9.94436e+06	1.09858e+07	8.10751e+06	7.69209e+06	8.94186e+06	7.29517e+06	9.3072e+06	1.15105e+07	2.75122e+07	9.38721e+06	6.6438e+06	8.71151e+06	9.51478e+06	7.21538e+06	8.51733e+06	8.56273e+06	1.67791e+07	1.16675e+07	7.23032e+06	1.20642e+07	1.48846e+07	1.20186e+07	1.59245e+07	1.15105e+07	2.37701e+06	1.64071e+07
804	10.1025	2	425.701	849.388	0.00128316	1.51069	51.42	TDNEPFK		AT2G28470.1	| Symbols: BGAL8 | beta-galactosidase 8 | chr2:12169047-12173164 REVERSE LENGTH=852	FALSE	2.11657	Condition 4	Condition 1	0.0205526	60.8584	6.7984e+06	7.80412e+06	6.06568e+06	6.60096e+06	1.12368e+07	1.28783e+07	9.94436e+06	1.09858e+07	8.10751e+06	7.69209e+06	8.94186e+06	7.29517e+06	9.3072e+06	1.15105e+07	2.75122e+07	9.38721e+06	6.6438e+06	8.71151e+06	9.51478e+06	7.21538e+06	8.51733e+06	8.56273e+06	1.67791e+07	1.16675e+07	7.23032e+06	1.20642e+07	1.48846e+07	1.20186e+07	1.59245e+07	1.15105e+07	2.37701e+06	1.64071e+07
804	10.1025	2	425.701	849.388	0.00128316	1.51069	51.42	TDNEPFK		AT5G63800.1	| Symbols: MUM2, BGAL6 | Glycosyl hydrolase family 35 protein | chr5:25530323-25535678 FORWARD LENGTH=718	FALSE	2.11657	Condition 4	Condition 1	0.0205526	60.8584	6.7984e+06	7.80412e+06	6.06568e+06	6.60096e+06	1.12368e+07	1.28783e+07	9.94436e+06	1.09858e+07	8.10751e+06	7.69209e+06	8.94186e+06	7.29517e+06	9.3072e+06	1.15105e+07	2.75122e+07	9.38721e+06	6.6438e+06	8.71151e+06	9.51478e+06	7.21538e+06	8.51733e+06	8.56273e+06	1.67791e+07	1.16675e+07	7.23032e+06	1.20642e+07	1.48846e+07	1.20186e+07	1.59245e+07	1.15105e+07	2.37701e+06	1.64071e+07
806	9.47225	2	439.249	876.483	0.00162461	1.85356	45.85	YGPGSLKR		AT5G15230.1	| Symbols: GASA4 | GAST1 protein homolog 4 | chr5:4945017-4946025 FORWARD LENGTH=106	TRUE	1.8919	Condition 1	Condition 4	0.0180688	29.662	1.40198e+07	1.55772e+07	1.6191e+07	1.95718e+07	1.15221e+07	1.33946e+07	1.21081e+07	6.64228e+06	1.03962e+07	1.43886e+07	1.51528e+07	1.95572e+07	9.68621e+06	8.49324e+06	5.1708e+06	1.11969e+07	1.3701e+07	1.73883e+07	2.53975e+07	2.13936e+07	8.73354e+06	8.90603e+06	2.043e+07	7.05445e+06	9.27141e+06	2.25669e+07	2.52232e+07	3.222e+07	1.6573e+07	8.49324e+06	446749	1.95701e+07
807	44.3345	2	749.419	1496.82	0.00296464	1.98062	99.11	SISGLNPSLASGLPGK		AT5G59320.1	| Symbols: LTP3 | lipid transfer protein 3 | chr5:23929051-23929492 FORWARD LENGTH=115	TRUE	2.76506	Condition 4	Condition 1	0.00320279	39.3023	1.37056e+07	1.04509e+07	1.97532e+07	7.96585e+06	4.21774e+07	2.39225e+07	4.74401e+07	2.3593e+07	3.37002e+07	2.82374e+07	2.44909e+07	2.16004e+07	4.70142e+07	2.15084e+07	3.18071e+07	4.31089e+07	1.33939e+07	1.1666e+07	3.09853e+07	8.70731e+06	3.19697e+07	1.5906e+07	8.00456e+07	2.50571e+07	3.00541e+07	4.42872e+07	4.07674e+07	3.55861e+07	8.04407e+07	2.15084e+07	2.74809e+06	7.53462e+07
808	38.5959	2	766.88	1531.75	0.00329925	2.15392	84.08	YVDVEHFSVPQGR		AT5G25460.1	| Symbols: | Protein of unknown function, DUF642 | chr5:8863430-8865394 FORWARD LENGTH=369	TRUE	1.31324	Condition 1	Condition 2	0.0892513	22.8009	3.95993e+07	3.54799e+07	4.07112e+07	3.75008e+07	3.07958e+07	2.18842e+07	3.36537e+07	3.03941e+07	2.13207e+07	3.43991e+07	2.67775e+07	3.56436e+07	3.72967e+07	3.07518e+07	3.87981e+07	3.1007e+07	3.86988e+07	3.96051e+07	6.38606e+07	4.09913e+07	2.33427e+07	1.45507e+07	5.67837e+07	3.22802e+07	1.90139e+07	5.3951e+07	4.45737e+07	5.8722e+07	6.38141e+07	3.07518e+07	3.3521e+06	5.41944e+07
808	38.5959	2	766.88	1531.75	0.00329925	2.15392	84.08	YVDVEHFSVPQGR		AT5G11420.1	| Symbols: | Protein of unknown function, DUF642 | chr5:3644655-3646991 FORWARD LENGTH=366	TRUE	1.31324	Condition 1	Condition 2	0.0892513	22.8009	3.95993e+07	3.54799e+07	4.07112e+07	3.75008e+07	3.07958e+07	2.18842e+07	3.36537e+07	3.03941e+07	2.13207e+07	3.43991e+07	2.67775e+07	3.56436e+07	3.72967e+07	3.07518e+07	3.87981e+07	3.1007e+07	3.86988e+07	3.96051e+07	6.38606e+07	4.09913e+07	2.33427e+07	1.45507e+07	5.67837e+07	3.22802e+07	1.90139e+07	5.3951e+07	4.45737e+07	5.8722e+07	6.38141e+07	3.07518e+07	3.3521e+06	5.41944e+07
811	17.1938	2	639.304	1276.59	0.00344041	2.695	86.4	VMDQNNVVACK		AT1G75040.1	| Symbols: PR5, PR-5 | pathogenesis-related gene 5 | chr1:28177754-28178731 FORWARD LENGTH=239	TRUE	1.96047	Condition 2	Condition 1	0.0622148	58.7078	5.64727e+07	2.60692e+07	2.25281e+07	1.64684e+07	8.46851e+07	6.1208e+07	4.97872e+07	4.25917e+07	4.76496e+07	2.45353e+07	4.23509e+07	4.1646e+07	4.19208e+07	4.09917e+07	4.05597e+07	3.06982e+07	5.51885e+07	2.91002e+07	3.53382e+07	1.80013e+07	6.41898e+07	4.06969e+07	8.40058e+07	4.52347e+07	4.24943e+07	3.84808e+07	7.0497e+07	6.86107e+07	7.1726e+07	4.09917e+07	3.50429e+06	5.36546e+07
813	10.2214	2	494.741	987.468	0.00220028	2.22821	30.16	HEVEEFAK		AT4G37930.1	| Symbols: SHM1, STM, SHMT1 | serine transhydroxymethyltransferase 1 | chr4:17831891-17834742 REVERSE LENGTH=517	FALSE	1.32366	Condition 3	Condition 4	0.781644	81.3308	1.3422e+07	1.0939e+07	6.31709e+06	9.34175e+06	8.69751e+06	1.2187e+07	1.16509e+07	9.80349e+06	2.38174e+07	7.09533e+06	7.91782e+06	4.42785e+06	4.64713e+06	9.02361e+06	1.24626e+07	6.5475e+06	1.31167e+07	1.22108e+07	9.90915e+06	1.02113e+07	6.59256e+06	8.1031e+06	1.96586e+07	1.04118e+07	2.12405e+07	1.11282e+07	1.31799e+07	7.29477e+06	7.95119e+06	9.02361e+06	1.07675e+06	1.14438e+07
813	10.2214	2	494.741	987.468	0.00210028	2.12694	58.94	YTGTGFQSK		AT5G13870.1	| Symbols: EXGT-A4, XTH5 | xyloglucan endotransglucosylase/hydrolase 5 | chr5:4475089-4476217 REVERSE LENGTH=293	FALSE	1.32366	Condition 3	Condition 4	0.781644	81.3308	1.3422e+07	1.0939e+07	6.31709e+06	9.34175e+06	8.69751e+06	1.2187e+07	1.16509e+07	9.80349e+06	2.38174e+07	7.09533e+06	7.91782e+06	4.42785e+06	4.64713e+06	9.02361e+06	1.24626e+07	6.5475e+06	1.31167e+07	1.22108e+07	9.90915e+06	1.02113e+07	6.59256e+06	8.1031e+06	1.96586e+07	1.04118e+07	2.12405e+07	1.11282e+07	1.31799e+07	7.29477e+06	7.95119e+06	9.02361e+06	1.07675e+06	1.14438e+07
813	10.2214	2	494.741	987.468	0.00210028	2.12694	58.94	YTGTGFQSK		AT2G06850.1	| Symbols: EXGT-A1, EXT, XTH4 | xyloglucan endotransglucosylase/hydrolase 4 | chr2:2763619-2765490 FORWARD LENGTH=296	FALSE	1.32366	Condition 3	Condition 4	0.781644	81.3308	1.3422e+07	1.0939e+07	6.31709e+06	9.34175e+06	8.69751e+06	1.2187e+07	1.16509e+07	9.80349e+06	2.38174e+07	7.09533e+06	7.91782e+06	4.42785e+06	4.64713e+06	9.02361e+06	1.24626e+07	6.5475e+06	1.31167e+07	1.22108e+07	9.90915e+06	1.02113e+07	6.59256e+06	8.1031e+06	1.96586e+07	1.04118e+07	2.12405e+07	1.11282e+07	1.31799e+07	7.29477e+06	7.95119e+06	9.02361e+06	1.07675e+06	1.14438e+07
815	22.5761	2	717.841	1433.67	0.00218282	1.52254	73.01	LAPCAMAAQDTSAK		AT5G05960.1	| Symbols: | Bifunctional inhibitor/lipid-transfer protein/seed storage 2S albumin superfamily protein | chr5:1790256-1790694 FORWARD LENGTH=116	TRUE	2.59785	Condition 2	Condition 4	0.000234643	25.2013	6.92668e+07	6.4007e+07	5.61985e+07	3.67866e+07	6.59109e+07	8.25999e+07	6.49048e+07	5.52941e+07	4.14937e+07	2.66948e+07	3.72163e+07	5.03114e+07	2.40787e+07	2.50899e+07	2.41213e+07	3.01455e+07	6.76916e+07	7.14491e+07	8.81543e+07	4.02107e+07	4.99593e+07	5.49203e+07	1.09514e+08	5.87253e+07	3.70043e+07	4.18678e+07	6.195e+07	8.28867e+07	4.11984e+07	2.50899e+07	2.08404e+06	5.26886e+07
818	17.0275	2	507.756	1013.5	0.00374633	3.69646	34.68	QVYFTNSR		AT1G33600.1	| Symbols: | Leucine-rich repeat (LRR) family protein | chr1:12180776-12182212 FORWARD LENGTH=478	FALSE	2.19596	Condition 4	Condition 1	0.0104925	48.6797	1.24019e+07	8.90356e+06	8.52633e+06	7.9457e+06	1.83045e+07	1.40527e+07	1.33665e+07	1.2941e+07	1.4378e+07	1.36985e+07	1.70224e+07	1.42379e+07	1.66881e+07	1.63245e+07	3.57901e+07	1.41551e+07	1.21199e+07	9.93877e+06	1.33746e+07	8.68529e+06	1.38745e+07	9.34359e+06	2.25532e+07	1.3744e+07	1.28224e+07	2.14845e+07	2.83354e+07	2.34565e+07	2.85531e+07	1.63245e+07	3.09221e+06	2.47405e+07
823	6.52525	2	419.27	836.525	0.0013242	1.58298	45.64	LGKPIGPR		AT3G18080.1	| Symbols: BGLU44 | B-S glucosidase 44 | chr3:6191586-6194124 FORWARD LENGTH=512	FALSE	1.59164	Condition 4	Condition 3	0.0183138	36.9511	8.66951e+06	9.23413e+06	9.42572e+06	9.74311e+06	8.05156e+06	7.56833e+06	7.01043e+06	7.92041e+06	5.90462e+06	7.07875e+06	5.99607e+06	6.99428e+06	8.1422e+06	8.5446e+06	1.60555e+07	8.59852e+06	8.47236e+06	1.03078e+07	1.47854e+07	1.065e+07	6.10294e+06	5.03215e+06	1.18287e+07	8.4119e+06	5.26578e+06	1.11022e+07	9.98102e+06	1.15229e+07	1.39312e+07	8.5446e+06	1.38717e+06	1.50286e+07
825	9.8452	2	372.219	742.423	0.000929612	1.25213	46.7	SEAVLPK		AT5G48540.1	| Symbols: | receptor-like protein kinase-related family protein | chr5:19669096-19669887 REVERSE LENGTH=263	FALSE	4.3063	Condition 4	Condition 1	3.43111e-08	18.2279	2.7824e+06	2.94247e+06	2.3896e+06	2.66646e+06	7.89357e+06	1.0414e+07	7.45323e+06	7.71996e+06	7.43285e+06	7.57896e+06	9.92327e+06	9.1693e+06	9.67502e+06	1.09843e+07	1.46225e+07	1.11441e+07	2.71912e+06	3.28459e+06	3.74839e+06	2.91466e+06	5.98318e+06	6.92419e+06	1.25758e+07	8.19901e+06	6.62866e+06	1.18867e+07	1.65182e+07	1.51062e+07	1.65538e+07	1.09843e+07	1.26336e+06	1.94779e+07
826	19.3244	2	400.748	799.482	0.00174602	2.18395	47.41	AIELVAGK		AT5G25460.1	| Symbols: | Protein of unknown function, DUF642 | chr5:8863430-8865394 FORWARD LENGTH=369	FALSE	2.02087	Condition 1	Condition 3	6.39597e-05	17.9454	2.09911e+07	1.59164e+07	1.43702e+07	1.51986e+07	1.0104e+07	8.57173e+06	8.73596e+06	7.75222e+06	7.58258e+06	7.38359e+06	9.41945e+06	8.50931e+06	1.18788e+07	8.72107e+06	1.14931e+07	8.78737e+06	2.05138e+07	1.7767e+07	2.25414e+07	1.66133e+07	7.65866e+06	5.6993e+06	1.47402e+07	8.23328e+06	6.7622e+06	1.15803e+07	1.56796e+07	1.40189e+07	2.03244e+07	8.72107e+06	992985	1.53587e+07
830	42.9716	2	636.357	1270.7	0.0030424	2.39428	72.89	ITLHMTSLDLK		AT1G09750.1	| Symbols: | Eukaryotic aspartyl protease family protein | chr1:3157541-3158960 FORWARD LENGTH=449	FALSE	1.25875	Condition 4	Condition 3	0.379193	29.0225	3.0837e+07	3.00548e+07	3.08608e+07	2.77112e+07	3.77185e+07	2.36349e+07	3.37657e+07	3.13387e+07	2.14627e+07	3.78977e+07	2.21816e+07	3.44927e+07	4.36729e+07	3.57501e+07	2.82795e+07	3.83557e+07	3.01357e+07	3.35492e+07	4.8409e+07	3.02905e+07	2.859e+07	1.57147e+07	5.69727e+07	3.32834e+07	1.91405e+07	5.94383e+07	3.69233e+07	5.68258e+07	7.47238e+07	3.57501e+07	2.4433e+06	6.70385e+07
833	8.39725	2	576.313	1150.61	0.00208571	1.8127	62.14	ALSPVHSTPSR		AT4G19410.1	| Symbols: | Pectinacetylesterase family protein | chr4:10582188-10584766 REVERSE LENGTH=391	FALSE	1.25969	Condition 1	Condition 3	0.186537	23.6597	3.0942e+07	2.66386e+07	2.44983e+07	2.44218e+07	2.53335e+07	2.19037e+07	2.28158e+07	1.89854e+07	1.89703e+07	2.1912e+07	2.11866e+07	2.24762e+07	1.94136e+07	2.35354e+07	3.1133e+07	1.93983e+07	3.02383e+07	2.97358e+07	3.84286e+07	2.6695e+07	1.92023e+07	1.45637e+07	3.8497e+07	2.01635e+07	1.69178e+07	3.43665e+07	3.52671e+07	3.7029e+07	3.32165e+07	2.35354e+07	2.68985e+06	3.39046e+07
833	8.39725	2	576.313	1150.61	0.00208571	1.8127	62.14	ALSPVHSTPSR		AT4G19410.2	| Symbols: | Pectinacetylesterase family protein | chr4:10581037-10584766 REVERSE LENGTH=517	FALSE	1.25969	Condition 1	Condition 3	0.186537	23.6597	3.0942e+07	2.66386e+07	2.44983e+07	2.44218e+07	2.53335e+07	2.19037e+07	2.28158e+07	1.89854e+07	1.89703e+07	2.1912e+07	2.11866e+07	2.24762e+07	1.94136e+07	2.35354e+07	3.1133e+07	1.93983e+07	3.02383e+07	2.97358e+07	3.84286e+07	2.6695e+07	1.92023e+07	1.45637e+07	3.8497e+07	2.01635e+07	1.69178e+07	3.43665e+07	3.52671e+07	3.7029e+07	3.32165e+07	2.35354e+07	2.68985e+06	3.39046e+07
835	9.8452	2	397.189	792.363	0.00118978	1.50156	26.33	IVMCDR		AT5G67360.1	| Symbols: ARA12 | Subtilase family protein | chr5:26872192-26874465 REVERSE LENGTH=757	FALSE	2.21975	Condition 2	Condition 3	0.00220157	25.7922	6.70876e+06	6.13352e+06	4.01721e+06	4.19928e+06	9.45005e+06	1.17717e+07	6.7134e+06	7.43288e+06	4.37428e+06	2.68785e+06	4.67588e+06	4.19534e+06	5.99736e+06	8.72922e+06	9.08513e+06	6.72201e+06	6.5562e+06	6.84666e+06	6.3015e+06	4.59015e+06	7.16297e+06	7.82695e+06	1.13275e+07	7.89411e+06	3.90101e+06	4.2156e+06	7.78344e+06	6.91171e+06	1.02614e+07	8.72922e+06	784942	1.17488e+07
836	31.7847	2	694.363	1386.71	0.00183051	1.32004	91.95	LASIGLENTEANR		AT2G21330.1	| Symbols: FBA1 | fructose-bisphosphate aldolase 1 | chr2:9128416-9130152 REVERSE LENGTH=399	FALSE	1.1064	Condition 3	Condition 2	0.742144	44.6109	3.21137e+07	2.65086e+07	3.00227e+07	2.48768e+07	2.36875e+07	2.57308e+07	2.62251e+07	2.84708e+07	2.75122e+07	2.98871e+07	2.81788e+07	2.96141e+07	2.47765e+07	1.90865e+07	4.3813e+07	1.85417e+07	3.13834e+07	2.95907e+07	4.70943e+07	2.71923e+07	1.79547e+07	1.71083e+07	4.42496e+07	3.02375e+07	2.45356e+07	4.68745e+07	4.69062e+07	4.87885e+07	4.23922e+07	1.90865e+07	3.78538e+06	3.24074e+07
836	31.7847	2	694.363	1386.71	0.00183051	1.32004	91.95	LASIGLENTEANR		AT2G21330.2	| Symbols: FBA1 | fructose-bisphosphate aldolase 1 | chr2:9128762-9130152 REVERSE LENGTH=311	FALSE	1.1064	Condition 3	Condition 2	0.742144	44.6109	3.21137e+07	2.65086e+07	3.00227e+07	2.48768e+07	2.36875e+07	2.57308e+07	2.62251e+07	2.84708e+07	2.75122e+07	2.98871e+07	2.81788e+07	2.96141e+07	2.47765e+07	1.90865e+07	4.3813e+07	1.85417e+07	3.13834e+07	2.95907e+07	4.70943e+07	2.71923e+07	1.79547e+07	1.71083e+07	4.42496e+07	3.02375e+07	2.45356e+07	4.68745e+07	4.69062e+07	4.87885e+07	4.23922e+07	1.90865e+07	3.78538e+06	3.24074e+07
836	31.7847	2	694.363	1386.71	0.00183051	1.32004	91.95	LASIGLENTEANR		AT2G21330.3	| Symbols: FBA1 | fructose-bisphosphate aldolase 1 | chr2:9128416-9130152 REVERSE LENGTH=389	FALSE	1.1064	Condition 3	Condition 2	0.742144	44.6109	3.21137e+07	2.65086e+07	3.00227e+07	2.48768e+07	2.36875e+07	2.57308e+07	2.62251e+07	2.84708e+07	2.75122e+07	2.98871e+07	2.81788e+07	2.96141e+07	2.47765e+07	1.90865e+07	4.3813e+07	1.85417e+07	3.13834e+07	2.95907e+07	4.70943e+07	2.71923e+07	1.79547e+07	1.71083e+07	4.42496e+07	3.02375e+07	2.45356e+07	4.68745e+07	4.69062e+07	4.87885e+07	4.23922e+07	1.90865e+07	3.78538e+06	3.24074e+07
836	31.7847	2	694.363	1386.71	0.0131305	9.4689	35.84	INADAETLEVANK		AT4G02510.1	| Symbols: TOC159, TOC86, PPI2, TOC160, ATTOC159 | translocon at the outer envelope membrane of chloroplasts 159 | chr4:1104766-1109360 FORWARD LENGTH=1503	FALSE	1.1064	Condition 3	Condition 2	0.742144	44.6109	3.21137e+07	2.65086e+07	3.00227e+07	2.48768e+07	2.36875e+07	2.57308e+07	2.62251e+07	2.84708e+07	2.75122e+07	2.98871e+07	2.81788e+07	2.96141e+07	2.47765e+07	1.90865e+07	4.3813e+07	1.85417e+07	3.13834e+07	2.95907e+07	4.70943e+07	2.71923e+07	1.79547e+07	1.71083e+07	4.42496e+07	3.02375e+07	2.45356e+07	4.68745e+07	4.69062e+07	4.87885e+07	4.23922e+07	1.90865e+07	3.78538e+06	3.24074e+07
838	37.0191	2	597.321	1192.63	0.00338362	2.83713	61.95	FAQPVYEAIR		AT1G09750.1	| Symbols: | Eukaryotic aspartyl protease family protein | chr1:3157541-3158960 FORWARD LENGTH=449	FALSE	1.83768	Condition 4	Condition 3	0.00738571	29.7854	3.48707e+07	3.5069e+07	2.38881e+07	2.46269e+07	3.52793e+07	4.14912e+07	3.023e+07	3.51539e+07	2.29542e+07	2.38083e+07	2.41781e+07	1.75081e+07	3.14535e+07	4.10124e+07	5.76123e+07	3.24619e+07	3.40778e+07	3.91465e+07	3.74715e+07	2.69192e+07	2.67411e+07	2.75873e+07	5.1007e+07	3.73353e+07	2.04707e+07	3.73406e+07	4.02467e+07	2.88442e+07	5.38165e+07	4.10124e+07	4.97761e+06	5.67373e+07
839	8.35063	2	511.234	1020.45	0.0022106	2.1663	58.17	NGNFEESPK		AT3G08030.1	| Symbols: | Protein of unknown function, DUF642 | chr3:2564191-2565819 FORWARD LENGTH=365	TRUE	3.06141	Condition 2	Condition 3	0.000181565	47.8813	2.05445e+07	1.63974e+07	1.36966e+07	1.5191e+07	2.20011e+07	2.22942e+07	2.00234e+07	1.67424e+07	7.10719e+06	6.89759e+06	6.86662e+06	5.60693e+06	7.7483e+06	1.10878e+07	1.94976e+07	7.83537e+06	2.00773e+07	1.83039e+07	2.14848e+07	1.6605e+07	1.66764e+07	1.48233e+07	3.37855e+07	1.77813e+07	6.33824e+06	1.08181e+07	1.14301e+07	9.23728e+06	1.32572e+07	1.10878e+07	1.68457e+06	1.36948e+07
844	21.0671	2	542.261	1082.51	0.00355742	3.28629	27.28	GNYVNEKPY		AT2G14610.1	| Symbols: PR1, PR 1, ATPR1 | pathogenesis-related gene 1 | chr2:6241944-6242429 REVERSE LENGTH=161	TRUE	19.9999	Condition 4	Condition 1	2.08675e-06	80.5214	956501	316920	671270	2.25684e+06	2.46013e+07	1.79253e+07	1.07177e+07	7.96176e+06	1.65654e+07	1.65731e+07	2.03881e+07	2.64356e+07	2.21905e+07	1.58782e+07	2.07828e+07	2.51785e+07	934750	353768	1.05297e+06	2.4669e+06	1.86474e+07	1.19185e+07	1.8084e+07	8.45582e+06	1.47732e+07	2.5993e+07	3.39379e+07	4.35519e+07	3.79676e+07	1.58782e+07	1.7956e+06	4.40073e+07
845	5.56263	2	303.666	605.318	0.000845485	1.39676	29.17	QSFPK		AT3G18080.1	| Symbols: BGLU44 | B-S glucosidase 44 | chr3:6191586-6194124 FORWARD LENGTH=512	FALSE	1.78992	Condition 4	Condition 3	0.0469698	51.703	5.89033e+06	6.15809e+06	5.7312e+06	6.22395e+06	4.51224e+06	5.47065e+06	3.48867e+06	5.34928e+06	3.99789e+06	4.24536e+06	3.81067e+06	3.48047e+06	4.9622e+06	5.06322e+06	1.23333e+07	5.4466e+06	5.75638e+06	6.87409e+06	8.9901e+06	6.80327e+06	3.4202e+06	3.63741e+06	5.88643e+06	5.68123e+06	3.56535e+06	6.65837e+06	6.34321e+06	5.73399e+06	8.49025e+06	5.06322e+06	1.06558e+06	9.51963e+06
847	19.7306	2	365.235	728.456	0.00152346	2.09136	47.04	LLTGGLR		AT5G08260.1	| Symbols: scpl35 | serine carboxypeptidase-like 35 | chr5:2657236-2661272 FORWARD LENGTH=480	FALSE	2.2747	Condition 2	Condition 1	0.000138886	28.6034	6.06218e+06	4.53707e+06	3.46093e+06	3.39269e+06	1.16608e+07	1.05189e+07	9.38284e+06	8.13754e+06	1.18107e+07	7.77525e+06	9.19577e+06	8.20107e+06	7.35147e+06	8.40815e+06	9.48415e+06	8.81097e+06	5.92432e+06	5.0646e+06	5.42891e+06	3.70848e+06	8.83867e+06	6.99398e+06	1.58316e+07	8.6425e+06	1.05329e+07	1.21946e+07	1.53072e+07	1.35111e+07	1.25783e+07	8.40815e+06	819416	1.53999e+07
848	29.8894	2	594.338	1186.66	0.0036043	3.03736	75.66	DNGLLLHIHR		ATCG00490.1	| Symbols: RBCL | ribulose-bisphosphate carboxylases | chrC:54958-56397 FORWARD LENGTH=479	FALSE	1.42903	Condition 4	Condition 2	0.61839	60.9876	4.32165e+07	3.12592e+07	4.25684e+07	4.07656e+07	5.11505e+07	3.22259e+07	7.47675e+06	4.55032e+07	3.71468e+07	6.13108e+07	4.35651e+07	6.81695e+06	5.69772e+07	3.47515e+07	5.55125e+07	4.76165e+07	4.22338e+07	3.48937e+07	6.67739e+07	4.45601e+07	3.87712e+07	2.14268e+07	1.26155e+07	4.83268e+07	3.31278e+07	9.6159e+07	7.25182e+07	1.12308e+07	9.74873e+07	3.47515e+07	4.7962e+06	8.32246e+07
859	8.77022	2	272.197	542.38	0.000461928	0.85167	30.67	IAVIK		AT3G27830.1	| Symbols: RPL12-A, RPL12 | ribosomal protein L12-A | chr3:10318576-10319151 FORWARD LENGTH=191	FALSE	1.57378	Condition 3	Condition 4	0.00267386	22.028	3.30532e+06	3.51056e+06	2.73611e+06	2.65954e+06	1.79763e+06	2.25146e+06	3.03081e+06	2.2359e+06	3.25036e+06	3.9933e+06	3.72189e+06	3.39051e+06	2.7871e+06	2.05582e+06	2.04905e+06	2.23006e+06	3.23015e+06	3.91873e+06	4.29194e+06	2.90709e+06	1.36257e+06	1.49698e+06	5.11388e+06	2.37464e+06	2.89869e+06	6.26304e+06	6.19544e+06	5.58578e+06	4.7687e+06	2.05582e+06	177035	3.89772e+06
861	63.2093	3	903.474	2707.4	0.00473712	1.7497	---	NLEFLELSFNDLSGSIPSSLSTLPK		AT5G06860.1	| Symbols: PGIP1, ATPGIP1 | polygalacturonase inhibiting protein 1 | chr5:2132373-2133434 FORWARD LENGTH=330	TRUE	3.185	Condition 1	Condition 3	0.33942	92.0419	2.70806e+07	3.74485e+07	6.72805e+07	5.91565e+07	1.66347e+07	1.55271e+07	4.06809e+07	56852.2	6.38791e+06	1.19869e+07	1.18943e+07	2.96888e+07	3.21144e+07	2.06295e+07	3.78005e+06	2.69456e+07	2.64648e+07	4.18026e+07	1.05538e+08	6.46627e+07	1.26088e+07	1.03239e+07	6.86408e+07	60380.1	5.69678e+06	1.88e+07	1.97991e+07	4.89116e+07	5.49473e+07	2.06295e+07	326591	4.70959e+07
863	30.5968	2	473.28	944.546	0.00910177	9.63623	27.55	SIMVSPALK		AT5G11720.1	| Symbols: | Glycosyl hydrolases family 31 protein | chr5:3776840-3780025 FORWARD LENGTH=902	FALSE	1.13513	Condition 1	Condition 3	0.707032	27.6364	1.71124e+07	1.55431e+07	1.86533e+07	1.68754e+07	1.47062e+07	1.71723e+07	1.41761e+07	1.7475e+07	1.24729e+07	1.45217e+07	1.76605e+07	1.54124e+07	1.43574e+07	1.37059e+07	2.30774e+07	1.41516e+07	1.67233e+07	1.73503e+07	2.926e+07	1.84462e+07	1.11471e+07	1.14178e+07	2.39193e+07	1.85594e+07	1.11234e+07	2.27756e+07	2.93975e+07	2.53916e+07	2.45653e+07	1.37059e+07	1.99386e+06	2.47343e+07
863	30.5968	2	473.28	944.546	0.00130177	1.3782	59.56	AGIVPVAYR		AT1G69530.5	| Symbols: EXPA1 | expansin A1 | chr1:26142034-26143200 FORWARD LENGTH=245	FALSE	1.13513	Condition 1	Condition 3	0.707032	27.6364	1.71124e+07	1.55431e+07	1.86533e+07	1.68754e+07	1.47062e+07	1.71723e+07	1.41761e+07	1.7475e+07	1.24729e+07	1.45217e+07	1.76605e+07	1.54124e+07	1.43574e+07	1.37059e+07	2.30774e+07	1.41516e+07	1.67233e+07	1.73503e+07	2.926e+07	1.84462e+07	1.11471e+07	1.14178e+07	2.39193e+07	1.85594e+07	1.11234e+07	2.27756e+07	2.93975e+07	2.53916e+07	2.45653e+07	1.37059e+07	1.99386e+06	2.47343e+07
863	30.5968	2	473.28	944.546	0.00130177	1.3782	59.56	AGIVPVAYR		AT1G69530.1	| Symbols: ATEXPA1, EXP1, AT-EXP1, ATEXP1, ATHEXP ALPHA 1.2, EXPA1 | expansin A1 | chr1:26142034-26143051 FORWARD LENGTH=250	FALSE	1.13513	Condition 1	Condition 3	0.707032	27.6364	1.71124e+07	1.55431e+07	1.86533e+07	1.68754e+07	1.47062e+07	1.71723e+07	1.41761e+07	1.7475e+07	1.24729e+07	1.45217e+07	1.76605e+07	1.54124e+07	1.43574e+07	1.37059e+07	2.30774e+07	1.41516e+07	1.67233e+07	1.73503e+07	2.926e+07	1.84462e+07	1.11471e+07	1.14178e+07	2.39193e+07	1.85594e+07	1.11234e+07	2.27756e+07	2.93975e+07	2.53916e+07	2.45653e+07	1.37059e+07	1.99386e+06	2.47343e+07
863	30.5968	2	473.28	944.546	0.00120177	1.27233	63.13	AGIVPVSFR		AT2G40610.1	| Symbols: ATEXPA8, EXP8, ATEXP8, ATHEXP ALPHA 1.11, EXPA8 | expansin A8 | chr2:16949121-16950472 REVERSE LENGTH=253	FALSE	1.13513	Condition 1	Condition 3	0.707032	27.6364	1.71124e+07	1.55431e+07	1.86533e+07	1.68754e+07	1.47062e+07	1.71723e+07	1.41761e+07	1.7475e+07	1.24729e+07	1.45217e+07	1.76605e+07	1.54124e+07	1.43574e+07	1.37059e+07	2.30774e+07	1.41516e+07	1.67233e+07	1.73503e+07	2.926e+07	1.84462e+07	1.11471e+07	1.14178e+07	2.39193e+07	1.85594e+07	1.11234e+07	2.27756e+07	2.93975e+07	2.53916e+07	2.45653e+07	1.37059e+07	1.99386e+06	2.47343e+07
863	30.5968	2	473.28	944.546	0.00120177	1.27233	63.13	AGIVPVSFR		AT2G28950.1	| Symbols: ATEXPA6, ATEXP6, ATHEXP ALPHA 1.8, EXPA6 | expansin A6 | chr2:12431840-12433482 REVERSE LENGTH=257	FALSE	1.13513	Condition 1	Condition 3	0.707032	27.6364	1.71124e+07	1.55431e+07	1.86533e+07	1.68754e+07	1.47062e+07	1.71723e+07	1.41761e+07	1.7475e+07	1.24729e+07	1.45217e+07	1.76605e+07	1.54124e+07	1.43574e+07	1.37059e+07	2.30774e+07	1.41516e+07	1.67233e+07	1.73503e+07	2.926e+07	1.84462e+07	1.11471e+07	1.14178e+07	2.39193e+07	1.85594e+07	1.11234e+07	2.27756e+07	2.93975e+07	2.53916e+07	2.45653e+07	1.37059e+07	1.99386e+06	2.47343e+07
866	33.4044	2	534.761	1067.51	0.00307732	2.88272	51.78	SLGNPDFYR		AT5G06870.1	| Symbols: PGIP2, ATPGIP2 | polygalacturonase inhibiting protein 2 | chr5:2133941-2135016 FORWARD LENGTH=330	TRUE	2.05634	Condition 4	Condition 2	0.00914005	35.8578	1.33571e+07	1.41779e+07	1.35675e+07	1.9244e+07	1.15533e+07	1.12739e+07	9.40142e+06	8.75095e+06	1.92127e+07	1.20607e+07	9.78219e+06	9.49373e+06	1.53278e+07	2.03269e+07	3.00919e+07	1.85215e+07	1.30533e+07	1.58263e+07	2.12822e+07	2.10352e+07	8.7572e+06	7.49597e+06	1.5863e+07	9.29398e+06	1.7134e+07	1.89158e+07	1.62834e+07	1.56407e+07	2.62256e+07	2.03269e+07	2.59989e+06	3.23721e+07
867	42.9476	3	424.573	1270.7	0.00178125	1.40179	38.77	ITLHMTSLDLK		AT1G09750.1	| Symbols: | Eukaryotic aspartyl protease family protein | chr1:3157541-3158960 FORWARD LENGTH=449	FALSE	1.18925	Condition 4	Condition 3	0.523228	23.1513	1.23575e+07	1.71374e+07	1.86078e+07	1.68005e+07	1.2581e+07	1.39425e+07	2.08599e+07	1.53563e+07	1.08892e+07	1.77874e+07	1.53279e+07	1.74729e+07	1.70646e+07	1.86443e+07	1.64465e+07	2.09568e+07	1.20765e+07	1.91299e+07	2.91886e+07	1.83643e+07	9.5362e+06	9.27031e+06	3.51968e+07	1.63092e+07	9.71102e+06	2.78975e+07	2.55148e+07	2.87862e+07	2.91973e+07	1.86443e+07	1.42095e+06	3.66285e+07
869	26.5106	2	498.254	994.493	0.00224256	2.25498	60.92	FAQTLMER		AT4G37930.1	| Symbols: SHM1, STM, SHMT1 | serine transhydroxymethyltransferase 1 | chr4:17831891-17834742 REVERSE LENGTH=517	FALSE	1.21413	Condition 2	Condition 4	0.582423	35.3263	1.664e+07	1.40013e+07	1.3413e+07	1.04528e+07	1.17535e+07	1.47851e+07	1.73855e+07	1.64026e+07	1.82735e+07	1.21422e+07	1.31274e+07	1.25333e+07	1.18647e+07	9.68072e+06	1.87881e+07	9.35353e+06	1.62616e+07	1.56292e+07	2.10399e+07	1.14257e+07	8.90894e+06	9.83053e+06	2.93346e+07	1.74204e+07	1.62964e+07	1.90436e+07	2.18517e+07	2.06483e+07	2.03004e+07	9.68072e+06	1.62326e+06	1.63482e+07
874	7.64987	2	550.25	1098.49	0.00197634	1.79916	65.77	NGGFEEGPHR		AT3G08030.2	| Symbols: | Protein of unknown function, DUF642 | chr3:2564517-2565819 FORWARD LENGTH=323	FALSE	2.84054	Condition 2	Condition 3	7.90765e-07	22.044	2.43376e+07	2.04199e+07	1.77562e+07	2.05898e+07	2.51081e+07	2.49375e+07	2.20311e+07	1.94427e+07	7.17831e+06	8.41839e+06	8.29296e+06	8.32941e+06	9.83519e+06	1.2733e+07	1.61815e+07	1.11059e+07	2.37842e+07	2.27941e+07	2.78528e+07	2.25063e+07	1.90315e+07	1.65808e+07	3.7173e+07	2.06492e+07	6.40166e+06	1.32033e+07	1.38044e+07	1.37225e+07	1.68279e+07	1.2733e+07	1.39806e+06	1.94111e+07
874	7.64987	2	550.25	1098.49	0.00197634	1.79916	65.77	NGGFEEGPHR		AT3G08030.1	| Symbols: | Protein of unknown function, DUF642 | chr3:2564191-2565819 FORWARD LENGTH=365	FALSE	2.84054	Condition 2	Condition 3	7.90765e-07	22.044	2.43376e+07	2.04199e+07	1.77562e+07	2.05898e+07	2.51081e+07	2.49375e+07	2.20311e+07	1.94427e+07	7.17831e+06	8.41839e+06	8.29296e+06	8.32941e+06	9.83519e+06	1.2733e+07	1.61815e+07	1.11059e+07	2.37842e+07	2.27941e+07	2.78528e+07	2.25063e+07	1.90315e+07	1.65808e+07	3.7173e+07	2.06492e+07	6.40166e+06	1.32033e+07	1.38044e+07	1.37225e+07	1.68279e+07	1.2733e+07	1.39806e+06	1.94111e+07
875	44.8742	2	522.802	1043.59	0.00336691	3.22629	70.79	ADEVVALLSK		AT4G20830.1	| Symbols: | FAD-binding Berberine family protein | chr4:11155486-11157577 FORWARD LENGTH=570	FALSE	3.20449	Condition 4	Condition 1	1.79436e-07	15.0827	4.91366e+06	4.52817e+06	5.9815e+06	5.8576e+06	8.61698e+06	7.2494e+06	8.84819e+06	8.29347e+06	8.96831e+06	1.1279e+07	1.03717e+07	1.28797e+07	1.4705e+07	1.62434e+07	1.96369e+07	1.76092e+07	4.80192e+06	5.05466e+06	9.38273e+06	6.40282e+06	6.53152e+06	4.82009e+06	1.49295e+07	8.80811e+06	7.998e+06	1.76898e+07	1.72647e+07	2.12189e+07	2.51601e+07	1.62434e+07	1.6966e+06	3.07775e+07
878	40.154	2	493.289	984.563	0.00228083	2.31659	45.16	TVTPLDALR		AT1G78060.1	| Symbols: | Glycosyl hydrolase family protein | chr1:29349796-29352868 REVERSE LENGTH=767	TRUE	1.75145	Condition 4	Condition 1	0.000901313	20.6044	7.81228e+06	9.18326e+06	1.0188e+07	8.43918e+06	1.37104e+07	1.28431e+07	1.44703e+07	1.39218e+07	1.07056e+07	1.4555e+07	1.46511e+07	1.67364e+07	1.35102e+07	1.44022e+07	2.03866e+07	1.40923e+07	7.63462e+06	1.0251e+07	1.59812e+07	9.2247e+06	1.03922e+07	8.5393e+06	2.44157e+07	1.47857e+07	9.5473e+06	2.28278e+07	2.43881e+07	2.75728e+07	2.31158e+07	1.44022e+07	1.76137e+06	2.46307e+07
881	21.0671	2	493.256	984.498	0.0026787	2.72089	64.7	SALMTTAYK		AT5G67360.1	| Symbols: ARA12 | Subtilase family protein | chr5:26872192-26874465 REVERSE LENGTH=757	FALSE	1.42516	Condition 2	Condition 3	0.142232	28.1442	1.73305e+07	1.37534e+07	1.11174e+07	1.40882e+07	2.03995e+07	2.14571e+07	1.06447e+07	1.68327e+07	1.02172e+07	1.08422e+07	1.4099e+07	1.34915e+07	1.65875e+07	1.74695e+07	1.40365e+07	1.73318e+07	1.69364e+07	1.53526e+07	1.7439e+07	1.53996e+07	1.54624e+07	1.42667e+07	1.79608e+07	1.78772e+07	9.11174e+06	1.70048e+07	2.3469e+07	2.22268e+07	2.8381e+07	1.74695e+07	1.21274e+06	3.02928e+07
883	11.2623	2	359.703	717.392	0.00103304	1.44	39.01	LTIDEK		AT1G78060.1	| Symbols: | Glycosyl hydrolase family protein | chr1:29349796-29352868 REVERSE LENGTH=767	FALSE	1.51753	Condition 4	Condition 1	0.00908404	23.474	4.43597e+06	4.59566e+06	3.91128e+06	3.76028e+06	6.53662e+06	6.40509e+06	5.38541e+06	5.29802e+06	5.31259e+06	4.7593e+06	6.4345e+06	5.51284e+06	5.75743e+06	5.59291e+06	8.5596e+06	5.43772e+06	4.33509e+06	5.12999e+06	6.13533e+06	4.11029e+06	4.95464e+06	4.25871e+06	9.08679e+06	5.62678e+06	4.7378e+06	7.46443e+06	1.07108e+07	9.08227e+06	9.85089e+06	5.59291e+06	739536	9.50411e+06
885	55.6124	2	795.415	1588.82	0.00569992	3.58754	81.45	SGITQDPTGILSSWK		AT1G33600.1	| Symbols: | Leucine-rich repeat (LRR) family protein | chr1:12180776-12182212 FORWARD LENGTH=478	TRUE	2.35095	Condition 4	Condition 1	3.3566e-05	18.16	2.6824e+07	2.64451e+07	2.81372e+07	2.31456e+07	4.30805e+07	3.18192e+07	4.23788e+07	4.15482e+07	3.40537e+07	5.05956e+07	4.35496e+07	5.18758e+07	5.96048e+07	5.89599e+07	7.51201e+07	5.21113e+07	2.6214e+07	2.95199e+07	4.41367e+07	2.53e+07	3.26542e+07	2.11564e+07	7.15056e+07	4.41264e+07	3.03693e+07	7.93534e+07	7.24923e+07	8.54641e+07	1.01983e+08	5.89599e+07	6.49026e+06	9.10808e+07
886	33.9591	2	484.265	966.516	0.00234841	2.42977	39.48	SLTFSGSLR		AT5G07030.1	| Symbols: | Eukaryotic aspartyl protease family protein | chr5:2183600-2185717 REVERSE LENGTH=455	FALSE	1.48203	Condition 1	Condition 4	0.0882228	32.0197	3.81064e+07	3.70652e+07	4.72256e+07	4.5052e+07	3.37678e+07	2.79773e+07	3.7476e+07	3.48019e+07	2.26859e+07	3.16069e+07	3.46239e+07	4.16634e+07	2.32749e+07	2.44827e+07	4.17895e+07	2.34391e+07	3.72398e+07	4.13747e+07	7.40793e+07	4.92454e+07	2.55954e+07	1.8602e+07	6.32331e+07	3.69615e+07	2.02314e+07	4.95719e+07	5.76347e+07	6.86394e+07	3.98231e+07	2.44827e+07	3.61055e+06	4.09671e+07
888	8.37398	2	330.688	659.361	0.000649469	0.984999	35.78	VSADLR		AT3G03780.1	| Symbols: ATMS2, MS2 | methionine synthase 2 | chr3:957602-960740 FORWARD LENGTH=765	FALSE	1.61348	Condition 2	Condition 4	0.0183445	42.01	3.74345e+06	3.81798e+06	3.70651e+06	3.82478e+06	4.36978e+06	5.40549e+06	5.34559e+06	4.46037e+06	3.33666e+06	3.91901e+06	3.78134e+06	3.6657e+06	2.47253e+06	2.23852e+06	4.93826e+06	2.48675e+06	3.65832e+06	4.2619e+06	5.81413e+06	4.18079e+06	3.31222e+06	3.59409e+06	9.0196e+06	4.73716e+06	2.97565e+06	6.14653e+06	6.2944e+06	6.03915e+06	4.23048e+06	2.23852e+06	426658	4.34636e+06
888	8.37398	2	330.688	659.361	0.000649469	0.984999	35.78	VSADLR		AT5G17920.1	| Symbols: ATCIMS, ATMETS, ATMS1 | Cobalamin-independent synthase family protein | chr5:5935771-5939195 FORWARD LENGTH=765	FALSE	1.61348	Condition 2	Condition 4	0.0183445	42.01	3.74345e+06	3.81798e+06	3.70651e+06	3.82478e+06	4.36978e+06	5.40549e+06	5.34559e+06	4.46037e+06	3.33666e+06	3.91901e+06	3.78134e+06	3.6657e+06	2.47253e+06	2.23852e+06	4.93826e+06	2.48675e+06	3.65832e+06	4.2619e+06	5.81413e+06	4.18079e+06	3.31222e+06	3.59409e+06	9.0196e+06	4.73716e+06	2.97565e+06	6.14653e+06	6.2944e+06	6.03915e+06	4.23048e+06	2.23852e+06	426658	4.34636e+06
891	35.361	2	323.208	644.402	0.00103976	1.61353	25.94	LPFLR		AT3G20820.1	| Symbols: | Leucine-rich repeat (LRR) family protein | chr3:7280930-7282027 FORWARD LENGTH=365	FALSE	1.15719	Condition 1	Condition 3	0.583943	22.8046	1.21792e+07	1.03344e+07	1.26297e+07	1.10011e+07	8.65857e+06	1.03212e+07	1.31686e+07	9.94919e+06	1.33712e+07	9.05076e+06	8.6997e+06	8.75435e+06	8.53534e+06	1.11633e+07	1.1966e+07	1.28e+07	1.19022e+07	1.15359e+07	1.98113e+07	1.20251e+07	6.56304e+06	6.86255e+06	2.22194e+07	1.05666e+07	1.19246e+07	1.41951e+07	1.44815e+07	1.44226e+07	1.46039e+07	1.11633e+07	1.03384e+06	2.2372e+07
894	37.9644	2	683.398	1364.78	0.00344621	2.52511	106.9	ISQLVNTAPGIPR		AT1G78060.1	| Symbols: | Glycosyl hydrolase family protein | chr1:29349796-29352868 REVERSE LENGTH=767	TRUE	1.76667	Condition 4	Condition 1	0.00175135	29.4492	1.51933e+07	1.62665e+07	1.72025e+07	1.41626e+07	2.3402e+07	2.40312e+07	2.41892e+07	2.32017e+07	1.94451e+07	2.45388e+07	2.5386e+07	2.5091e+07	2.33798e+07	2.53759e+07	3.98612e+07	2.23739e+07	1.48478e+07	1.81578e+07	2.69843e+07	1.54808e+07	1.77383e+07	1.59783e+07	4.08143e+07	2.46415e+07	1.73412e+07	3.84864e+07	4.22574e+07	4.13368e+07	4.00026e+07	2.53759e+07	3.44395e+06	3.91055e+07
895	57.4616	2	653.78	1305.54	0.00301184	2.30697	56.76	HDVWSWSFEN		AT3G15356.1	| Symbols: | Legume lectin family protein | chr3:5174603-5175418 REVERSE LENGTH=271	FALSE	2.60201	Condition 4	Condition 2	1.69446e-06	14.8416	1.82926e+07	1.70362e+07	2.00187e+07	1.88801e+07	1.36796e+07	1.18873e+07	1.60714e+07	1.29128e+07	2.28001e+07	1.98725e+07	1.89196e+07	2.61155e+07	3.91935e+07	3.02882e+07	4.0777e+07	3.1684e+07	1.78766e+07	1.9017e+07	3.14019e+07	2.06374e+07	1.03689e+07	7.9038e+06	2.71173e+07	1.37141e+07	2.03333e+07	3.11678e+07	3.14934e+07	4.30246e+07	6.70595e+07	3.02882e+07	3.52308e+06	5.53777e+07
899	12.5128	2	461.256	920.498	0.0012239	1.3296	49.7	STVQVYPK		AT1G41830.1	| Symbols: SKS6 | SKU5-similar 6 | chr1:15603892-15607802 REVERSE LENGTH=542	FALSE	1.49953	Condition 2	Condition 3	0.0706216	28.2898	1.61072e+07	1.21144e+07	9.13257e+06	9.302e+06	1.88568e+07	1.80798e+07	1.40912e+07	1.50129e+07	1.4426e+07	9.84124e+06	1.0923e+07	8.85087e+06	8.70474e+06	1.07998e+07	1.60198e+07	9.9583e+06	1.57409e+07	1.3523e+07	1.43256e+07	1.01678e+07	1.42932e+07	1.20212e+07	2.37761e+07	1.59445e+07	1.28652e+07	1.54349e+07	1.81824e+07	1.45816e+07	1.48937e+07	1.07998e+07	1.38409e+06	1.74052e+07
900	9.98542	2	364.737	727.46	0.000854273	1.17432	51.49	IAQVIGK		AT1G78060.1	| Symbols: | Glycosyl hydrolase family protein | chr1:29349796-29352868 REVERSE LENGTH=767	FALSE	1.68066	Condition 4	Condition 1	0.00512968	28.819	3.94122e+06	4.20344e+06	3.49803e+06	3.21421e+06	5.07387e+06	6.54512e+06	5.98437e+06	4.99372e+06	5.35412e+06	5.03261e+06	6.62176e+06	5.61709e+06	5.6095e+06	5.50983e+06	8.90492e+06	4.94517e+06	3.8516e+06	4.69217e+06	5.4871e+06	3.51338e+06	3.8459e+06	4.35182e+06	1.00974e+07	5.3036e+06	4.77483e+06	7.89308e+06	1.10225e+07	9.25402e+06	9.59779e+06	5.50983e+06	769372	8.64323e+06
903	49.3321	2	698.859	1395.7	0.000754165	0.540348	83.53	KFDNELGALFDK		AT5G48540.1	| Symbols: | receptor-like protein kinase-related family protein | chr5:19669096-19669887 REVERSE LENGTH=263	TRUE	2.72228	Condition 4	Condition 1	6.44736e-06	24.6823	1.42645e+07	1.39448e+07	1.5545e+07	1.4268e+07	2.61387e+07	2.18614e+07	2.51437e+07	2.62148e+07	2.16812e+07	3.05047e+07	2.71704e+07	3.91372e+07	3.86111e+07	3.73256e+07	3.42149e+07	4.78013e+07	1.39401e+07	1.55661e+07	2.43842e+07	1.55961e+07	1.98126e+07	1.45355e+07	4.24249e+07	2.78415e+07	1.93355e+07	4.78432e+07	4.52277e+07	6.44776e+07	6.60632e+07	3.73256e+07	2.95612e+06	8.35477e+07
904	61.0204	2	637.373	1272.73	0.00298912	2.34859	66.33	NIDSLLATLVSK		AT5G48540.1	| Symbols: | receptor-like protein kinase-related family protein | chr5:19669096-19669887 REVERSE LENGTH=263	TRUE	5.15983	Condition 4	Condition 1	0.000169902	40.0973	4.09408e+06	4.00876e+06	3.65372e+06	3.45528e+06	1.11208e+07	7.18541e+06	1.26039e+07	1.9263e+07	8.65027e+06	1.30503e+07	1.20182e+07	2.076e+07	2.73373e+07	1.34215e+07	1.25403e+07	2.51914e+07	4.00098e+06	4.47485e+06	5.73131e+06	3.77689e+06	8.42938e+06	4.77755e+06	2.12666e+07	2.04583e+07	7.71436e+06	2.0468e+07	2.00054e+07	3.42016e+07	4.67738e+07	1.34215e+07	1.08346e+06	4.40299e+07
905	13.2718	2	554.749	1107.48	0.00281205	2.53915	69.31	IDCGSACVAR		AT1G75750.1	| Symbols: GASA1 | GAST1 protein homolog 1 | chr1:28441813-28442284 REVERSE LENGTH=98	FALSE	2.72348	Condition 1	Condition 3	0.0213723	56.5964	8.02068e+07	3.89683e+07	3.33481e+07	2.36464e+07	3.6139e+07	2.68687e+07	1.62654e+07	2.22148e+07	2.31109e+07	9.65372e+06	1.52152e+07	1.67058e+07	2.86388e+07	2.97e+07	3.51517e+07	2.44683e+07	7.83829e+07	4.34991e+07	5.23107e+07	2.58474e+07	2.73928e+07	1.78648e+07	2.74446e+07	2.35933e+07	2.06105e+07	1.51408e+07	2.5327e+07	2.75223e+07	4.90006e+07	2.97e+07	3.03705e+06	4.2766e+07
908	42.2877	2	704.874	1407.73	0.0030171	2.14324	47.93	GSFPTYLGRPWK		AT3G14310.1	| Symbols: ATPME3, PME3 | pectin methylesterase 3 | chr3:4772214-4775095 REVERSE LENGTH=592	FALSE	3.03431	Condition 3	Condition 2	4.5589e-06	25.2619	2.62915e+07	2.37356e+07	3.04617e+07	3.4086e+07	1.97042e+07	1.78021e+07	2.32998e+07	2.16061e+07	4.37554e+07	6.4914e+07	5.93693e+07	8.20255e+07	5.04034e+07	4.38152e+07	4.19858e+07	5.15006e+07	2.56936e+07	2.64954e+07	4.77829e+07	3.72587e+07	1.49355e+07	1.18365e+07	3.93137e+07	2.29468e+07	3.90213e+07	1.0181e+08	9.88256e+07	1.35135e+08	8.62396e+07	4.38152e+07	3.62751e+06	9.00134e+07
910	11.5917	2	387.224	772.434	0.000920829	1.19212	28.5	IPESLSK		AT3G12145.1	| Symbols: FLR1, FLOR1 | Leucine-rich repeat (LRR) family protein | chr3:3874764-3876075 REVERSE LENGTH=325	FALSE	1.19523	Condition 4	Condition 2	0.809369	37.3011	1.19813e+07	9.8152e+06	8.23418e+06	1.01009e+07	1.15745e+07	1.15798e+07	9.06106e+06	7.83808e+06	1.67495e+07	8.52416e+06	1.10597e+07	7.64378e+06	8.18428e+06	1.20418e+07	1.67192e+07	1.09278e+07	1.17089e+07	1.09564e+07	1.29163e+07	1.1041e+07	8.77323e+06	7.69935e+06	1.52887e+07	8.32446e+06	1.49373e+07	1.33692e+07	1.84099e+07	1.25929e+07	1.40032e+07	1.20418e+07	1.44451e+06	1.90998e+07
913	23.2184	2	484.739	967.464	0.00274996	2.84245	60.11	NLDTSSFGK		AT4G20830.1	| Symbols: | FAD-binding Berberine family protein | chr4:11155486-11157577 FORWARD LENGTH=570	FALSE	3.55049	Condition 4	Condition 1	7.00235e-06	36.0592	7.12962e+06	5.84957e+06	6.63833e+06	6.56757e+06	1.07294e+07	1.19271e+07	9.411e+06	1.07439e+07	1.27381e+07	1.16001e+07	1.53972e+07	1.37477e+07	1.70987e+07	1.86245e+07	3.54698e+07	2.17769e+07	6.96749e+06	6.52969e+06	1.04131e+07	7.17887e+06	8.13271e+06	7.93025e+06	1.58792e+07	1.14106e+07	1.13599e+07	1.81935e+07	2.563e+07	2.26489e+07	2.92556e+07	1.86245e+07	3.06453e+06	3.80619e+07
914	24.9212	2	410.222	818.43	0.00179334	2.1912	30.83	VGYPDIR		AT3G07320.1	| Symbols: | O-Glycosyl hydrolases family 17 protein | chr3:2332324-2333925 REVERSE LENGTH=460	TRUE	1.34401	Condition 4	Condition 1	0.402628	44.9796	1.01736e+07	6.10404e+06	6.93246e+06	6.33187e+06	6.92078e+06	1.14954e+07	8.94848e+06	9.84785e+06	9.32862e+06	8.81807e+06	1.12404e+07	9.66225e+06	8.70064e+06	6.65699e+06	1.65044e+07	7.84285e+06	9.94227e+06	6.81375e+06	1.08744e+07	6.92124e+06	5.24583e+06	7.64326e+06	1.50987e+07	1.04589e+07	8.31932e+06	1.38302e+07	1.87107e+07	1.59183e+07	1.48867e+07	6.65699e+06	1.42595e+06	1.37078e+07
917	43.9682	2	536.32	1070.63	0.00235772	2.20219	37.34	GGIVPVVFQR		AT1G20190.1	| Symbols: ATEXPA11, EXP11, ATEXP11, ATHEXP ALPHA 1.14, EXPA11 | expansin 11 | chr1:6998762-6999710 REVERSE LENGTH=252	TRUE	1.38667	Condition 1	Condition 4	0.0280955	18.1733	1.16299e+07	1.69176e+07	1.80192e+07	1.70358e+07	1.0685e+07	1.05172e+07	1.22641e+07	1.28016e+07	8.66885e+06	1.29333e+07	1.24021e+07	1.29012e+07	1.18337e+07	1.16214e+07	1.12039e+07	1.12078e+07	1.13654e+07	1.88846e+07	2.82653e+07	1.86215e+07	8.09905e+06	6.99286e+06	2.06933e+07	1.3596e+07	7.73093e+06	2.02845e+07	2.06444e+07	2.12543e+07	2.02473e+07	1.16214e+07	968004	1.95891e+07
921	38.8137	2	646.35	1290.69	0.00410622	3.18143	73.04	ATPEQVAAYTLK		AT4G38970.2	| Symbols: FBA2 | fructose-bisphosphate aldolase 2 | chr4:18163769-18165659 REVERSE LENGTH=381	FALSE	1.29767	Condition 3	Condition 4	0.15505	26.2745	3.53393e+07	3.63205e+07	3.89104e+07	3.25442e+07	2.96295e+07	3.02154e+07	3.73647e+07	3.36194e+07	3.62519e+07	4.57995e+07	3.42249e+07	4.64943e+07	3.47356e+07	2.31233e+07	4.12913e+07	2.62822e+07	3.45357e+07	4.05434e+07	6.10358e+07	3.55734e+07	2.24587e+07	2.00901e+07	6.30453e+07	3.57056e+07	3.23296e+07	7.18313e+07	5.69705e+07	7.65982e+07	5.94322e+07	2.31233e+07	3.56751e+06	4.59364e+07
921	38.8137	2	646.35	1290.69	0.00410622	3.18143	73.04	ATPEQVAAYTLK		AT4G38970.1	| Symbols: FBA2 | fructose-bisphosphate aldolase 2 | chr4:18163714-18165659 REVERSE LENGTH=398	FALSE	1.29767	Condition 3	Condition 4	0.15505	26.2745	3.53393e+07	3.63205e+07	3.89104e+07	3.25442e+07	2.96295e+07	3.02154e+07	3.73647e+07	3.36194e+07	3.62519e+07	4.57995e+07	3.42249e+07	4.64943e+07	3.47356e+07	2.31233e+07	4.12913e+07	2.62822e+07	3.45357e+07	4.05434e+07	6.10358e+07	3.55734e+07	2.24587e+07	2.00901e+07	6.30453e+07	3.57056e+07	3.23296e+07	7.18313e+07	5.69705e+07	7.65982e+07	5.94322e+07	2.31233e+07	3.56751e+06	4.59364e+07
923	23.1945	2	489.258	976.502	0.00119328	1.22199	62.5	GGGLTMSNLK		AT1G17860.1	| Symbols: | Kunitz family trypsin and protease inhibitor protein | chr1:6149343-6149933 FORWARD LENGTH=196	TRUE	1.42057	Condition 4	Condition 1	0.0131293	14.0205	1.86534e+07	1.5861e+07	1.80071e+07	1.57312e+07	1.8525e+07	2.36497e+07	1.80039e+07	1.94281e+07	1.86386e+07	1.73954e+07	2.3843e+07	2.02179e+07	2.28661e+07	2.15702e+07	2.92161e+07	2.33058e+07	1.82292e+07	1.77051e+07	2.82465e+07	1.71955e+07	1.40416e+07	1.57245e+07	3.03779e+07	2.06336e+07	1.6622e+07	2.72827e+07	3.96889e+07	3.33084e+07	3.91236e+07	2.15702e+07	2.52422e+06	4.07341e+07
927	40.2027	2	570.334	1138.65	0.00283973	2.49395	49.53	AIFQPPTPIR		AT4G25900.1	| Symbols: | Galactose mutarotase-like superfamily protein | chr4:13161487-13163397 FORWARD LENGTH=318	TRUE	1.29484	Condition 1	Condition 3	0.000592786	11.2478	2.04824e+07	2.29711e+07	2.40031e+07	2.31931e+07	1.92718e+07	1.77285e+07	1.71635e+07	1.72543e+07	1.47386e+07	1.76863e+07	1.82312e+07	1.93525e+07	2.16984e+07	2.11652e+07	2.38678e+07	2.12817e+07	2.00166e+07	2.5642e+07	3.76519e+07	2.53519e+07	1.46077e+07	1.17876e+07	2.896e+07	1.8325e+07	1.3144e+07	2.7739e+07	3.03475e+07	3.18828e+07	3.71257e+07	2.11652e+07	2.06214e+06	3.71965e+07
930	48.4725	2	828.448	1654.88	0.00390708	2.36095	111.65	EQLALAADVPLTAESK		AT4G25050.1	| Symbols: ACP4 | acyl carrier protein 4 | chr4:12870178-12871024 FORWARD LENGTH=137	TRUE	1.3898	Condition 4	Condition 2	0.243179	31.147	2.60391e+07	2.51219e+07	2.94106e+07	4.16103e+07	2.01192e+07	2.57494e+07	2.71373e+07	2.7552e+07	2.06238e+07	3.05082e+07	2.8471e+07	4.37509e+07	3.73251e+07	2.89767e+07	3.76431e+07	3.58103e+07	2.5447e+07	2.80428e+07	4.61342e+07	4.54834e+07	1.525e+07	1.71207e+07	4.57886e+07	2.92617e+07	1.83925e+07	4.78487e+07	4.73927e+07	7.20785e+07	6.38628e+07	2.89767e+07	3.25231e+06	6.25897e+07
931	34.8319	2	643.326	1284.64	0.00240564	1.87263	86.45	ITFSGQVENYK		AT1G29660.1	| Symbols: | GDSL-like Lipase/Acylhydrolase superfamily protein | chr1:10371955-10373624 FORWARD LENGTH=364	TRUE	3.29885	Condition 1	Condition 3	3.73906e-05	33.914	5.90534e+07	4.59243e+07	5.14403e+07	4.81394e+07	2.80141e+07	3.16169e+07	1.84573e+07	2.77812e+07	1.46817e+07	1.57827e+07	1.80002e+07	1.35441e+07	1.70949e+07	2.28368e+07	3.56484e+07	2.03134e+07	5.77105e+07	5.12638e+07	8.06905e+07	5.26202e+07	2.12342e+07	2.10219e+07	3.1143e+07	2.95052e+07	1.30933e+07	2.47534e+07	2.9963e+07	2.23136e+07	2.92491e+07	2.28368e+07	3.07997e+06	3.55041e+07
934	10.5287	2	438.722	875.43	0.00204315	2.33388	58.72	GVGCLTNR		AT1G33600.1	| Symbols: | Leucine-rich repeat (LRR) family protein | chr1:12180776-12182212 FORWARD LENGTH=478	FALSE	1.94606	Condition 4	Condition 1	0.00781776	30.4648	6.36758e+06	5.19161e+06	3.78628e+06	3.23034e+06	8.84368e+06	8.03467e+06	7.10937e+06	6.26537e+06	7.61846e+06	3.89182e+06	5.76153e+06	5.14968e+06	8.27316e+06	8.23496e+06	1.21042e+07	7.5373e+06	6.22278e+06	5.79523e+06	5.93925e+06	3.53102e+06	6.70335e+06	5.34221e+06	1.19956e+07	6.65416e+06	6.79419e+06	6.10388e+06	9.5906e+06	8.48397e+06	1.41553e+07	8.23496e+06	1.04578e+06	1.31738e+07
936	8.02378	2	405.193	808.372	0.000712566	0.881483	45.77	EGEVYGR		AT4G20830.1	| Symbols: | FAD-binding Berberine family protein | chr4:11155486-11157577 FORWARD LENGTH=570	FALSE	4.02643	Condition 4	Condition 1	6.08298e-05	47.8866	3.03356e+06	3.22301e+06	2.70629e+06	3.38341e+06	5.87966e+06	6.5312e+06	5.03402e+06	5.72117e+06	4.45558e+06	5.39574e+06	5.89711e+06	5.81207e+06	7.19751e+06	1.14201e+07	2.09517e+07	1.01421e+07	2.96458e+06	3.59775e+06	4.24516e+06	3.69833e+06	4.45668e+06	4.34256e+06	8.49389e+06	6.07619e+06	3.97351e+06	8.46261e+06	9.8163e+06	9.57525e+06	1.23149e+07	1.14201e+07	1.8102e+06	1.77264e+07
938	25.8378	2	513.774	1025.53	0.00313261	3.05462	55.31	KLNFDAYR		AT3G18080.1	| Symbols: BGLU44 | B-S glucosidase 44 | chr3:6191586-6194124 FORWARD LENGTH=512	FALSE	2.15759	Condition 4	Condition 3	0.239807	59.0296	2.49613e+07	2.28795e+07	2.44481e+07	2.51285e+07	1.90702e+07	2.05718e+07	1.93069e+06	2.05278e+07	1.45648e+07	1.70414e+07	1.64856e+07	1.53722e+06	2.20906e+07	2.02429e+07	4.27194e+07	2.20262e+07	2.43937e+07	2.55396e+07	3.83499e+07	2.74674e+07	1.44549e+07	1.36781e+07	3.25765e+06	2.18017e+07	1.2989e+07	2.67275e+07	2.74418e+07	2.53253e+06	3.77967e+07	2.02429e+07	3.69089e+06	3.84977e+07
940	45.5315	2	648.389	1294.76	0.00277325	2.1419	49.72	DIINVKPLIDR		AT4G21280.2	| Symbols: PSBQ, PSBQA, PSBQ-1 | photosystem II subunit QA | chr4:11334446-11335587 FORWARD LENGTH=224	FALSE	1.3859	Condition 3	Condition 4	0.320258	41.9821	1.77308e+07	2.0754e+07	2.16313e+07	1.82776e+07	1.21913e+07	1.13081e+07	2.7011e+07	1.86824e+07	3.0904e+07	2.7049e+07	1.54148e+07	2.17688e+07	2.13966e+07	1.30281e+07	1.60161e+07	1.82052e+07	1.73276e+07	2.31671e+07	3.39315e+07	1.99789e+07	9.2408e+06	7.51868e+06	4.55756e+07	1.98418e+07	2.75604e+07	4.24233e+07	2.56594e+07	3.58636e+07	3.66094e+07	1.30281e+07	1.38377e+06	3.18194e+07
940	45.5315	2	648.389	1294.76	0.00277325	2.1419	49.72	DIINVKPLIDR		AT4G21280.1	| Symbols: PSBQ, PSBQA, PSBQ-1 | photosystem II subunit QA | chr4:11334446-11335587 FORWARD LENGTH=223	FALSE	1.3859	Condition 3	Condition 4	0.320258	41.9821	1.77308e+07	2.0754e+07	2.16313e+07	1.82776e+07	1.21913e+07	1.13081e+07	2.7011e+07	1.86824e+07	3.0904e+07	2.7049e+07	1.54148e+07	2.17688e+07	2.13966e+07	1.30281e+07	1.60161e+07	1.82052e+07	1.73276e+07	2.31671e+07	3.39315e+07	1.99789e+07	9.2408e+06	7.51868e+06	4.55756e+07	1.98418e+07	2.75604e+07	4.24233e+07	2.56594e+07	3.58636e+07	3.66094e+07	1.30281e+07	1.38377e+06	3.18194e+07
945	43.3847	2	701.335	1400.65	0.00390598	2.78869	92.98	GAVGVGPMQWDER		AT2G14610.1	| Symbols: PR1, PR 1, ATPR1 | pathogenesis-related gene 1 | chr2:6241944-6242429 REVERSE LENGTH=161	TRUE	21.2129	Condition 4	Condition 1	1.65105e-07	64.1843	1.53124e+06	857368	1.25198e+06	3.40645e+06	3.41606e+07	2.65879e+07	2.54589e+07	1.29037e+07	2.44709e+07	3.27429e+07	3.62764e+07	4.44829e+07	3.66045e+07	2.89683e+07	4.04369e+07	4.34786e+07	1.49642e+06	957054	1.96389e+06	3.72352e+06	2.58932e+07	1.76782e+07	4.29568e+07	1.37044e+07	2.18233e+07	5.13535e+07	6.03855e+07	7.32845e+07	6.26298e+07	2.89683e+07	3.49369e+06	7.59924e+07
947	17.2894	2	467.246	932.478	0.00272931	2.92696	57.49	MGTPALTSR		AT4G37930.1	| Symbols: SHM1, STM, SHMT1 | serine transhydroxymethyltransferase 1 | chr4:17831891-17834742 REVERSE LENGTH=517	FALSE	1.30044	Condition 2	Condition 4	0.400841	38.8603	2.18177e+07	1.44595e+07	1.20243e+07	1.16748e+07	1.89688e+07	1.58916e+07	2.14212e+07	1.90823e+07	2.21023e+07	1.37206e+07	1.51678e+07	1.38918e+07	1.40102e+07	1.08274e+07	2.25949e+07	1.05201e+07	2.13215e+07	1.61407e+07	1.88617e+07	1.27615e+07	1.4378e+07	1.05663e+07	3.6144e+07	2.02664e+07	1.9711e+07	2.15191e+07	2.52482e+07	2.28863e+07	2.39713e+07	1.08274e+07	1.95217e+06	1.83871e+07
947	17.2894	2	467.246	932.478	0.00272931	2.92696	57.49	MGTPALTSR		AT5G26780.1	| Symbols: SHM2 | serine hydroxymethyltransferase 2 | chr5:9418299-9421725 FORWARD LENGTH=517	FALSE	1.30044	Condition 2	Condition 4	0.400841	38.8603	2.18177e+07	1.44595e+07	1.20243e+07	1.16748e+07	1.89688e+07	1.58916e+07	2.14212e+07	1.90823e+07	2.21023e+07	1.37206e+07	1.51678e+07	1.38918e+07	1.40102e+07	1.08274e+07	2.25949e+07	1.05201e+07	2.13215e+07	1.61407e+07	1.88617e+07	1.27615e+07	1.4378e+07	1.05663e+07	3.6144e+07	2.02664e+07	1.9711e+07	2.15191e+07	2.52482e+07	2.28863e+07	2.39713e+07	1.08274e+07	1.95217e+06	1.83871e+07
950	5.4677	2	270.169	538.323	0.000662199	1.23012	37.83	GPIPR		AT3G20820.1	| Symbols: | Leucine-rich repeat (LRR) family protein | chr3:7280930-7282027 FORWARD LENGTH=365	FALSE	1.24291	Condition 1	Condition 2	0.55051	47.1578	4.48244e+06	4.84003e+06	4.36162e+06	4.71439e+06	2.93222e+06	4.63668e+06	3.16741e+06	4.06642e+06	6.33182e+06	3.30798e+06	2.93337e+06	2.4005e+06	2.673e+06	3.83465e+06	5.92524e+06	4.53947e+06	4.3805e+06	5.40278e+06	6.84174e+06	5.15321e+06	2.22257e+06	3.08291e+06	5.34436e+06	4.31875e+06	5.64675e+06	5.18819e+06	4.88287e+06	3.95477e+06	4.57347e+06	3.83465e+06	511932	7.93414e+06
951	6.50177	3	279.849	836.524	0.00127977	1.52987	---	LGKPIGPR		AT3G18080.1	| Symbols: BGLU44 | B-S glucosidase 44 | chr3:6191586-6194124 FORWARD LENGTH=512	FALSE	1.52764	Condition 4	Condition 3	0.0208914	34.3321	3.94788e+06	4.45605e+06	4.67059e+06	4.86322e+06	2.69672e+06	3.75212e+06	3.15486e+06	3.77819e+06	2.84508e+06	3.03939e+06	3.15675e+06	3.32671e+06	3.6031e+06	3.73174e+06	7.08718e+06	4.47171e+06	3.85811e+06	4.97416e+06	7.32641e+06	5.31589e+06	2.04406e+06	2.49477e+06	5.32318e+06	4.01264e+06	2.53726e+06	4.76694e+06	5.25471e+06	5.48067e+06	6.16485e+06	3.73174e+06	612322	7.8157e+06
954	20.2071	2	339.203	676.392	0.00122128	1.80558	32.98	NLVFGK		AT1G33590.1	| Symbols: | Leucine-rich repeat (LRR) family protein | chr1:12177788-12179221 FORWARD LENGTH=477	FALSE	1.89732	Condition 4	Condition 2	0.000865647	20.7038	1.18328e+07	9.08618e+06	7.7634e+06	8.19403e+06	9.10042e+06	8.18989e+06	7.34188e+06	7.18231e+06	8.28978e+06	7.78834e+06	1.099e+07	9.7802e+06	1.3485e+07	1.25993e+07	1.95995e+07	1.46786e+07	1.15637e+07	1.01426e+07	1.21779e+07	8.95672e+06	6.89796e+06	5.44542e+06	1.23879e+07	7.628e+06	7.39288e+06	1.22151e+07	1.82939e+07	1.61126e+07	2.30727e+07	1.25993e+07	1.69337e+06	2.56554e+07
954	20.2071	2	339.203	676.392	0.00122128	1.80558	32.98	NLVFGK		AT2G26380.1	| Symbols: | Leucine-rich repeat (LRR) family protein | chr2:11226615-11228057 REVERSE LENGTH=480	TRUE	1.89732	Condition 4	Condition 2	0.000865647	20.7038	1.18328e+07	9.08618e+06	7.7634e+06	8.19403e+06	9.10042e+06	8.18989e+06	7.34188e+06	7.18231e+06	8.28978e+06	7.78834e+06	1.099e+07	9.7802e+06	1.3485e+07	1.25993e+07	1.95995e+07	1.46786e+07	1.15637e+07	1.01426e+07	1.21779e+07	8.95672e+06	6.89796e+06	5.44542e+06	1.23879e+07	7.628e+06	7.39288e+06	1.22151e+07	1.82939e+07	1.61126e+07	2.30727e+07	1.25993e+07	1.69337e+06	2.56554e+07
954	20.2071	2	339.203	676.392	0.00122128	1.80558	32.98	NLVFGK		AT1G33610.1	| Symbols: | Leucine-rich repeat (LRR) family protein | chr1:12188910-12190346 FORWARD LENGTH=478	FALSE	1.89732	Condition 4	Condition 2	0.000865647	20.7038	1.18328e+07	9.08618e+06	7.7634e+06	8.19403e+06	9.10042e+06	8.18989e+06	7.34188e+06	7.18231e+06	8.28978e+06	7.78834e+06	1.099e+07	9.7802e+06	1.3485e+07	1.25993e+07	1.95995e+07	1.46786e+07	1.15637e+07	1.01426e+07	1.21779e+07	8.95672e+06	6.89796e+06	5.44542e+06	1.23879e+07	7.628e+06	7.39288e+06	1.22151e+07	1.82939e+07	1.61126e+07	2.30727e+07	1.25993e+07	1.69337e+06	2.56554e+07
959	9.1897	2	331.177	660.339	0.00126537	1.91624	39.38	NALGMR		AT1G68560.1	| Symbols: ATXYL1, XYL1, TRG1 | alpha-xylosidase 1 | chr1:25734435-25737897 REVERSE LENGTH=915	FALSE	1.62081	Condition 2	Condition 1	0.238064	50.4948	3.81699e+06	3.22094e+06	2.25349e+06	2.59801e+06	4.14473e+06	6.34917e+06	4.89615e+06	3.88046e+06	6.49984e+06	3.33173e+06	3.74838e+06	2.86344e+06	2.72069e+06	4.1447e+06	8.17962e+06	3.84601e+06	3.73019e+06	3.59543e+06	3.53487e+06	2.83983e+06	3.14163e+06	4.22154e+06	8.26126e+06	4.12125e+06	5.79659e+06	5.22544e+06	6.23953e+06	4.71745e+06	4.65507e+06	4.1447e+06	706707	6.7221e+06
959	9.1897	2	331.177	660.339	0.00126537	1.91624	39.38	NALGMR		AT3G45940.1	| Symbols: | Glycosyl hydrolases family 31 protein | chr3:16886226-16889171 REVERSE LENGTH=868	FALSE	1.62081	Condition 2	Condition 1	0.238064	50.4948	3.81699e+06	3.22094e+06	2.25349e+06	2.59801e+06	4.14473e+06	6.34917e+06	4.89615e+06	3.88046e+06	6.49984e+06	3.33173e+06	3.74838e+06	2.86344e+06	2.72069e+06	4.1447e+06	8.17962e+06	3.84601e+06	3.73019e+06	3.59543e+06	3.53487e+06	2.83983e+06	3.14163e+06	4.22154e+06	8.26126e+06	4.12125e+06	5.79659e+06	5.22544e+06	6.23953e+06	4.71745e+06	4.65507e+06	4.1447e+06	706707	6.7221e+06
964	9.75175	2	524.289	1046.56	0.00204092	1.95012	40.01	RFVSTPNAR		AT3G18280.1	| Symbols: | Bifunctional inhibitor/lipid-transfer protein/seed storage 2S albumin superfamily protein | chr3:6267102-6267392 FORWARD LENGTH=96	TRUE	1.84582	Condition 2	Condition 4	0.011977	31.4189	1.31206e+07	1.34122e+07	1.36112e+07	1.55068e+07	1.98354e+07	3.44698e+07	2.04514e+07	1.90484e+07	1.45058e+07	1.6228e+07	1.9494e+07	1.99821e+07	7.7964e+06	1.31862e+07	1.64153e+07	1.34222e+07	1.28222e+07	1.49716e+07	2.13509e+07	1.69502e+07	1.50349e+07	2.29188e+07	3.45076e+07	2.02304e+07	1.29364e+07	2.54517e+07	3.24497e+07	3.29201e+07	1.33395e+07	1.31862e+07	1.41826e+06	2.34595e+07
966	56.3036	3	690.694	2069.06	0.00448752	2.16887	57.33	KFETLSYLPDLTDSELAK		AT1G67090.1	| Symbols: RBCS1A | ribulose bisphosphate carboxylase small chain 1A | chr1:25048465-25049249 REVERSE LENGTH=180	FALSE	4.30522	Condition 3	Condition 1	0.00180588	89.7067	3.11213e+07	8.42419e+06	8.34261e+06	5.39673e+06	2.63139e+07	2.05322e+07	5.23727e+07	3.47341e+07	4.32658e+07	4.51485e+07	4.21139e+07	9.88747e+07	5.66636e+07	3.61275e+07	4.56921e+07	5.95031e+07	3.04136e+07	9.40366e+06	1.30864e+07	5.89905e+06	1.99455e+07	1.36518e+07	8.83684e+07	3.68895e+07	3.85847e+07	7.08104e+07	7.01026e+07	1.62894e+08	9.69507e+07	3.61275e+07	3.94773e+06	1.04e+08
966	56.3036	3	690.694	2069.06	0.00448752	2.16887	57.33	KFETLSYLPDLTDSELAK		AT1G67090.2	| Symbols: RBCS1A | ribulose bisphosphate carboxylase small chain 1A | chr1:25048590-25049249 REVERSE LENGTH=136	FALSE	4.30522	Condition 3	Condition 1	0.00180588	89.7067	3.11213e+07	8.42419e+06	8.34261e+06	5.39673e+06	2.63139e+07	2.05322e+07	5.23727e+07	3.47341e+07	4.32658e+07	4.51485e+07	4.21139e+07	9.88747e+07	5.66636e+07	3.61275e+07	4.56921e+07	5.95031e+07	3.04136e+07	9.40366e+06	1.30864e+07	5.89905e+06	1.99455e+07	1.36518e+07	8.83684e+07	3.68895e+07	3.85847e+07	7.08104e+07	7.01026e+07	1.62894e+08	9.69507e+07	3.61275e+07	3.94773e+06	1.04e+08
974	51.3991	2	828.883	1655.75	0.0049559	2.99315	102.4	SYSDEGFGPIPSSWK		AT5G67360.1	| Symbols: ARA12 | Subtilase family protein | chr5:26872192-26874465 REVERSE LENGTH=757	TRUE	1.61553	Condition 4	Condition 3	0.00499065	18.5833	2.9195e+07	2.8346e+07	2.57532e+07	3.01937e+07	4.11121e+07	3.93917e+07	2.631e+07	3.54661e+07	1.8832e+07	2.65752e+07	2.66531e+07	2.64685e+07	3.5003e+07	4.60211e+07	4.47487e+07	3.34036e+07	2.85311e+07	3.16417e+07	4.03971e+07	3.30042e+07	3.11622e+07	2.61914e+07	4.43928e+07	3.76669e+07	1.67945e+07	4.16803e+07	4.43666e+07	4.36063e+07	5.98896e+07	4.60211e+07	3.86622e+06	5.83832e+07
975	49.43	2	769.4	1536.79	0.00349248	2.27259	64.2	LTGPIPESFGTFSGK		AT5G06870.1	| Symbols: PGIP2, ATPGIP2 | polygalacturonase inhibiting protein 2 | chr5:2133941-2135016 FORWARD LENGTH=330	TRUE	2.03231	Condition 4	Condition 2	0.0280458	53.0537	1.90282e+07	2.1991e+07	2.27703e+07	3.00064e+07	2.00494e+07	1.44742e+07	1.87298e+07	1.54246e+07	4.76015e+07	2.28619e+07	1.59745e+07	2.05655e+07	2.77633e+07	3.50994e+07	4.28237e+07	3.38889e+07	1.85955e+07	2.45479e+07	3.57181e+07	3.27994e+07	1.51971e+07	9.62386e+06	3.16027e+07	1.63817e+07	4.24514e+07	3.58562e+07	2.6591e+07	3.38811e+07	4.75027e+07	3.50994e+07	3.69991e+06	5.92314e+07
977	46.0468	2	578.805	1155.6	0.00344256	2.97904	64.88	TSFTFSITPR		AT1G53080.1	| Symbols: | Legume lectin family protein | chr1:19781368-19782219 FORWARD LENGTH=283	FALSE	2.14058	Condition 4	Condition 2	2.14716e-05	14.3727	2.7088e+07	2.66215e+07	3.37379e+07	3.41567e+07	2.40835e+07	2.12496e+07	2.75702e+07	2.35163e+07	3.91711e+07	3.94355e+07	3.27388e+07	4.663e+07	5.71426e+07	4.65831e+07	4.43337e+07	5.83345e+07	2.6472e+07	2.97168e+07	5.29222e+07	3.73359e+07	1.82549e+07	1.41288e+07	4.65191e+07	2.49755e+07	3.49331e+07	6.18501e+07	5.44968e+07	7.68217e+07	9.77703e+07	4.65831e+07	3.83037e+06	1.01958e+08
977	46.0468	2	578.805	1155.6	0.00344256	2.97904	64.88	TSFTFSITPR		AT3G15356.1	| Symbols: | Legume lectin family protein | chr3:5174603-5175418 REVERSE LENGTH=271	FALSE	2.14058	Condition 4	Condition 2	2.14716e-05	14.3727	2.7088e+07	2.66215e+07	3.37379e+07	3.41567e+07	2.40835e+07	2.12496e+07	2.75702e+07	2.35163e+07	3.91711e+07	3.94355e+07	3.27388e+07	4.663e+07	5.71426e+07	4.65831e+07	4.43337e+07	5.83345e+07	2.6472e+07	2.97168e+07	5.29222e+07	3.73359e+07	1.82549e+07	1.41288e+07	4.65191e+07	2.49755e+07	3.49331e+07	6.18501e+07	5.44968e+07	7.68217e+07	9.77703e+07	4.65831e+07	3.83037e+06	1.01958e+08
979	28.1184	2	487.307	972.6	0.00294142	3.02429	40.85	IITTTGVLR		AT1G41830.1	| Symbols: SKS6 | SKU5-similar 6 | chr1:15603892-15607802 REVERSE LENGTH=542	FALSE	1.35478	Condition 2	Condition 3	0.020966	20.5471	1.49089e+07	1.31966e+07	1.38454e+07	1.26282e+07	1.44151e+07	1.99299e+07	1.89892e+07	1.71259e+07	1.40261e+07	1.20439e+07	1.23727e+07	1.3566e+07	1.08282e+07	1.27057e+07	1.70761e+07	1.21367e+07	1.45699e+07	1.4731e+07	2.17182e+07	1.38037e+07	1.09264e+07	1.32513e+07	3.20405e+07	1.81886e+07	1.25086e+07	1.88895e+07	2.05954e+07	2.23497e+07	1.8527e+07	1.27057e+07	1.47535e+06	2.12127e+07
982	23.9359	2	436.736	871.457	0.00180861	2.07539	44.81	IPEGFGPR		AT3G20820.1	| Symbols: | Leucine-rich repeat (LRR) family protein | chr3:7280930-7282027 FORWARD LENGTH=365	FALSE	1.12312	Condition 1	Condition 3	0.796024	58.815	2.91138e+07	2.51399e+07	2.6193e+07	2.58813e+07	2.02661e+07	2.79791e+07	2.39641e+07	2.30135e+07	4.44018e+07	1.61065e+07	1.90201e+07	1.51438e+07	1.57771e+07	2.17165e+07	3.69309e+07	2.14746e+07	2.84517e+07	2.80629e+07	4.1087e+07	2.82904e+07	1.53614e+07	1.86032e+07	4.04345e+07	2.44415e+07	3.95978e+07	2.52613e+07	3.16608e+07	2.4949e+07	2.69944e+07	2.17165e+07	3.19077e+06	3.75336e+07
987	9.8452	2	366.219	730.423	0.000620707	0.849791	27.44	LTLQEK		AT5G49360.1	| Symbols: BXL1, ATBXL1 | beta-xylosidase 1 | chr5:20012179-20016659 REVERSE LENGTH=774	FALSE	1.78451	Condition 1	Condition 3	0.0895393	58.5884	7.66826e+06	7.45925e+06	5.33607e+06	6.25834e+06	4.81779e+06	6.02916e+06	3.85888e+06	4.5441e+06	4.01707e+06	3.16061e+06	4.09788e+06	3.69885e+06	3.86137e+06	4.11282e+06	9.9155e+06	3.2827e+06	7.49388e+06	8.32653e+06	8.37029e+06	6.84086e+06	3.6518e+06	4.00876e+06	6.51107e+06	4.82608e+06	3.58245e+06	4.95706e+06	6.8213e+06	6.09377e+06	6.60676e+06	4.11282e+06	856684	5.73754e+06
987	9.8452	2	366.219	730.423	0.000620707	0.849791	27.44	LTLQEK		AT5G64570.1	| Symbols: XYL4, ATBXL4 | beta-D-xylosidase 4 | chr5:25810227-25813309 REVERSE LENGTH=784	FALSE	1.78451	Condition 1	Condition 3	0.0895393	58.5884	7.66826e+06	7.45925e+06	5.33607e+06	6.25834e+06	4.81779e+06	6.02916e+06	3.85888e+06	4.5441e+06	4.01707e+06	3.16061e+06	4.09788e+06	3.69885e+06	3.86137e+06	4.11282e+06	9.9155e+06	3.2827e+06	7.49388e+06	8.32653e+06	8.37029e+06	6.84086e+06	3.6518e+06	4.00876e+06	6.51107e+06	4.82608e+06	3.58245e+06	4.95706e+06	6.8213e+06	6.09377e+06	6.60676e+06	4.11282e+06	856684	5.73754e+06
989	45.2405	2	741.329	1480.64	0.0035797	2.41767	74.87	SFDDTDMPEIPSK		AT2G05920.1	| Symbols: | Subtilase family protein | chr2:2269831-2272207 REVERSE LENGTH=754	TRUE	1.37896	Condition 1	Condition 4	0.00172966	17.8039	3.93366e+07	3.63058e+07	4.47003e+07	4.03746e+07	4.08212e+07	4.24696e+07	3.79709e+07	3.88857e+07	2.79051e+07	3.28527e+07	3.08146e+07	3.33472e+07	2.3601e+07	3.3328e+07	3.37861e+07	2.58344e+07	3.8442e+07	4.05271e+07	7.0118e+07	4.41326e+07	3.09417e+07	2.82379e+07	6.40681e+07	4.12987e+07	2.4886e+07	5.15257e+07	5.12938e+07	5.49386e+07	4.0381e+07	3.3328e+07	2.91907e+06	4.51536e+07
995	23.1945	3	376.546	1126.62	0.00210388	1.86743	25.67	ELVHPIYTR		AT3G08030.2	| Symbols: | Protein of unknown function, DUF642 | chr3:2564517-2565819 FORWARD LENGTH=323	FALSE	2.20348	Condition 1	Condition 3	2.55674e-05	21.3523	2.32841e+07	1.77669e+07	2.02138e+07	1.85447e+07	1.49021e+07	2.24227e+07	2.01008e+07	1.89508e+07	7.39743e+06	7.98017e+06	1.17589e+07	9.08326e+06	9.53824e+06	1.07882e+07	1.18857e+07	1.3198e+07	2.27546e+07	1.98327e+07	3.17078e+07	2.02708e+07	1.12955e+07	1.49088e+07	3.39161e+07	2.01268e+07	6.59707e+06	1.2516e+07	1.95737e+07	1.49644e+07	1.63198e+07	1.07882e+07	1.02691e+06	2.30676e+07
995	23.1945	3	376.546	1126.62	0.00210388	1.86743	25.67	ELVHPIYTR		AT3G08030.1	| Symbols: | Protein of unknown function, DUF642 | chr3:2564191-2565819 FORWARD LENGTH=365	FALSE	2.20348	Condition 1	Condition 3	2.55674e-05	21.3523	2.32841e+07	1.77669e+07	2.02138e+07	1.85447e+07	1.49021e+07	2.24227e+07	2.01008e+07	1.89508e+07	7.39743e+06	7.98017e+06	1.17589e+07	9.08326e+06	9.53824e+06	1.07882e+07	1.18857e+07	1.3198e+07	2.27546e+07	1.98327e+07	3.17078e+07	2.02708e+07	1.12955e+07	1.49088e+07	3.39161e+07	2.01268e+07	6.59707e+06	1.2516e+07	1.95737e+07	1.49644e+07	1.63198e+07	1.07882e+07	1.02691e+06	2.30676e+07
997	34.4919	2	532.277	1062.54	0.00394503	3.71285	30.09	DVGVFVQDGK		AT1G17860.1	| Symbols: | Kunitz family trypsin and protease inhibitor protein | chr1:6149343-6149933 FORWARD LENGTH=196	FALSE	1.47181	Condition 4	Condition 1	0.0266222	21.385	1.44553e+07	1.32352e+07	1.41774e+07	1.0879e+07	1.68008e+07	1.47164e+07	1.26362e+07	1.73678e+07	1.07272e+07	1.39254e+07	1.80485e+07	1.61504e+07	1.87232e+07	1.86662e+07	2.25213e+07	1.77224e+07	1.41265e+07	1.4774e+07	2.2239e+07	1.18917e+07	1.27347e+07	9.78489e+06	2.1321e+07	1.84455e+07	9.56659e+06	2.18404e+07	3.00434e+07	2.66073e+07	3.20352e+07	1.86662e+07	1.94581e+06	3.09754e+07
998	13.8183	2	375.219	748.424	0.000766897	1.02468	35.56	VFLSQR		AT3G14210.1	| Symbols: ESM1 | epithiospecifier modifier 1 | chr3:4729886-4731562 FORWARD LENGTH=392	FALSE	2.3214	Condition 3	Condition 1	0.0824225	63.2891	2.95517e+06	5.3925e+06	3.05339e+06	4.41975e+06	7.12275e+06	5.66902e+06	4.85639e+06	4.19494e+06	1.77486e+07	7.65369e+06	6.29432e+06	5.02984e+06	4.8352e+06	3.37801e+06	7.55512e+06	4.35945e+06	2.88797e+06	6.01948e+06	4.78962e+06	4.83114e+06	5.39891e+06	3.7693e+06	8.19418e+06	4.45525e+06	1.58283e+07	1.20039e+07	1.04775e+07	8.28654e+06	8.27297e+06	3.37801e+06	652751	7.61951e+06
999	6.61867	2	330.701	659.387	0.00122137	1.85229	30.72	VSDIVK		AT4G25050.1	| Symbols: ACP4 | acyl carrier protein 4 | chr4:12870178-12871024 FORWARD LENGTH=137	TRUE	1.35774	Condition 4	Condition 2	0.301892	30.6818	2.27917e+06	2.52032e+06	2.48536e+06	3.84625e+06	1.29413e+06	2.62598e+06	1.83967e+06	2.58615e+06	2.0119e+06	2.58526e+06	2.69402e+06	3.69228e+06	3.22913e+06	2.19458e+06	2.39855e+06	3.50935e+06	2.22734e+06	2.81336e+06	3.89859e+06	4.20426e+06	980929	1.746e+06	3.10408e+06	2.74663e+06	1.79422e+06	4.05469e+06	4.48445e+06	6.08294e+06	5.525e+06	2.19458e+06	207231	6.13368e+06
1000	11.427	2	545.219	1088.42	0.00270593	2.48611	52.34	ACVTCCYR		AT5G14920.1	| Symbols: | Gibberellin-regulated family protein | chr5:4826598-4827761 FORWARD LENGTH=275	TRUE	2.05561	Condition 4	Condition 3	0.111727	54.822	2.49207e+07	1.42451e+07	1.28604e+07	6.08443e+06	2.43057e+07	9.71594e+06	1.92738e+07	1.30771e+07	1.50902e+07	3.56301e+06	7.92933e+06	8.17789e+06	1.8841e+07	1.94097e+07	1.90915e+07	1.41119e+07	2.4354e+07	1.59014e+07	2.01731e+07	6.65077e+06	1.84233e+07	6.46009e+06	3.25205e+07	1.38886e+07	1.34575e+07	5.58818e+06	1.31991e+07	1.34729e+07	3.22367e+07	1.94097e+07	1.64947e+06	2.4665e+07
1010	17.8136	2	507.232	1012.45	0.00308431	3.04639	34.93	ACITFCNK		AT5G15230.1	| Symbols: GASA4 | GAST1 protein homolog 4 | chr5:4945017-4946025 FORWARD LENGTH=106	TRUE	2.3211	Condition 1	Condition 3	0.05953	56.9837	3.1431e+07	1.63377e+07	1.34581e+07	8.37651e+06	2.06888e+07	1.12805e+07	1.52029e+07	1.04767e+07	1.13999e+07	3.86085e+06	6.54265e+06	8.1837e+06	1.08404e+07	1.03678e+07	7.9843e+06	1.18813e+07	3.07162e+07	1.82373e+07	2.11107e+07	9.15619e+06	1.56818e+07	7.50037e+06	2.56518e+07	1.11268e+07	1.01665e+07	6.05531e+06	1.08908e+07	1.34824e+07	1.85478e+07	1.03678e+07	689831	2.07662e+07
1012	26.199	2	579.313	1156.61	0.00302696	2.6171	53.99	LEAIQINDNK		AT3G12145.1	| Symbols: FLR1, FLOR1 | Leucine-rich repeat (LRR) family protein | chr3:3874764-3876075 REVERSE LENGTH=325	TRUE	1.32165	Condition 4	Condition 1	0.473398	34.8081	1.79759e+07	1.40205e+07	1.48343e+07	1.49098e+07	1.59329e+07	1.86767e+07	1.46226e+07	1.38521e+07	2.75845e+07	1.57556e+07	1.68765e+07	1.44329e+07	1.30059e+07	2.14233e+07	2.97191e+07	1.7451e+07	1.75671e+07	1.56506e+07	2.32694e+07	1.62976e+07	1.20768e+07	1.24181e+07	2.46727e+07	1.47117e+07	2.46001e+07	2.47108e+07	2.80925e+07	2.37778e+07	2.22528e+07	2.14233e+07	2.56769e+06	3.0501e+07
1015	38.3053	2	610.819	1219.62	0.00377985	3.0992	72.93	QGIVDIEYQR		AT3G45970.1	| Symbols: ATEXLA1, EXPL1, ATEXPL1, ATHEXP BETA 2.1, EXLA1 | expansin-like A1 | chr3:16896238-16897189 FORWARD LENGTH=265	TRUE	1.27537	Condition 4	Condition 2	0.0838459	18.3663	2.01598e+07	1.6886e+07	1.88839e+07	1.62252e+07	1.77185e+07	1.53353e+07	1.44514e+07	1.34208e+07	1.74733e+07	1.78487e+07	1.95588e+07	1.7144e+07	1.69107e+07	1.96671e+07	2.43849e+07	1.67405e+07	1.97014e+07	1.88494e+07	2.96217e+07	1.77354e+07	1.34303e+07	1.01964e+07	2.43838e+07	1.42536e+07	1.55828e+07	2.79937e+07	3.25575e+07	2.82444e+07	2.8934e+07	1.96671e+07	2.10682e+06	2.92592e+07
1017	11.7321	2	552.787	1103.56	0.0027279	2.47191	60.86	SITVNEAQSR		AT2G21660.1	| Symbols: ATGRP7, CCR2, GR-RBP7, GRP7 | cold, circadian rhythm, and rna binding 2 | chr2:9265477-9266316 REVERSE LENGTH=176	FALSE	11.5734	Condition 3	Condition 1	1.01288e-06	58.8959	2.09445e+06	1.84185e+06	1.80671e+06	1.4113e+06	8.61499e+06	1.36145e+07	1.50214e+07	1.03452e+07	3.87883e+07	1.66024e+07	1.51262e+07	1.22828e+07	9.90885e+06	8.5551e+06	1.38225e+07	9.46747e+06	2.04682e+06	2.056e+06	2.83405e+06	1.54266e+06	6.53001e+06	9.05221e+06	2.53456e+07	1.09872e+07	3.45916e+07	2.6039e+07	2.51789e+07	2.02357e+07	1.69539e+07	8.5551e+06	1.19424e+06	1.65474e+07
1017	11.7321	2	552.787	1103.56	0.0027279	2.47191	60.86	SITVNEAQSR		AT2G21660.2	| Symbols: ATGRP7, CCR2 | cold, circadian rhythm, and rna binding 2 | chr2:9265477-9266316 REVERSE LENGTH=159	FALSE	11.5734	Condition 3	Condition 1	1.01288e-06	58.8959	2.09445e+06	1.84185e+06	1.80671e+06	1.4113e+06	8.61499e+06	1.36145e+07	1.50214e+07	1.03452e+07	3.87883e+07	1.66024e+07	1.51262e+07	1.22828e+07	9.90885e+06	8.5551e+06	1.38225e+07	9.46747e+06	2.04682e+06	2.056e+06	2.83405e+06	1.54266e+06	6.53001e+06	9.05221e+06	2.53456e+07	1.09872e+07	3.45916e+07	2.6039e+07	2.51789e+07	2.02357e+07	1.69539e+07	8.5551e+06	1.19424e+06	1.65474e+07
1018	63.4288	2	752.905	1503.79	0.00167266	1.11229	80.72	DLATAFLNVLGNEK		AT1G09340.1	| Symbols: CRB, CSP41B, HIP1.3 | chloroplast RNA binding | chr1:3015473-3018035 FORWARD LENGTH=378	FALSE	1.99362	Condition 1	Condition 2	0.206057	119.556	1.28292e+07	1.33886e+07	1.42826e+07	1.59616e+07	6.0237e+06	3.00886e+06	1.92393e+07	49467	7.9736e+06	1.03367e+07	1.1661e+07	1.84697e+07	1.58115e+07	7.99435e+06	6.01957e+06	1.08291e+07	1.25374e+07	1.49453e+07	2.24041e+07	1.74472e+07	4.56586e+06	2.00057e+06	3.24625e+07	52536.7	7.11091e+06	1.62119e+07	1.94109e+07	3.04284e+07	2.70533e+07	7.99435e+06	520082	1.89273e+07
1019	20.9488	2	414.752	827.488	0.00194856	2.35479	43.4	GLLNVQGK		AT1G68560.1	| Symbols: ATXYL1, XYL1, TRG1 | alpha-xylosidase 1 | chr1:25734435-25737897 REVERSE LENGTH=915	FALSE	1.28335	Condition 2	Condition 1	0.731794	45.7361	1.44355e+07	1.03882e+07	7.49916e+06	8.01647e+06	1.54001e+07	1.56004e+07	9.61957e+06	1.11494e+07	1.9355e+07	8.96393e+06	1.00955e+07	7.80146e+06	6.6049e+06	9.70181e+06	1.78015e+07	9.65719e+06	1.41072e+07	1.1596e+07	1.17634e+07	8.76264e+06	1.1673e+07	1.03726e+07	1.62311e+07	1.18413e+07	1.72609e+07	1.40589e+07	1.68049e+07	1.28527e+07	1.13009e+07	9.70181e+06	1.53802e+06	1.6879e+07
1026	25.8378	2	558.797	1115.58	0.00394846	3.53939	74.91	VALEACVQAR		ATCG00490.1	| Symbols: RBCL | ribulose-bisphosphate carboxylases | chrC:54958-56397 FORWARD LENGTH=479	FALSE	1.33146	Condition 4	Condition 2	0.943904	71.7999	1.26393e+08	9.04582e+07	8.26109e+07	7.29233e+07	8.28873e+07	8.87861e+07	8.09181e+07	7.92718e+07	9.16731e+07	6.98438e+07	8.28175e+07	1.03475e+08	8.33271e+07	6.27141e+07	2.28692e+08	6.7129e+07	1.23518e+08	1.00976e+08	1.29586e+08	7.9711e+07	6.28271e+07	5.90335e+07	1.36533e+08	8.41909e+07	8.17547e+07	1.09542e+08	1.37857e+08	1.70472e+08	1.42572e+08	6.27141e+07	1.97586e+07	1.17329e+08
1026	25.8378	2	558.797	1115.58	-0.00255154	-2.28718	68.13	SGLVNEAAIDK		AT5G64570.1	| Symbols: XYL4, ATBXL4 | beta-D-xylosidase 4 | chr5:25810227-25813309 REVERSE LENGTH=784	FALSE	1.33146	Condition 4	Condition 2	0.943904	71.7999	1.26393e+08	9.04582e+07	8.26109e+07	7.29233e+07	8.28873e+07	8.87861e+07	8.09181e+07	7.92718e+07	9.16731e+07	6.98438e+07	8.28175e+07	1.03475e+08	8.33271e+07	6.27141e+07	2.28692e+08	6.7129e+07	1.23518e+08	1.00976e+08	1.29586e+08	7.9711e+07	6.28271e+07	5.90335e+07	1.36533e+08	8.41909e+07	8.17547e+07	1.09542e+08	1.37857e+08	1.70472e+08	1.42572e+08	6.27141e+07	1.97586e+07	1.17329e+08
1028	28.938	2	398.74	795.466	0.00176775	2.22229	27.07	VWPPIGK		AT5G38430.1	| Symbols: | Ribulose bisphosphate carboxylase (small chain) family protein | chr5:15384350-15385155 REVERSE LENGTH=181	FALSE	2.54629	Condition 3	Condition 1	0.0173898	132.382	4.65336e+07	6.31455e+06	5.32988e+06	4.19972e+06	1.78267e+07	1.61858e+07	3.11361e+07	2.61048e+07	4.11708e+07	3.49826e+07	3.55106e+07	4.71677e+07	4.54803e+07	2.29216e+07	4.69662e+07	3.4262e+07	4.54754e+07	7.04874e+06	8.36058e+06	4.59063e+06	1.35123e+07	1.07619e+07	5.25358e+07	2.77247e+07	3.67164e+07	5.48663e+07	5.91108e+07	7.77075e+07	7.78162e+07	2.29216e+07	4.05781e+06	5.98835e+07
1028	28.938	2	398.74	795.466	0.00176775	2.22229	27.07	VWPPIGK		AT5G38410.3	| Symbols: | Ribulose bisphosphate carboxylase (small chain) family protein | chr5:15377501-15378306 REVERSE LENGTH=186	FALSE	2.54629	Condition 3	Condition 1	0.0173898	132.382	4.65336e+07	6.31455e+06	5.32988e+06	4.19972e+06	1.78267e+07	1.61858e+07	3.11361e+07	2.61048e+07	4.11708e+07	3.49826e+07	3.55106e+07	4.71677e+07	4.54803e+07	2.29216e+07	4.69662e+07	3.4262e+07	4.54754e+07	7.04874e+06	8.36058e+06	4.59063e+06	1.35123e+07	1.07619e+07	5.25358e+07	2.77247e+07	3.67164e+07	5.48663e+07	5.91108e+07	7.77075e+07	7.78162e+07	2.29216e+07	4.05781e+06	5.98835e+07
1028	28.938	2	398.74	795.466	0.00176775	2.22229	27.07	VWPPIGK		AT5G38410.1	| Symbols: | Ribulose bisphosphate carboxylase (small chain) family protein | chr5:15377501-15378306 REVERSE LENGTH=181	FALSE	2.54629	Condition 3	Condition 1	0.0173898	132.382	4.65336e+07	6.31455e+06	5.32988e+06	4.19972e+06	1.78267e+07	1.61858e+07	3.11361e+07	2.61048e+07	4.11708e+07	3.49826e+07	3.55106e+07	4.71677e+07	4.54803e+07	2.29216e+07	4.69662e+07	3.4262e+07	4.54754e+07	7.04874e+06	8.36058e+06	4.59063e+06	1.35123e+07	1.07619e+07	5.25358e+07	2.77247e+07	3.67164e+07	5.48663e+07	5.91108e+07	7.77075e+07	7.78162e+07	2.29216e+07	4.05781e+06	5.98835e+07
1028	28.938	2	398.74	795.466	0.00176775	2.22229	27.07	VWPPIGK		AT5G38410.2	| Symbols: | Ribulose bisphosphate carboxylase (small chain) family protein | chr5:15377501-15378306 REVERSE LENGTH=174	FALSE	2.54629	Condition 3	Condition 1	0.0173898	132.382	4.65336e+07	6.31455e+06	5.32988e+06	4.19972e+06	1.78267e+07	1.61858e+07	3.11361e+07	2.61048e+07	4.11708e+07	3.49826e+07	3.55106e+07	4.71677e+07	4.54803e+07	2.29216e+07	4.69662e+07	3.4262e+07	4.54754e+07	7.04874e+06	8.36058e+06	4.59063e+06	1.35123e+07	1.07619e+07	5.25358e+07	2.77247e+07	3.67164e+07	5.48663e+07	5.91108e+07	7.77075e+07	7.78162e+07	2.29216e+07	4.05781e+06	5.98835e+07
1033	27.8065	2	521.766	1041.52	0.00362827	3.48365	53.77	FVVTGGYDGK		AT3G45970.1	| Symbols: ATEXLA1, EXPL1, ATEXPL1, ATHEXP BETA 2.1, EXLA1 | expansin-like A1 | chr3:16896238-16897189 FORWARD LENGTH=265	TRUE	1.61229	Condition 3	Condition 2	0.000435999	18.034	1.19311e+07	9.16216e+06	9.88416e+06	8.74937e+06	9.17731e+06	1.0806e+07	9.47979e+06	9.04415e+06	1.8273e+07	1.37149e+07	1.54921e+07	1.46049e+07	1.19988e+07	1.33782e+07	1.75358e+07	1.26007e+07	1.16598e+07	1.02274e+07	1.55045e+07	9.56376e+06	6.95624e+06	7.18489e+06	1.59952e+07	9.60537e+06	1.6296e+07	2.15102e+07	2.57881e+07	2.40613e+07	2.05298e+07	1.33782e+07	1.51507e+06	2.20236e+07
1038	0.832883	2	496.244	990.474	0.000940627	0.949675	63.75	SQAQTSVDR		AT3G08770.1	| Symbols: LTP6 | lipid transfer protein 6 | chr3:2664349-2664784 REVERSE LENGTH=113	TRUE	2.66026	Condition 2	Condition 4	0.00748166	41.0996	9.25079e+06	1.08161e+07	8.74211e+06	1.016e+07	1.4314e+07	2.11727e+07	8.61313e+06	1.02887e+07	5.17825e+06	1.12947e+07	8.96478e+06	1.10788e+07	3.63642e+06	7.43435e+06	5.35945e+06	4.01461e+06	9.04043e+06	1.20736e+07	1.37131e+07	1.11057e+07	1.08497e+07	1.40776e+07	1.45329e+07	1.09271e+07	4.618e+06	1.77145e+07	1.49227e+07	1.8252e+07	6.22187e+06	7.43435e+06	463048	7.01678e+06
1043	36.3917	2	510.275	1018.54	0.00253829	2.4921	32.26	AFDPVETIK		AT3G01500.1	| Symbols: CA1, ATBCA1, SABP3, ATSABP3 | carbonic anhydrase 1 | chr3:194853-196716 REVERSE LENGTH=270	TRUE	2.0941	Condition 3	Condition 1	0.0234623	54.4254	7.1245e+06	6.2086e+06	6.26377e+06	5.75638e+06	3.88144e+06	6.02425e+06	9.41226e+06	7.01085e+06	1.31682e+07	1.19654e+07	9.59124e+06	1.83675e+07	1.28682e+07	6.32779e+06	2.16984e+07	8.74937e+06	6.96249e+06	6.93047e+06	9.82551e+06	6.29218e+06	2.94206e+06	4.0055e+06	1.58813e+07	7.4459e+06	1.17434e+07	1.87663e+07	1.59655e+07	3.02601e+07	2.20173e+07	6.32779e+06	1.87471e+06	1.52923e+07
1045	38.1849	2	473.757	945.499	0.00291394	3.08192	30.57	FYLYNVK		AT3G22060.1	| Symbols: | Receptor-like protein kinase-related family protein | chr3:7771065-7772137 FORWARD LENGTH=252	TRUE	1.89748	Condition 4	Condition 1	6.18678e-05	21.4065	8.11467e+06	8.3372e+06	8.17907e+06	8.93363e+06	1.35104e+07	1.22325e+07	1.11744e+07	1.21638e+07	1.01814e+07	1.38171e+07	1.57487e+07	1.7235e+07	1.59279e+07	1.51701e+07	1.63798e+07	1.62102e+07	7.93014e+06	9.30656e+06	1.28299e+07	9.76517e+06	1.02406e+07	8.13336e+06	1.88545e+07	1.29186e+07	9.0798e+06	2.16706e+07	2.62153e+07	2.83943e+07	2.72524e+07	1.51701e+07	1.41519e+06	2.83324e+07
1049	17.3136	3	382.561	1144.66	0.00164959	1.44111	43.6	LAKPVYEAVR		AT5G07030.1	| Symbols: | Eukaryotic aspartyl protease family protein | chr5:2183600-2185717 REVERSE LENGTH=455	FALSE	1.64757	Condition 1	Condition 4	0.00167285	17.0393	2.02846e+07	1.60355e+07	1.62938e+07	1.59007e+07	1.67201e+07	1.61494e+07	1.32218e+07	1.48023e+07	1.1706e+07	1.13387e+07	1.61169e+07	1.44789e+07	9.1816e+06	9.30898e+06	1.29407e+07	1.01541e+07	1.98233e+07	1.78999e+07	2.55589e+07	1.73807e+07	1.26735e+07	1.07377e+07	2.23092e+07	1.57208e+07	1.04395e+07	1.77834e+07	2.68281e+07	2.38535e+07	1.57096e+07	9.30898e+06	1.11805e+06	1.77474e+07
1052	12.7958	2	609.311	1216.61	0.00233183	1.91667	76.93	SNGATLNVEQGK		AT1G41830.1	| Symbols: SKS6 | SKU5-similar 6 | chr1:15603892-15607802 REVERSE LENGTH=542	TRUE	1.5917	Condition 2	Condition 3	0.126211	45.4918	1.90936e+07	1.28163e+07	1.02315e+07	1.1195e+07	2.37053e+07	2.15621e+07	1.72165e+07	1.80229e+07	1.69151e+07	1.1485e+07	1.2448e+07	9.73109e+06	1.01122e+07	1.4339e+07	2.55068e+07	1.149e+07	1.86594e+07	1.43064e+07	1.60494e+07	1.2237e+07	1.79682e+07	1.43366e+07	2.90494e+07	1.91413e+07	1.5085e+07	1.8013e+07	2.07209e+07	1.60317e+07	1.73018e+07	1.4339e+07	2.20375e+06	2.00824e+07
1056	47.125	2	1085.5	2168.98	0.00312987	1.44301	167.98	GGLDFTKDDENVNSQPFMR		ATCG00490.1	| Symbols: RBCL | ribulose-bisphosphate carboxylases | chrC:54958-56397 FORWARD LENGTH=479	FALSE	1.50067	Condition 3	Condition 1	0.436539	39.1368	5.05272e+07	1.97692e+07	4.34608e+07	4.08925e+07	4.31235e+07	2.29304e+07	5.3083e+07	3.7996e+07	3.65054e+07	6.91181e+07	4.19374e+07	8.45179e+07	6.54742e+07	3.27245e+07	5.09763e+07	3.54603e+07	4.93782e+07	2.20678e+07	6.81736e+07	4.46988e+07	3.26868e+07	1.52463e+07	8.95668e+07	4.03538e+07	3.25558e+07	1.08404e+08	6.98088e+07	1.39241e+08	1.12026e+08	3.27245e+07	4.40428e+06	6.1978e+07
1058	56.4503	2	1119.05	2236.08	0.00520684	2.32857	90.47	LTESPGLINSSPYEDGWMIK		AT1G32470.1	| Symbols: | Single hybrid motif superfamily protein | chr1:11739479-11740246 REVERSE LENGTH=166	TRUE	1.89798	Condition 1	Condition 2	0.000470617	24.1652	7.46239e+07	6.54416e+07	7.28475e+07	8.00548e+07	3.41787e+07	3.50508e+07	4.51704e+07	3.99578e+07	4.60734e+07	5.32989e+07	4.59194e+07	5.71069e+07	6.92875e+07	4.77873e+07	4.85774e+07	4.02902e+07	7.29269e+07	7.30505e+07	1.1427e+08	8.75063e+07	2.59069e+07	2.33051e+07	7.62159e+07	4.24373e+07	4.10885e+07	8.35932e+07	7.64371e+07	9.40822e+07	1.1855e+08	4.77873e+07	4.19702e+06	7.04197e+07
1058	56.4503	2	1119.05	2236.08	0.00520684	2.32857	90.47	LTESPGLINSSPYEDGWMIK		AT2G35370.1	| Symbols: GDCH | glycine decarboxylase complex H | chr2:14891239-14892050 FORWARD LENGTH=165	TRUE	1.89798	Condition 1	Condition 2	0.000470617	24.1652	7.46239e+07	6.54416e+07	7.28475e+07	8.00548e+07	3.41787e+07	3.50508e+07	4.51704e+07	3.99578e+07	4.60734e+07	5.32989e+07	4.59194e+07	5.71069e+07	6.92875e+07	4.77873e+07	4.85774e+07	4.02902e+07	7.29269e+07	7.30505e+07	1.1427e+08	8.75063e+07	2.59069e+07	2.33051e+07	7.62159e+07	4.24373e+07	4.10885e+07	8.35932e+07	7.64371e+07	9.40822e+07	1.1855e+08	4.77873e+07	4.19702e+06	7.04197e+07
1062	3.59002	3	294.512	880.514	0.00129636	1.47228	35.63	VVALHGSAK		AT4G19410.1	| Symbols: | Pectinacetylesterase family protein | chr4:10582188-10584766 REVERSE LENGTH=391	FALSE	1.62865	Condition 1	Condition 2	0.0384891	28.3121	6.00849e+06	4.45147e+06	3.87607e+06	4.35852e+06	1.96455e+06	3.41902e+06	3.21549e+06	2.87945e+06	2.34077e+06	3.12318e+06	2.95851e+06	4.13043e+06	2.7556e+06	2.5656e+06	4.28646e+06	2.46349e+06	5.87186e+06	4.96904e+06	6.08011e+06	4.76421e+06	1.4891e+06	2.27329e+06	5.4255e+06	3.05814e+06	2.08751e+06	4.89836e+06	4.92472e+06	6.80478e+06	4.7148e+06	2.5656e+06	370344	4.30571e+06
1062	3.59002	3	294.512	880.514	0.00129636	1.47228	35.63	VVALHGSAK		AT4G19410.2	| Symbols: | Pectinacetylesterase family protein | chr4:10581037-10584766 REVERSE LENGTH=517	FALSE	1.62865	Condition 1	Condition 2	0.0384891	28.3121	6.00849e+06	4.45147e+06	3.87607e+06	4.35852e+06	1.96455e+06	3.41902e+06	3.21549e+06	2.87945e+06	2.34077e+06	3.12318e+06	2.95851e+06	4.13043e+06	2.7556e+06	2.5656e+06	4.28646e+06	2.46349e+06	5.87186e+06	4.96904e+06	6.08011e+06	4.76421e+06	1.4891e+06	2.27329e+06	5.4255e+06	3.05814e+06	2.08751e+06	4.89836e+06	4.92472e+06	6.80478e+06	4.7148e+06	2.5656e+06	370344	4.30571e+06
1064	45.459	2	548.794	1095.57	0.00283795	2.59038	65.52	YLFAGVVDGR		AT3G03780.1	| Symbols: ATMS2, MS2 | methionine synthase 2 | chr3:957602-960740 FORWARD LENGTH=765	TRUE	1.50875	Condition 2	Condition 4	0.0291684	35.6339	1.07485e+07	1.16495e+07	1.33958e+07	1.16862e+07	1.28775e+07	1.45054e+07	1.63159e+07	1.44566e+07	1.16421e+07	1.41416e+07	1.1029e+07	1.3592e+07	7.41276e+06	7.89445e+06	1.47442e+07	8.49405e+06	1.0504e+07	1.3004e+07	2.10131e+07	1.27739e+07	9.76091e+06	9.6446e+06	2.75298e+07	1.53536e+07	1.03825e+07	2.21795e+07	1.83587e+07	2.23925e+07	1.26831e+07	7.89445e+06	1.27387e+06	1.4846e+07
1064	45.459	2	548.794	1095.57	0.00283795	2.59038	65.52	YLFAGVVDGR		AT5G17920.1	| Symbols: ATCIMS, ATMETS, ATMS1 | Cobalamin-independent synthase family protein | chr5:5935771-5939195 FORWARD LENGTH=765	TRUE	1.50875	Condition 2	Condition 4	0.0291684	35.6339	1.07485e+07	1.16495e+07	1.33958e+07	1.16862e+07	1.28775e+07	1.45054e+07	1.63159e+07	1.44566e+07	1.16421e+07	1.41416e+07	1.1029e+07	1.3592e+07	7.41276e+06	7.89445e+06	1.47442e+07	8.49405e+06	1.0504e+07	1.3004e+07	2.10131e+07	1.27739e+07	9.76091e+06	9.6446e+06	2.75298e+07	1.53536e+07	1.03825e+07	2.21795e+07	1.83587e+07	2.23925e+07	1.26831e+07	7.89445e+06	1.27387e+06	1.4846e+07
1069	37.0902	2	455.228	908.441	0.00215379	2.37087	33.22	TVDNWFK		AT1G17860.1	| Symbols: | Kunitz family trypsin and protease inhibitor protein | chr1:6149343-6149933 FORWARD LENGTH=196	FALSE	1.55268	Condition 4	Condition 1	0.000192512	15.4357	7.60962e+06	8.31485e+06	8.73718e+06	8.12074e+06	9.9742e+06	1.12756e+07	9.96151e+06	1.00438e+07	7.74788e+06	9.67515e+06	1.13587e+07	1.01708e+07	1.253e+07	1.32997e+07	1.28563e+07	1.22145e+07	7.43657e+06	9.28161e+06	1.37054e+07	8.87661e+06	7.56027e+06	7.49708e+06	1.6808e+07	1.0667e+07	6.9096e+06	1.51744e+07	1.89076e+07	1.67561e+07	2.14387e+07	1.32997e+07	1.11077e+06	2.13486e+07
1072	26.0063	2	822.844	1643.67	0.00312375	1.90047	65.72	CNCVPPGTYGNYDK		AT1G75750.1	| Symbols: GASA1 | GAST1 protein homolog 1 | chr1:28441813-28442284 REVERSE LENGTH=98	TRUE	3.19609	Condition 1	Condition 3	0.000263783	33.4241	2.26762e+08	1.58324e+08	1.67277e+08	9.46645e+07	7.91698e+07	3.89789e+07	6.63166e+07	6.00597e+07	5.3983e+07	3.82118e+07	4.93059e+07	6.0943e+07	1.03722e+08	9.19038e+07	8.04514e+07	7.99989e+07	2.21605e+08	1.76732e+08	2.62396e+08	1.03476e+08	6.00093e+07	2.59169e+07	1.11896e+08	6.37866e+07	4.81424e+07	5.99308e+07	8.20743e+07	1.00402e+08	1.77467e+08	9.19038e+07	6.95088e+06	1.39823e+08
[truncated: 8,362 more rows]
[truncated: 16 more columns]

## Sheet: Col-0 -CaCl2
Supplementary Table S3
List of proteins identified in present study with quantitative information.
aModification type and its location in peptide sequence identified, bAssigned proteins identified by MASCOT search engine, cWhether or not to use peptide in quantification with ProgenesisQI.
																		Normalized abundance																Raw abundance
																		NA				CA				SZA				CA+				NA				CA				SZA				CA+
[truncated: 12,517 more rows]
[truncated: 16 more columns]

## Sheet: N14 +CaCl2
Supplementary Table S3
List of proteins identified in present study with quantitative information.
[truncated: 9,681 more rows]
[truncated: 16 more columns]

## Sheet: N14 -CaCl2
Supplementary Table S3
[truncated: 12,855 more rows]
[truncated: 16 more columns]
