# Supplementary material for: Both cold and sub-zero acclimation induce cell wall modification and changes in the extracellular proteome in Arabidopsis thaliana
Source: Sci Rep. 2019 Feb 19;9:2289. doi: 10.1038/s41598-019-38688-3 (PMC6381082; doi:10.1038/s41598-019-38688-3)
Supplement: Supplementary file 3 — Supplementary Table S4 [file 41598_2019_38688_MOESM3_ESM.xlsx]

## Sheet: Col-0 +CaCl2 Total
Supplementary Table S4
List of proteins identified in present study with quantitative information.
aAll peptide assigned to individual proteins. bUnique peptide assigned to individual proteins. cConfidence score generated by Progenesis QI, dPotential protein location predicted by SUBA3.
										Normalized abundance																				Raw abundance
										NA					CA					SZA					CA+					NA				CA				SZA				CA+
Accession	Peptide counta	Unique peptidesb	Confidence scorec	Anova (p)	Max fold change	Highest mean condition	Lowest mean condition	Locationd	Description	Sample 1	Sample 2	Sample 3	Sample 4	Mean	Sample 1	Sample 2	Sample 3	Sample 4	Mean	Sample 1	Sample 2	Sample 3	Sample 4	Mean	Sample 1	Sample 2	Sample 3	Sample 4	Mean	Sample 1	Sample 2	Sample 3	Sample 4	Sample 1	Sample 2	Sample 3	Sample 4	Sample 1	Sample 2	Sample 3	Sample 4	Sample 1	Sample 2	Sample 3	Sample 4
AT1G01050.1	1	1	39.99	0.500795	2.32341	Condition 3	Condition 2	cytosol	| Symbols: AtPPa1, PPa1 | pyrophosphorylase 1 | chr1:31382-32670 REVERSE LENGTH=212	79320.2	198722	372775	230317	220283	81532.9	80028.8	211694	168356	135403	107282	347379	256092	547633	314596	285517	133256	5160.31	278000	175483	77516.4	221827	584744	251755	61800.5	53210.8	357191	178803	95674.7	544825	426288	902212	488517	133256	445.843	485892
AT1G01080.1	4	4	180.77	0.0166508	2.97278	Condition 3	Condition 4	plastid	| Symbols: | RNA-binding (RRM/RBD/RNP motifs) family protein | chr1:45503-46789 REVERSE LENGTH=293	216736	367958	335706	315348	308937	141803	198184	326913	224474	222843	766187	545381	323847	333388	492201	258231	164220	57706.4	182118	165569	211807	410741	526597	344700	107484	131771	551600	238404	683290	855368	539074	549248	441831	164220	4985.75	318308
AT1G01090.1	3	3	216.8	0.111273	1.52788	Condition 3	Condition 4	plastid	| Symbols: PDH-E1 ALPHA | pyruvate dehydrogenase E1 alpha | chr1:47705-49166 REVERSE LENGTH=428	832205	555605	642016	499181	632252	487230	433098	654905	582446	539420	1.0514e+06	651308	634957	499949	709403	481600	422215	520936	432470	464305	813280	620205	1.00708e+06	545644	369312	287965	1.10502e+06	618589	937642	1.0215e+06	1.05695e+06	823653	824012	422215	45008.1	755877
AT1G01300.1	9	8	430.47	0.148238	1.77811	Condition 2	Condition 1	extracellular	| Symbols: | Eukaryotic aspartyl protease family protein | chr1:117065-118522 FORWARD LENGTH=485	1.76057e+06	1.40696e+06	1.20959e+06	1.25927e+06	1.4091e+06	1.8923e+06	2.94874e+06	2.90483e+06	2.27625e+06	2.50553e+06	4.61684e+06	1.89909e+06	1.78871e+06	1.36147e+06	2.41653e+06	1.36874e+06	2.39468e+06	3.21915e+06	2.49982e+06	2.3706e+06	1.72053e+06	1.57054e+06	1.89739e+06	1.37648e+06	1.43433e+06	1.96061e+06	4.90131e+06	2.4175e+06	4.11732e+06	2.97851e+06	2.97748e+06	2.24298e+06	2.3419e+06	2.39468e+06	278130	4.36921e+06
AT1G01320.1	1	1	53.24	0.251823	2.9399	Condition 3	Condition 4	nucleus	| Symbols: | Tetratricopeptide repeat (TPR)-like superfamily protein | chr1:121582-130099 REVERSE LENGTH=1797	306873	328047	155008	174511	241110	73541.6	199749	234928	39235.8	136864	863279	198365	90086.4	152347	326019	66781.7	120804	224848	31144.7	110895	299894	366189	243149	190755	55743.2	132812	396393	41670.5	769877	311113	149957	250988	114263	120804	19426.5	54435.1
AT1G01900.1	10	10	600.65	1.28131e-07	3.83591	Condition 1	Condition 4	extracellular	| Symbols: ATSBT1.1, SBTI1.1 | subtilase family protein | chr1:310332-313011 FORWARD LENGTH=774	4.09002e+06	3.72108e+06	4.00876e+06	4.97951e+06	4.19984e+06	3.79856e+06	2.27334e+06	2.8274e+06	3.32719e+06	3.05662e+06	1.56465e+06	1.90598e+06	1.49098e+06	1.7405e+06	1.67553e+06	1.00395e+06	1.01112e+06	1.29973e+06	1.0647e+06	1.09488e+06	3.99701e+06	4.15373e+06	6.28825e+06	5.443e+06	2.87924e+06	1.51153e+06	4.77066e+06	3.53365e+06	1.39537e+06	2.98931e+06	2.48187e+06	2.86742e+06	1.71775e+06	1.01112e+06	112295	1.86089e+06
AT1G02335.1	4	2	351.33	0.000216394	2.74022	Condition 1	Condition 4	extracellular	| Symbols: GL22 | germin-like protein subfamily 2 member 2 precursor | chr1:463979-464876 REVERSE LENGTH=219	7.71068e+06	8.7795e+06	1.04514e+07	9.68524e+06	9.1567e+06	6.62013e+06	4.15201e+06	5.7594e+06	5.0962e+06	5.40693e+06	3.57306e+06	5.02304e+06	4.12276e+06	6.98093e+06	4.92495e+06	4.12816e+06	2.85098e+06	2.63889e+06	3.74835e+06	3.34159e+06	7.53534e+06	9.80029e+06	1.63943e+07	1.05867e+07	5.01794e+06	2.76065e+06	9.71782e+06	5.41243e+06	3.18648e+06	7.87807e+06	6.86272e+06	1.15009e+07	7.06322e+06	2.85098e+06	227996	6.55142e+06
AT1G02360.1	6	6	415.36	0.00184661	2.11578	Condition 4	Condition 3	extracellular	| Symbols: | Chitinase family protein | chr1:472138-473116 REVERSE LENGTH=272	4.06336e+06	3.25356e+06	3.10181e+06	3.02418e+06	3.36073e+06	3.8225e+06	3.41513e+06	3.12793e+06	3.30955e+06	3.41877e+06	2.67988e+06	1.97748e+06	2.41826e+06	1.81556e+06	2.2228e+06	3.6376e+06	4.57984e+06	6.97634e+06	3.61797e+06	4.70294e+06	3.97096e+06	3.63185e+06	4.86557e+06	3.30567e+06	2.89739e+06	2.2707e+06	5.27774e+06	3.51491e+06	2.38994e+06	3.10145e+06	4.02542e+06	2.99109e+06	6.22389e+06	4.57984e+06	602746	6.32353e+06
AT1G02780.1	2	1	80.19	0.0118309	3.10885	Condition 3	Condition 1	cytosol	| Symbols: emb2386 | Ribosomal protein L19e family protein | chr1:608120-609391 REVERSE LENGTH=214	907429	702546	851103	231188	673066	965562	1.4401e+06	1.38148e+06	1.24229e+06	1.25736e+06	2.26084e+06	2.1309e+06	2.11052e+06	1.86758e+06	2.09246e+06	831307	707520	2.38159e+06	852577	1.19325e+06	886793	784230	1.33506e+06	252707	731879	957515	2.33096e+06	1.31937e+06	2.01623e+06	3.34208e+06	3.51315e+06	3.0768e+06	1.42236e+06	707520	205766	1.49014e+06
AT1G02920.1	1	1	38.92	0.00301232	9.70738	Condition 3	Condition 1	cytosol	| Symbols: ATGSTF7, GST11, ATGSTF8, GSTF7, ATGST11 | glutathione S-transferase 7 | chr1:658886-659705 REVERSE LENGTH=209	64099.5	54273.1	5729.17	28345.9	38111.9	201150	123920	20484	121325	116720	774502	195509	225475	284382	369967	206360	388889	351283	400049	336645	62641.9	60583.4	8986.92	30984.4	152468	82393.9	34562.6	128854	690706	306634	375323	468512	353080	388889	30350.3	699210
AT1G03130.1	1	1	42.29	0.118419	5.88575	Condition 3	Condition 4	plastid	| Symbols: PSAD-2 | photosystem I subunit D-2 | chr1:753528-754142 REVERSE LENGTH=204	50810.4	42529.6	37055.9	87639.1	54508.7	85619.3	34638.6	33686.8	358655	128150	232133	232289	92136.3	227899	196114	33405.1	49857.6	174.032	49844	33320.2	49654.9	47474.4	58126.8	95796.5	64897.9	23031	56839.6	380911	207018	364319	153369	375457	57155.7	49857.6	15.0361	87118
AT1G03220.1	19	13	1459.57	0.314622	1.16209	Condition 1	Condition 2	extracellular	| Symbols: | Eukaryotic aspartyl protease family protein | chr1:787143-788444 FORWARD LENGTH=433	3.11373e+07	3.41813e+07	3.58947e+07	3.23679e+07	3.33953e+07	2.91311e+07	2.68259e+07	3.1053e+07	2.79395e+07	2.87374e+07	2.30012e+07	3.07758e+07	3.04801e+07	3.7694e+07	3.04878e+07	3.05275e+07	3.19815e+07	3.87144e+07	3.04793e+07	3.29257e+07	3.04292e+07	3.81556e+07	5.63053e+07	3.53807e+07	2.20809e+07	1.78364e+07	5.23956e+07	2.96732e+07	2.05126e+07	4.82684e+07	5.07369e+07	6.20999e+07	5.22321e+07	3.19815e+07	3.34487e+06	5.32721e+07
AT1G03230.1	17	11	1369.52	0.0111874	1.52347	Condition 1	Condition 3	extracellular	| Symbols: | Eukaryotic aspartyl protease family protein | chr1:790110-791414 FORWARD LENGTH=434	1.9918e+07	2.20828e+07	2.30786e+07	2.19192e+07	2.17497e+07	1.52565e+07	1.3212e+07	1.87482e+07	1.4158e+07	1.53437e+07	9.75506e+06	1.43807e+07	1.38756e+07	1.90944e+07	1.42764e+07	1.72744e+07	1.61125e+07	1.62e+07	1.63246e+07	1.64779e+07	1.94651e+07	2.46504e+07	3.62016e+07	2.39594e+07	1.15642e+07	8.78461e+06	3.16338e+07	1.50366e+07	8.69962e+06	2.25545e+07	2.30972e+07	3.14575e+07	2.95563e+07	1.61125e+07	1.39965e+06	2.85323e+07
AT1G03475.1	5	4	327.57	0.00494799	2.53407	Condition 1	Condition 2	plastid	| Symbols: LIN2, HEMF1, ATCPO-I | Coproporphyrinogen III oxidase | chr1:869302-871175 REVERSE LENGTH=386	4.0716e+06	4.51783e+06	4.3479e+06	4.68552e+06	4.40571e+06	2.06625e+06	912697	2.13936e+06	1.83605e+06	1.73859e+06	1.6568e+06	3.29965e+06	2.44401e+06	4.2049e+06	2.90134e+06	2.90876e+06	1.68803e+06	1.50655e+06	2.07714e+06	2.04512e+06	3.97901e+06	5.04311e+06	6.82023e+06	5.12165e+06	1.56618e+06	606848	3.60974e+06	1.94998e+06	1.47754e+06	5.17513e+06	4.06827e+06	6.92747e+06	4.97685e+06	1.68803e+06	130163	3.63045e+06
AT1G03600.1	2	2	155.23	0.0603595	8.14594	Condition 3	Condition 2	plastid	| Symbols: PSB27 | photosystem II family protein | chr1:898916-899440 FORWARD LENGTH=174	116983	60139.7	149547	332119	164697	100053	95600.3	172766	168490	134227	3.42033e+06	338419	194596	420284	1.09341e+06	261108	132866	171982	213344	194825	114323	67132.1	234584	363033	75838.1	63564.2	291508	178946	3.05027e+06	530772	323922	692408	446753	132866	14859	372885
AT1G03680.1	7	7	495.77	0.0269043	1.65177	Condition 4	Condition 2	plastid	| Symbols: ATHM1, TRX-M1, ATM1, THM1 | thioredoxin M-type 1 | chr1:916990-917865 REVERSE LENGTH=179	1.73774e+07	1.55026e+07	1.57811e+07	2.46419e+07	1.83257e+07	1.17193e+07	1.39535e+07	9.81772e+06	1.14178e+07	1.17271e+07	1.19532e+07	1.55192e+07	1.52889e+07	2.07302e+07	1.58729e+07	2.19043e+07	1.48162e+07	2.45586e+07	1.62029e+07	1.93705e+07	1.69822e+07	1.7305e+07	2.47546e+07	2.69355e+07	8.88304e+06	9.27763e+06	1.65654e+07	1.21263e+07	1.06599e+07	2.43402e+07	2.54499e+07	3.41525e+07	3.74779e+07	1.48162e+07	2.12183e+06	2.83196e+07
AT1G03870.1	3	1	210.72	0.0121429	1.62134	Condition 1	Condition 4	plasma membrane	| Symbols: FLA9 | FASCICLIN-like arabinoogalactan 9 | chr1:982625-983368 REVERSE LENGTH=247	3.43032e+06	3.60576e+06	4.09649e+06	4.09144e+06	3.806e+06	2.86435e+06	2.94833e+06	2.9476e+06	3.04271e+06	2.95075e+06	2.14774e+06	3.22311e+06	2.72759e+06	3.95203e+06	3.01262e+06	2.7765e+06	2.28084e+06	1.75269e+06	2.57971e+06	2.34744e+06	3.35231e+06	4.025e+06	6.42586e+06	4.47227e+06	2.17112e+06	1.96033e+06	4.97348e+06	3.23152e+06	1.91537e+06	5.05509e+06	4.54032e+06	6.51087e+06	4.75055e+06	2.28084e+06	151430	4.50885e+06
AT1G04110.1	7	6	415.87	8.24251e-07	3.08333	Condition 1	Condition 4	extracellular	| Symbols: SDD1 | Subtilase family protein | chr1:1061457-1063784 REVERSE LENGTH=775	1.81584e+06	2.09898e+06	2.1842e+06	2.06788e+06	2.04173e+06	749860	851858	891736	803600	824264	573221	897027	764703	895319	782567	651140	794137	504480	698971	662182	1.77455e+06	2.34303e+06	3.42619e+06	2.26036e+06	568381	566397	1.50462e+06	853466	511202	1.40689e+06	1.27292e+06	1.47502e+06	1.11409e+06	794137	43586.3	1.22167e+06
AT1G04410.1	12	7	768.95	0.235216	1.4441	Condition 4	Condition 1	peroxisome	| Symbols: | Lactate/malate dehydrogenase family protein | chr1:1189418-1191267 REVERSE LENGTH=332	2.2303e+06	2.02365e+06	1.7482e+06	1.7611e+06	1.94081e+06	2.6501e+06	2.00246e+06	3.22843e+06	1.69487e+06	2.39397e+06	2.50239e+06	2.68994e+06	2.3361e+06	3.3332e+06	2.71541e+06	2.90275e+06	1.88731e+06	4.18342e+06	2.23746e+06	2.80274e+06	2.17958e+06	2.25894e+06	2.74227e+06	1.92503e+06	2.00873e+06	1.33142e+06	5.44733e+06	1.80005e+06	2.23165e+06	4.21887e+06	3.88865e+06	5.49137e+06	4.96657e+06	1.88731e+06	361442	3.91066e+06
AT1G04420.1	3	3	150.87	0.0196316	3.25556	Condition 4	Condition 1	plastid	| Symbols: | NAD(P)-linked oxidoreductase superfamily protein | chr1:1191634-1193699 FORWARD LENGTH=412	799395	510423	379202	703512	598133	1.58769e+06	1.81942e+06	1.08213e+06	824231	1.32837e+06	1.42771e+06	1.11153e+06	1.06715e+06	1.20439e+06	1.2027e+06	1.05511e+06	1.58247e+06	4.09729e+06	1.05415e+06	1.94726e+06	781217	569769	594826	768994	1.20344e+06	1.20973e+06	1.82587e+06	875378	1.27324e+06	1.74331e+06	1.77638e+06	1.9842e+06	1.80528e+06	1.58247e+06	354000	1.84246e+06
AT1G04480.1	1	1	38.03	0.00528028	65.4908	Condition 3	Condition 1	cytosol,nucleus	| Symbols: | Ribosomal protein L14p/L23e family protein | chr1:1216110-1217257 FORWARD LENGTH=140	38846.3	0	2457.54	0	10326	14298.8	129490	202694	82517.3	107250	1.01499e+06	545138	475522	669372	676255	146914	125542	25522.8	172942	117730	37962.9	0	3854.96	0	10838.2	86097.1	342006	87637.8	905173	854987	791551	1.10277e+06	251368	125542	2205.13	302270
AT1G04680.1	9	8	626.57	1.63497e-05	1.87808	Condition 1	Condition 3	extracellular	| Symbols: | Pectin lyase-like superfamily protein | chr1:1304052-1307780 REVERSE LENGTH=431	6.89564e+06	5.99288e+06	6.4938e+06	6.12734e+06	6.37742e+06	4.58948e+06	5.54996e+06	4.73646e+06	3.8253e+06	4.6753e+06	2.9708e+06	3.53229e+06	3.45187e+06	3.6279e+06	3.39571e+06	3.36361e+06	4.36774e+06	3.38723e+06	3.49494e+06	3.65338e+06	6.73883e+06	6.68967e+06	1.01863e+07	6.69767e+06	3.47874e+06	3.69014e+06	7.99182e+06	4.06267e+06	2.64938e+06	5.54e+06	5.74596e+06	5.97688e+06	5.75509e+06	4.36774e+06	292651	6.10849e+06
AT1G04750.1	1	1	51.81	0.291798	1.72947	Condition 1	Condition 4	endoplasmic reticulum	| Symbols: VAMP7B, VAMP721, ATVAMP721, AT VAMP7B | vesicle-associated membrane protein 721 | chr1:1331857-1333426 REVERSE LENGTH=219	117647	132358	72838.8	98063.5	105227	36601	136941	33058.8	69278.7	68969.9	102129	108118	43519.1	47560	75331.6	79349.8	56555.5	45265.1	62202.7	60843.3	114971	147747	114257	107191	27742.9	91051.5	55780.1	73577.7	91079.5	169571	72441.5	78353.8	135767	56555.5	3910.83	108719
AT1G04800.1	2	2	123.85	0.000544553	3.44759	Condition 1	Condition 4	extracellular	| Symbols: | glycine-rich protein | chr1:1348635-1349237 REVERSE LENGTH=200	723955	597303	575754	510944	601989	198203	375075	315327	265108	288428	145300	189409	259434	119622	178441	173064	258936	76742.8	189704	174612	707492	666752	903143	558502	150234	249386	532050	281559	129580	297067	431853	197074	296111	258936	6630.46	331567
AT1G05260.1	4	4	358.38	0.168117	2.8121	Condition 1	Condition 3	extracellular	| Symbols: RCI3, RCI3A | Peroxidase superfamily protein | chr1:1529827-1531271 FORWARD LENGTH=326	473484	462111	494765	661104	522866	411997	238642	405726	221089	319364	268268	128776	144154	202539	185934	568330	361182	51342	534995	378962	462717	515840	776100	722640	312287	158672	684580	234809	239243	201970	239958	333678	972406	361182	4435.88	935070
AT1G05310.1	1	1	66.2	2.65517e-07	8.07365	Condition 1	Condition 4	extracellular	| Symbols: | Pectin lyase-like superfamily protein | chr1:1550615-1552434 REVERSE LENGTH=393	1.51918e+06	1.4658e+06	1.62012e+06	1.63298e+06	1.55952e+06	410917	413061	280724	363281	366996	492268	435476	463907	258076	412432	230817	210889	114932	216009	193162	1.48463e+06	1.63623e+06	2.54136e+06	1.78498e+06	311468	274642	473665	385823	439008	682995	772217	425174	394925	210889	9929.98	377543
AT1G05835.1	3	3	164.63	0.328634	1.46399	Condition 1	Condition 3	extracellular	| Symbols: | PHD finger protein | chr1:1762248-1762702 FORWARD LENGTH=127	2.99611e+06	2.81786e+06	3.69529e+06	2.48038e+06	2.99741e+06	2.85979e+06	1.8783e+06	3.26633e+06	1.81598e+06	2.4551e+06	1.63224e+06	1.92216e+06	1.86709e+06	2.76821e+06	2.04743e+06	3.42275e+06	2.48605e+06	1.25924e+06	2.34158e+06	2.3774e+06	2.92798e+06	3.1455e+06	5.79653e+06	2.71126e+06	2.16767e+06	1.24887e+06	5.51127e+06	1.92867e+06	1.45564e+06	3.01469e+06	3.10795e+06	4.56056e+06	5.85628e+06	2.48605e+06	108796	4.09263e+06
AT1G05850.1	2	2	97.69	0.000256313	8.97893	Condition 3	Condition 1	extracellular	| Symbols: POM1, ERH2, ELP1, CTL1, ELP, HOT2, ATCTL1 | Chitinase family protein | chr1:1766833-1768117 REVERSE LENGTH=321	36337.5	46025.8	45827.4	29338.1	39382.2	253906	305699	202405	276666	259669	820185	216344	261449	116463	353610	114460	299198	212665	297835	231039	35511.1	51377.2	71886	32068.9	192456	203258	341518	293834	731446	339310	435206	191870	195839	299198	18374	520559
AT1G06000.1	1	1	38.66	0.00125271	2.62305	Condition 4	Condition 1	cytosol	| Symbols: | UDP-Glycosyltransferase superfamily protein | chr1:1820495-1821802 REVERSE LENGTH=435	119185	167652	162470	147112	149105	287524	341875	375453	386674	347882	470964	299933	277659	308967	339381	230471	406263	630694	297009	391109	116475	187144	254855	160805	217938	227311	633501	410668	420008	470412	462189	509015	394332	406263	54491	519116
AT1G06680.1	9	7	874.11	0.00755368	1.73732	Condition 1	Condition 4	plastid	| Symbols: PSBP-1, OEE2, PSII-P, OE23 | photosystem II subunit P-1 | chr1:2047940-2049186 FORWARD LENGTH=263	6.19726e+07	7.62945e+07	7.73674e+07	6.82891e+07	7.09809e+07	3.53048e+07	3.56664e+07	5.80579e+07	3.65725e+07	4.14004e+07	5.45759e+07	5.03975e+07	3.60966e+07	4.68102e+07	4.697e+07	5.21711e+07	2.9496e+07	4.84324e+07	3.3327e+07	4.08567e+07	6.05633e+07	8.51652e+07	1.2136e+08	7.46454e+07	2.67604e+07	2.37145e+07	9.7961e+07	3.8842e+07	4.86711e+07	7.90428e+07	6.00861e+07	7.71186e+07	8.92642e+07	2.9496e+07	4.18449e+06	5.82493e+07
AT1G07320.1	4	4	169.49	0.0700951	2.15336	Condition 3	Condition 4	plastid	| Symbols: RPL4 | ribosomal protein L4 | chr1:2249190-2250189 FORWARD LENGTH=282	586290	349909	290956	294114	380317	258613	249670	469448	341627	329840	1.11631e+06	501834	460892	452356	632848	153033	374971	319575	327976	293889	572957	390593	456401	321490	196024	166005	792099	362826	995534	787070	767197	745245	261837	374971	27610.8	573241
AT1G07370.1	1	1	40.76	0.317208	2.42213	Condition 1	Condition 4	nucleus	| Symbols: PCNA1, ATPCNA1 | proliferating cellular nuclear antigen 1 | chr1:2263204-2264382 FORWARD LENGTH=263	107529	105310	157018	183436	138323	115871	86965.1	8881.55	124138	83963.8	113876	179962	123326	35201.2	113091	50946	48252.1	49839.2	79395	57108.1	105084	117555	246302	200511	87827.9	57822.7	14985.8	131841	101555	282249	205287	57993.2	87168	48252.1	4306.03	138768
AT1G07660.1	1	1	44.57	0.0762436	1.56843	Condition 1	Condition 2	nucleus	| Symbols: | Histone superfamily protein | chr1:2369212-2369523 FORWARD LENGTH=103	2.02252e+06	1.81584e+06	2.28046e+06	2.71839e+06	2.2093e+06	1.24275e+06	1.19704e+06	1.66247e+06	1.53216e+06	1.40861e+06	1.14544e+06	2.23806e+06	2.16365e+06	1.72709e+06	1.81856e+06	1.80554e+06	1.35159e+06	2.08468e+06	1.65043e+06	1.72306e+06	1.97653e+06	2.02696e+06	3.57719e+06	2.97142e+06	941986	795904	2.80508e+06	1.62724e+06	1.02151e+06	3.51014e+06	3.6016e+06	2.84533e+06	3.08925e+06	1.35159e+06	180113	2.88465e+06
AT1G07770.1	5	1	173.23	0.00125791	3.36591	Condition 3	Condition 1	cytosol	| Symbols: RPS15A | ribosomal protein S15A | chr1:2408413-2409065 REVERSE LENGTH=130	660123	658876	637557	514768	617831	920375	1.05084e+06	1.81197e+06	1.24189e+06	1.25627e+06	3.19806e+06	1.91575e+06	1.36945e+06	1.83499e+06	2.07956e+06	945762	1.57216e+06	2.6986e+06	1.86958e+06	1.77153e+06	645112	735483	1.00009e+06	562683	697628	698698	3.05734e+06	1.31895e+06	2.85205e+06	3.00463e+06	2.27957e+06	3.0231e+06	1.61819e+06	1.57216e+06	233155	3.26768e+06
AT1G07790.1	1	1	33.12	0.477685	10.4665	Condition 3	Condition 1	nucleus	| Symbols: HTB1 | Histone superfamily protein | chr1:2413049-2413495 FORWARD LENGTH=148	44167	14964.5	21875.1	1444	20612.6	15314.7	3009.4	103315	22752.8	36098	462543	107216	28486.4	264721	215742	57197.5	73006.6	0	93356.2	55890.1	43162.6	16704.4	34313.8	1578.41	11608.3	2000.94	174324	24164.7	412499	168156	47418.3	436122	97864.2	73006.6	0	163169
AT1G07890.1	4	4	246.03	0.165886	2.63265	Condition 3	Condition 1	cytosol	| Symbols: APX1, MEE6, CS1, ATAPX1, ATAPX01 | ascorbate peroxidase 1 | chr1:2438005-2439435 FORWARD LENGTH=250	252558	180930	194704	213810	210501	280062	250223	348582	252953	282955	855713	292951	246560	821472	554174	188363	219150	804940	261093	368387	246815	201967	305418	233711	212282	166372	588161	268650	763130	459461	410421	1.35335e+06	322286	219150	69545.6	456342
AT1G07920.1	9	9	413.93	2.09862e-05	5.58324	Condition 3	Condition 1	cytosol	| Symbols: | GTP binding Elongation factor Tu family protein | chr1:2455559-2457001 FORWARD LENGTH=449	1.36234e+06	717766	619953	495100	798790	2.6039e+06	3.41029e+06	4.26339e+06	3.19982e+06	3.36935e+06	6.25652e+06	3.81203e+06	3.27222e+06	4.49856e+06	4.45983e+06	2.12385e+06	2.4895e+06	4.40273e+06	2.78933e+06	2.95135e+06	1.33136e+06	801221	972475	541184	1.97371e+06	2.26749e+06	7.1936e+06	3.39838e+06	5.57961e+06	5.97875e+06	5.44691e+06	7.41127e+06	3.63388e+06	2.4895e+06	380389	4.87522e+06
AT1G08110.1	2	2	81.43	0.025105	2.21634	Condition 1	Condition 4	cytosol	| Symbols: | lactoylglutathione lyase family protein / glyoxalase I family protein | chr1:2535702-2537630 FORWARD LENGTH=185	176368	177259	253836	207971	203859	131629	86542.3	180963	167039	141544	127567	197973	153662	258466	184417	143220	89841.1	37197.3	97661.7	91980	172357	197869	398173	227329	99772.5	57541.6	305339	177405	113765	310498	255784	425816	245048	89841.1	3213.79	170694
AT1G08200.1	1	1	57.09	0.00139546	3.71162	Condition 3	Condition 4	cytosol	| Symbols: AXS2 | UDP-D-apiose/UDP-D-xylose synthase 2 | chr1:2574259-2576609 REVERSE LENGTH=389	52844.7	62076.9	70332.1	29530	53695.9	79134.5	116369	113506	125369	108595	264461	191465	115578	103745	168812	47588	20861.8	57992	55486.6	45482.1	51643	69294.6	110325	32278.7	59982.6	77373.5	191519	133149	235848	300291	192391	170917	81422.5	20861.8	5010.42	96980.2
AT1G08830.1	2	1	175.54	0.0168434	1.96007	Condition 1	Condition 4	cytosol	| Symbols: CSD1 | copper/zinc superoxide dismutase 1 | chr1:2827700-2829053 FORWARD LENGTH=152	2.52836e+06	2.58956e+06	2.38925e+06	2.8e+06	2.57679e+06	2.8081e+06	1.68199e+06	2.17656e+06	1.8026e+06	2.11731e+06	1.51265e+06	2.11136e+06	1.89958e+06	1.65447e+06	1.79452e+06	1.75966e+06	1.39079e+06	601037	1.50707e+06	1.31464e+06	2.47087e+06	2.89065e+06	3.74784e+06	3.06062e+06	2.12849e+06	1.11835e+06	3.6725e+06	1.91446e+06	1.34899e+06	3.31144e+06	3.16203e+06	2.72569e+06	3.01076e+06	1.39079e+06	51928.7	2.63408e+06
AT1G08880.1	1	1	43.13	0.193541	Infinity	Condition 4	Condition 2	nucleus	| Symbols: HTA5, H2AXA, G-H2AX, GAMMA-H2AX | Histone superfamily protein | chr1:2847144-2847676 REVERSE LENGTH=142	0	0	0	6514.94	1628.73	0	0	0	0	0	534461	7834.7	0	40669	145741	0	0	2.18142e+06	0	545355	0	0	0	7121.34	0	0	0	0	476636	12287.8	0	67001.2	0	0	188472	0
AT1G09010.1	3	3	165.92	0.0314384	1.50186	Condition 4	Condition 1	cytosol	| Symbols: | glycoside hydrolase family 2 protein | chr1:2895259-2899287 REVERSE LENGTH=944	348024	364126	352473	307440	343016	587869	396881	477196	455042	479247	405990	490209	393403	527373	454244	619008	577423	355682	508538	515163	340110	406463	552899	336057	445595	263884	805171	483279	362064	768837	654856	868835	1.05911e+06	577423	30730.4	888828
AT1G09210.1	5	1	251.1	0.189432	2.09787	Condition 3	Condition 4	endoplasmic reticulum	| Symbols: CRT1b, AtCRT1b | calreticulin 1b | chr1:2973217-2976655 REVERSE LENGTH=424	314107	300491	269001	250919	283629	331747	350350	401520	335056	354668	880305	503116	311676	249660	486189	51807.9	267834	352542	254831	231754	306964	335429	421962	274274	251458	232946	677484	355847	785062	789081	518814	411308	88642.6	267834	30459.1	445397
AT1G09310.1	10	9	640.72	1.0536e-05	2.82161	Condition 1	Condition 4	cytosol	| Symbols: | Protein of unknown function, DUF538 | chr1:3009109-3009648 FORWARD LENGTH=179	7.18232e+06	5.40524e+06	5.47481e+06	5.38682e+06	5.8623e+06	3.10435e+06	3.04339e+06	2.78368e+06	3.00226e+06	2.98342e+06	3.28101e+06	2.04289e+06	2.38147e+06	1.88366e+06	2.39726e+06	2.0851e+06	1.70182e+06	2.69555e+06	1.8281e+06	2.07764e+06	7.01899e+06	6.03371e+06	8.58792e+06	5.88823e+06	2.35304e+06	2.02354e+06	4.69689e+06	3.18856e+06	2.92603e+06	3.20405e+06	3.96417e+06	3.10329e+06	3.56758e+06	1.70182e+06	232891	3.19517e+06
AT1G09340.1	18	17	1176.22	0.640184	1.13565	Condition 1	Condition 4	plastid	| Symbols: CRB, CSP41B, HIP1.3 | chloroplast RNA binding | chr1:3015473-3018035 FORWARD LENGTH=378	1.8015e+07	1.36106e+07	1.60228e+07	1.38024e+07	1.53627e+07	1.18586e+07	9.76751e+06	1.82925e+07	1.42675e+07	1.35465e+07	1.42778e+07	1.51911e+07	1.30717e+07	1.74468e+07	1.49968e+07	1.40489e+07	1.12347e+07	1.83757e+07	1.04514e+07	1.35277e+07	1.76053e+07	1.5193e+07	2.51337e+07	1.50871e+07	8.98861e+06	6.49437e+06	3.08648e+07	1.51529e+07	1.2733e+07	2.38254e+07	2.17591e+07	2.87432e+07	2.40375e+07	1.12347e+07	1.58763e+06	1.8267e+07
AT1G09390.1	1	1	26.33	0.323599	1.61644	Condition 1	Condition 4	extracellular	| Symbols: | GDSL-like Lipase/Acylhydrolase superfamily protein | chr1:3031264-3033415 FORWARD LENGTH=370	165001	118801	151294	102716	134453	106810	111047	166192	80864	116228	213394	91124.6	60106.4	94545.4	114793	39191.4	124894	37696.7	130931	83178.5	161249	132614	237324	112277	80960.2	73834.5	280416	85881.9	190307	142919	100053	155761	67056	124894	3256.94	228844
AT1G09560.1	3	1	252.05	0.00561928	1.32009	Condition 1	Condition 3	extracellular	| Symbols: GLP5 | germin-like protein 5 | chr1:3093896-3094639 FORWARD LENGTH=219	2.83767e+06	2.63332e+06	2.94261e+06	3.12172e+06	2.88383e+06	2.5911e+06	2.10798e+06	2.10015e+06	2.26018e+06	2.26485e+06	1.84805e+06	2.26887e+06	2.2049e+06	2.41646e+06	2.18457e+06	3.01018e+06	2.45802e+06	2.37342e+06	2.69092e+06	2.63313e+06	2.77314e+06	2.93949e+06	4.61585e+06	3.41229e+06	1.96401e+06	1.40159e+06	3.54358e+06	2.40043e+06	1.6481e+06	3.55847e+06	3.67027e+06	3.98106e+06	5.15038e+06	2.45802e+06	205060	4.70323e+06
AT1G09640.1	3	1	191.58	0.000132536	6.9603	Condition 3	Condition 1	cytosol	| Symbols: | Translation elongation factor EF1B, gamma chain | chr1:3120162-3122152 FORWARD LENGTH=414	96538.9	52343.6	46092.2	59824.8	63699.9	314488	301447	501704	320868	359627	884430	394507	299389	195157	443371	160984	217770	361796	239961	245128	94343.6	58429.5	72301.4	65393.3	238376	200431	846523	340779	788740	618739	498361	321516	275442	217770	31258.6	419407
AT1G09750.1	10	10	1002.92	0.00306149	1.41348	Condition 4	Condition 3	extracellular	| Symbols: | Eukaryotic aspartyl protease family protein | chr1:3157541-3158960 FORWARD LENGTH=449	1.45866e+08	1.5403e+08	1.35232e+08	1.33095e+08	1.42056e+08	1.42147e+08	1.51426e+08	1.63573e+08	1.34254e+08	1.4785e+08	8.80072e+07	1.20025e+08	1.15126e+08	1.25608e+08	1.12191e+08	1.45857e+08	1.58718e+08	1.79255e+08	1.5049e+08	1.5858e+08	1.42549e+08	1.71939e+08	2.12128e+08	1.45484e+08	1.07745e+08	1.00682e+08	2.75996e+08	1.42585e+08	7.84853e+07	1.88245e+08	1.91638e+08	2.06936e+08	2.4956e+08	1.58718e+08	1.54873e+07	2.63029e+08
AT1G09780.1	6	4	228.56	0.000287803	3.0456	Condition 3	Condition 1	cytosol	| Symbols: | Phosphoglycerate mutase, 2,3-bisphosphoglycerate-independent | chr1:3165550-3167812 REVERSE LENGTH=557	312784	209558	152329	127559	200557	385336	339707	337006	454622	379168	744568	569175	594945	534580	610817	390433	312580	579002	383621	416409	305671	233923	238946	139432	292078	225870	568629	482833	664010	892687	990341	880707	668026	312580	50024.9	670498
AT1G10550.1	5	5	268.21	2.62828e-07	2.68668	Condition 2	Condition 1	extracellular	| Symbols: XTH33, XET | xyloglucan:xyloglucosyl transferase 33 | chr1:3479257-3480957 REVERSE LENGTH=310	2.25021e+06	1.81853e+06	1.66226e+06	1.91761e+06	1.91215e+06	5.56195e+06	5.4099e+06	4.67173e+06	4.90576e+06	5.13733e+06	3.14792e+06	3.08052e+06	3.55226e+06	3.25388e+06	3.25865e+06	2.7263e+06	3.0871e+06	3.85643e+06	3.21857e+06	3.2221e+06	2.19904e+06	2.02997e+06	2.60746e+06	2.0961e+06	4.21586e+06	3.59702e+06	7.8826e+06	5.21018e+06	2.80734e+06	4.83145e+06	5.91307e+06	5.36068e+06	4.66467e+06	3.0871e+06	333190	5.62546e+06
AT1G10590.1	1	1	42.41	0.0601611	Infinity	Condition 3	Condition 4	plastid	| Symbols: | Nucleic acid-binding, OB-fold-like protein | chr1:3502324-3502991 REVERSE LENGTH=139	1648.31	4133.41	9392.89	10409.6	6396.04	0	0	13348.3	0	3337.08	974194	16962.7	0	0	247789	0	0	0	0	0	1610.83	4614.01	14733.9	11378.5	0	0	22522.6	0	868792	26604.1	0	0	0	0	0	0
AT1G10630.1	3	3	163.56	0.111934	2.33909	Condition 4	Condition 1	mitochondrion	| Symbols: ATARFA1F, ARFA1F | ADP-ribosylation factor A1F | chr1:3513189-3514230 REVERSE LENGTH=181	284802	330180	371318	284185	317621	367942	394957	698784	515085	494192	455427	557803	291219	445043	437373	466960	412615	1.54744e+06	544768	742945	278325	368570	582460	310637	278893	262605	1.17906e+06	547047	406152	874851	484761	733197	798963	412615	133696	952152
AT1G11430.1	1	1	42.58	0.564881	2.70407	Condition 3	Condition 1	plastid	| Symbols: | plastid developmental protein DAG, putative | chr1:3847273-3848938 FORWARD LENGTH=232	93408.5	126027	94660.5	80428	98631	64858.8	66523.1	420076	0	137864	321999	348402	187483	208934	266705	329651	130881	0	158747	154820	91284.3	140680	148487	87914.3	49161.8	44230.9	708793	0	287161	546429	312084	344214	564028	130881	0	277460
AT1G11580.1	3	2	165.64	0.0138948	3.04617	Condition 3	Condition 4	extracellular	| Symbols: ATPMEPCRA, PMEPCRA | methylesterase PCR A | chr1:3888730-3890649 FORWARD LENGTH=557	615834	537373	405660	338804	474418	676302	479078	270090	332645	439529	693559	512383	645616	303788	538836	217664	201824	48034.1	240036	176890	601829	599854	636328	370339	512625	318537	455723	353286	618520	803615	1.07469e+06	500483	372421	201824	4150.08	419538
AT1G11840.1	9	4	456.92	0.00408086	1.47492	Condition 1	Condition 4	cytosol	| Symbols: ATGLX1, GLX1 | glyoxalase I homolog | chr1:3996045-3997518 FORWARD LENGTH=283	3.06689e+06	3.13581e+06	3.14198e+06	3.28338e+06	3.15702e+06	2.80782e+06	2.45306e+06	2.58916e+06	2.51111e+06	2.59029e+06	1.68531e+06	2.40112e+06	2.22962e+06	2.49851e+06	2.20364e+06	2.20258e+06	1.75155e+06	2.70027e+06	1.90746e+06	2.14046e+06	2.99715e+06	3.50041e+06	4.9286e+06	3.589e+06	2.12828e+06	1.63103e+06	4.36868e+06	2.66694e+06	1.50297e+06	3.76589e+06	3.71141e+06	4.11624e+06	3.76859e+06	1.75155e+06	233299	3.33388e+06
AT1G11860.1	12	11	879.18	0.0460808	4.60123	Condition 3	Condition 1	mitochondrion	| Symbols: | Glycine cleavage T-protein family | chr1:4001801-4003245 FORWARD LENGTH=408	1.28288e+06	897722	963642	764391	977158	1.17308e+06	1.12623e+06	2.91975e+06	1.85842e+06	1.76937e+06	1.15987e+07	2.83928e+06	1.76822e+06	1.77834e+06	4.49613e+06	1.25711e+06	1.16497e+06	1.9434e+06	1.69253e+06	1.5145e+06	1.2537e+06	1.0021e+06	1.51159e+06	835540	889173	748824	4.92648e+06	1.97374e+06	1.03438e+07	4.4531e+06	2.94337e+06	2.92976e+06	2.1509e+06	1.16497e+06	167907	2.95823e+06
AT1G11870.1	1	1	35.99	0.450962	2.32528	Condition 3	Condition 1	mitochondrion,plastid	| Symbols: ATSRS, OVA7, SRS | Seryl-tRNA synthetase | chr1:4003895-4006556 FORWARD LENGTH=512	124091	76385.1	49027.6	70603.5	80026.7	112724	52290.1	307288	24163.6	124116	200812	184170	132617	226740	186085	204244	129683	18583.6	215346	141964	121269	85266.4	76905.9	77175.3	85442.5	34767.5	518486	25663	179085	288849	220753	373549	349459	129683	1605.59	376384
AT1G12310.1	7	4	486.67	0.000100707	1.71836	Condition 1	Condition 4	cytosol	| Symbols: | Calcium-binding EF-hand family protein | chr1:4187500-4187946 REVERSE LENGTH=148	2.22683e+06	2.05036e+06	2.14577e+06	2.19214e+06	2.15378e+06	1.58899e+06	1.22682e+06	1.59487e+06	1.34221e+06	1.43822e+06	1.13779e+06	1.51214e+06	1.43221e+06	1.60241e+06	1.42114e+06	1.4388e+06	1.15482e+06	1.17829e+06	1.24165e+06	1.25339e+06	2.17619e+06	2.28875e+06	3.36592e+06	2.39619e+06	1.20443e+06	815705	2.69102e+06	1.42549e+06	1.01469e+06	2.37161e+06	2.38405e+06	2.63994e+06	2.46177e+06	1.15482e+06	101803	2.17017e+06
AT1G12570.1	3	2	192.35	0.00104433	1.63482	Condition 1	Condition 3	vacuole	| Symbols: | Glucose-methanol-choline (GMC) oxidoreductase family protein | chr1:4278192-4280753 REVERSE LENGTH=572	643065	813727	718362	648635	705947	543125	522778	505791	499295	517747	296850	448361	509404	472667	431821	457207	470679	434766	478152	460201	628442	908339	1.12684e+06	709009	411679	347593	853419	530278	264732	703204	847950	778708	782275	470679	37563.1	835719
AT1G12840.1	1	1	64.5	0.0537879	3.45989	Condition 4	Condition 1	vacuole,golgi	| Symbols: DET3, ATVHA-C | vacuolar ATP synthase subunit C (VATC) / V-ATPase C subunit / vacuolar proton pump C subunit (DET3) | chr1:4375584-4378220 FORWARD LENGTH=375	17424.5	93164.2	78530.2	83594.2	68178.3	24805.9	86092.1	145767	67442.7	81026.8	446504	233652	149372	44820.1	218587	198346	252083	297182	195948	235890	17028.3	103996	123184	91375.1	18802.5	57242.3	245951	71627.8	398195	366457	248643	73840	339367	252083	25676.1	342480
AT1G12900.1	15	1	975.83	0.90819	1.27677	Condition 1	Condition 2	plastid	| Symbols: GAPA-2 | glyceraldehyde 3-phosphate dehydrogenase A subunit 2 | chr1:4392634-4394283 REVERSE LENGTH=399	594287	368819	1.19757e+06	569111	682447	572649	430112	795433	339848	534510	250785	419255	530826	1.05619e+06	564264	1.01456e+06	777252	82652.6	535377	602461	580772	411701	1.87854e+06	622084	434058	285979	1.34213e+06	360937	223652	657555	883610	1.74005e+06	1.73591e+06	777252	7141.06	935739
AT1G13130.1	4	4	256.46	0.0520539	1.39146	Condition 2	Condition 4	extracellular,plasma membrane	| Symbols: | Cellulase (glycosyl hydrolase family 5) protein | chr1:4474726-4477820 FORWARD LENGTH=552	999464	1.2961e+06	1.33672e+06	1.4179e+06	1.26255e+06	1.50672e+06	1.10047e+06	1.27659e+06	1.26417e+06	1.28699e+06	1.20517e+06	1.2509e+06	930574	1.6947e+06	1.27034e+06	972385	780968	931213	1.01513e+06	924923	976736	1.4468e+06	2.09681e+06	1.54988e+06	1.14207e+06	731699	2.15399e+06	1.34262e+06	1.07478e+06	1.9619e+06	1.54903e+06	2.79197e+06	1.66374e+06	780968	80455.4	1.77425e+06
AT1G13270.1	2	2	71.15	0.00684155	2.49888	Condition 2	Condition 1	plastid	| Symbols: MAP1C, MAP1B | methionine aminopeptidase 1B | chr1:4544999-4547155 FORWARD LENGTH=369	122625	106102	74826.9	91775.3	98832.4	197979	152521	366078	271305	246971	300298	117507	149616	103509	167732	94706.4	104373	102776	96479.1	99583.5	119836	118439	117375	100318	150064	101411	617682	288140	267807	184297	249050	170528	162042	104373	8879.68	168627
AT1G13280.1	1	1	61.85	0.0407492	1.78548	Condition 3	Condition 4	plastid	| Symbols: AOC4 | allene oxide cyclase 4 | chr1:4547624-4548552 FORWARD LENGTH=254	976106	1.03613e+06	1.11997e+06	1.02009e+06	1.03807e+06	698877	643640	1.09306e+06	872102	826920	887600	1.46964e+06	1.03327e+06	1.621e+06	1.25288e+06	963924	789790	378847	674253	701704	953909	1.1566e+06	1.75681e+06	1.11504e+06	529737	427953	1.84432e+06	926219	791567	2.30496e+06	1.71997e+06	2.67056e+06	1.64926e+06	789790	32731.8	1.17847e+06
AT1G13440.1	16	3	1191.45	0.0128249	1.87314	Condition 2	Condition 4	cytosol	| Symbols: GAPC-2, GAPC2 | glyceraldehyde-3-phosphate dehydrogenase C2 | chr1:4608465-4610494 REVERSE LENGTH=338	677056	964463	1.24613e+06	844456	933025	2.11807e+06	1.28791e+06	1.37926e+06	1.46832e+06	1.56339e+06	716730	952316	923959	1.33639e+06	982349	796302	813315	654157	1.07478e+06	834638	661660	1.0766e+06	1.9547e+06	923057	1.60546e+06	856327	2.32723e+06	1.55943e+06	639184	1.4936e+06	1.53802e+06	2.20167e+06	1.36246e+06	813315	56518.2	1.87851e+06
AT1G13930.1	6	5	479.68	0.0110199	1.52529	Condition 3	Condition 4	nucleus	| Symbols: | Involved in response to salt stress. Knockout mutants are hypersensitive to salt stress. | chr1:4761091-4761558 FORWARD LENGTH=155	4.19895e+06	3.55949e+06	3.85177e+06	3.0159e+06	3.65653e+06	2.85387e+06	3.45966e+06	4.62585e+06	3.2637e+06	3.55077e+06	6.24776e+06	5.01644e+06	5.09119e+06	5.03996e+06	5.34884e+06	4.23528e+06	2.81931e+06	4.07122e+06	2.90125e+06	3.50677e+06	4.10346e+06	3.97335e+06	6.04199e+06	3.29662e+06	2.16318e+06	2.30031e+06	7.80519e+06	3.46622e+06	5.57179e+06	7.86772e+06	8.47475e+06	8.30321e+06	7.24652e+06	2.81931e+06	351748	5.07085e+06
AT1G13950.1	1	1	43.73	0.02341	3.87062	Condition 3	Condition 2	cytosol	| Symbols: EIF-5A, ELF5A-1, ATELF5A-1, EIF5A | eukaryotic elongation factor 5A-1 | chr1:4773631-4774668 FORWARD LENGTH=158	19088.8	48329.4	55715.8	93909.6	54260.9	25792.2	49004.4	41438.7	41985.9	39555.3	145511	171929	129868	165106	153104	77308	30557.2	13571.5	111047	58121	18654.7	53948.6	87397.3	102651	19550	32582.8	69919.4	44591.3	129767	269652	216178	272009	132273	30557.2	1172.56	194090
AT1G14320.1	1	1	88.66	0.0923304	1.81962	Condition 3	Condition 1	cytosol	| Symbols: SAC52, RPL10, RPL10A | Ribosomal protein L16p/L10e family protein | chr1:4888270-4889408 FORWARD LENGTH=220	810756	669827	574579	438942	623526	745554	850984	1.2243e+06	1.01592e+06	959190	1.76967e+06	985358	833863	949423	1.13458e+06	565113	762721	1.36096e+06	751975	860192	792319	747707	901300	479798	565117	565816	2.06576e+06	1.07896e+06	1.5782e+06	1.54542e+06	1.38804e+06	1.56415e+06	966901	762721	117585	1.31431e+06
AT1G14430.1	1	1	29.58	0.10752	1.5049	Condition 1	Condition 4	plasma membrane	| Symbols: | glyoxal oxidase-related protein | chr1:4934359-4936053 FORWARD LENGTH=564	136174	163875	115507	107981	130884	114662	99118	79144.7	77109.7	92508.6	91999.9	95476.8	102187	93865.8	95882.4	120747	102204	47379.4	77557.3	86971.9	133078	182928	181188	118032	86911.7	65903.1	133541	81894.7	82046.1	149745	170100	154642	206597	102204	4093.51	135556
AT1G14540.1	5	4	241.68	3.3145e-09	8.71075	Condition 4	Condition 2	extracellular	| Symbols: | Peroxidase superfamily protein | chr1:4974233-4975600 REVERSE LENGTH=315	160822	118482	164680	121245	141307	79548.6	72524	73108.2	80030.4	76302.8	335967	355678	501992	473290	416732	753580	692513	462255	750270	664654	157165	132258	258322	132531	60296.4	48220.9	123355	84996.6	299618	557840	835612	779733	1.28937e+06	692513	39938.2	1.31133e+06
AT1G14980.1	1	1	35.82	0.350745	4.47142	Condition 3	Condition 2	mitochondrion	| Symbols: CPN10 | chaperonin 10 | chr1:5165930-5166654 REVERSE LENGTH=98	72457.1	152276	158818	86916.1	117617	93195.2	72863.5	98829	68525.8	83353.4	527010	312428	284218	367174	372708	241952	42442.2	0	240269	131166	70809.4	169981	249126	95006.2	70640.3	48446.6	166754	72778.1	469991	490009	473108	604910	413977	42442.2	0	419946
AT1G15150.1	1	1	30.88	1.55285e-05	3.01738	Condition 1	Condition 3	plasma membrane	| Symbols: | MATE efflux family protein | chr1:5212674-5214723 FORWARD LENGTH=487	2.42798e+07	2.29543e+07	2.63857e+07	2.27433e+07	2.40908e+07	1.1625e+07	1.38546e+07	1.55127e+07	1.10048e+07	1.29993e+07	6.96061e+06	6.66256e+06	7.04302e+06	1.12698e+07	7.984e+06	7.72148e+06	1.00795e+07	1.27619e+07	7.62319e+06	9.54651e+06	2.37277e+07	2.56232e+07	4.13893e+07	2.48602e+07	8.81157e+06	9.21187e+06	2.61746e+07	1.16876e+07	6.20752e+06	1.04495e+07	1.17238e+07	1.85667e+07	1.32114e+07	1.00795e+07	1.10261e+06	1.33239e+07
AT1G15820.1	1	1	43.65	0.400633	Infinity	Condition 3	Condition 1	plastid	| Symbols: LHCB6, CP24 | light harvesting complex photosystem II subunit 6 | chr1:5446685-5447676 REVERSE LENGTH=258	0	0	0	0	0	25557.8	0	51823.9	0	19345.4	1570.86	0	0	998254	249956	0	5659.22	0	0	1414.81	0	0	0	0	19372.4	0	87442.3	0	1400.9	0	0	1.6446e+06	0	5659.22	0	0
AT1G15930.1	1	1	37.01	0.399904	2.18986	Condition 3	Condition 4	cytosol	| Symbols: | Ribosomal protein L7Ae/L30e/S12e/Gadd45 family protein | chr1:5471702-5472741 FORWARD LENGTH=144	63378.4	98034.7	127724	45645.4	83695.7	53791.3	48437.5	231177	67884.9	100323	218901	117644	150777	157965	161322	123515	55454.9	0	115701	73667.6	61937.1	109433	200352	49894.1	40772.9	32205.8	390064	72097.4	195217	184512	250982	260244	211332	55454.9	0	202223
AT1G16030.1	5	1	362.47	0.92357	5845.49	Condition 3	Condition 1	cytosol	| Symbols: Hsp70b | heat shock protein 70B | chr1:5502386-5504326 REVERSE LENGTH=646	17.5226	68.6245	0	0	21.5368	1016.51	0	0	28.009	261.13	0	0.11542	0	503572	125893	0	0	218.537	0	54.6342	17.1241	76.6034	0	0	770.498	0	0	29.7471	0	0.181023	0	829622	0	0	18.8813	0
AT1G16080.1	7	7	489.57	0.0168433	1.66685	Condition 1	Condition 4	plastid	| Symbols: | unknown protein LOCATED IN: apoplast, chloroplast stroma, chloroplast, chloroplast envelope EXPRESSED IN: 23 plant structures EXPRESSED DURING: 14 growth stages Has 81 Blast hits to 81 proteins in 28 species: Archae - 0 Bacteria -	1.6568e+06	1.28464e+06	1.8224e+06	1.42441e+06	1.54706e+06	810023	843901	1.41143e+06	1.01295e+06	1.01958e+06	1.87449e+06	1.19526e+06	969265	1.53542e+06	1.39361e+06	971248	776904	1.00435e+06	960032	928134	1.61912e+06	1.434e+06	2.85867e+06	1.557e+06	613983	561106	2.38151e+06	1.07581e+06	1.67168e+06	1.87463e+06	1.61343e+06	2.52957e+06	1.66179e+06	776904	86774.6	1.67796e+06
AT1G16470.1	2	2	149.83	0.00306014	2.67193	Condition 2	Condition 1	cytosol,nucleus	| Symbols: PAB1 | proteasome subunit PAB1 | chr1:5623122-5625439 FORWARD LENGTH=235	302332	218803	216939	167578	226413	699675	666978	660104	393078	604959	628105	298331	444885	449415	455184	403430	326865	670233	347236	436941	295457	244243	340296	183176	530341	443471	1.11379e+06	417470	560148	467899	740553	740400	690263	326865	57907.2	606903
AT1G16880.1	4	4	188.63	0.714037	1.20065	Condition 3	Condition 4	plastid	| Symbols: | uridylyltransferase-related | chr1:5773796-5776125 FORWARD LENGTH=290	1.24628e+06	1.14714e+06	1.04913e+06	879781	1.08058e+06	792773	612607	1.34458e+06	1.02937e+06	944831	1.18526e+06	1.17238e+06	620487	1.42722e+06	1.10134e+06	1.02515e+06	830574	817594	995819	917284	1.21794e+06	1.28051e+06	1.64569e+06	961671	600908	407320	2.2687e+06	1.09324e+06	1.05702e+06	1.83874e+06	1.03286e+06	2.35131e+06	1.75402e+06	830574	70638.9	1.7405e+06
AT1G17100.1	1	1	84.03	0.303357	2.57705	Condition 3	Condition 4	extracellular	| Symbols: | SOUL heme-binding family protein | chr1:5844766-5845539 FORWARD LENGTH=232	302702	295735	370632	279546	312154	92615.4	153296	342928	210938	199944	261234	396383	271583	395112	331078	271147	117215	0	125525	128472	295819	330120	581383	305566	70200.8	101926	578622	224027	232970	621682	452076	650938	463930	117215	0	219393
AT1G17220.1	1	1	50.83	0.0866566	3.25019	Condition 3	Condition 1	plastid	| Symbols: FUG1 | Translation initiation factor 2, small GTP-binding protein | chr1:5885383-5890165 FORWARD LENGTH=1026	30952.4	79273.8	78562.4	28160.6	54237.3	49684.4	55092.4	132496	96559	83458.1	145192	209481	122424	228029	176282	97569	70664	11811.2	132181	78056.2	30248.5	88490.9	123235	30781.7	37659.9	36630.7	223561	102551	129484	328547	203787	375672	166939	70664	1020.47	231027
AT1G17290.1	4	3	191.98	0.000114434	2.50747	Condition 4	Condition 1	mitochondrion	| Symbols: AlaAT1 | alanine aminotransferas | chr1:5922771-5926093 FORWARD LENGTH=543	457418	411989	570711	513281	488350	740052	750526	996996	672769	790086	976483	961951	953851	1.28593e+06	1.04455e+06	1.01958e+06	1.05828e+06	1.78842e+06	1.03182e+06	1.22452e+06	447016	459891	895232	561057	560946	499021	1.68223e+06	714517	870833	1.50871e+06	1.58777e+06	2.11853e+06	1.7445e+06	1.05828e+06	154517	1.80342e+06
AT1G17650.1	1	1	32.81	0.942323	1.14784	Condition 4	Condition 1	plastid	| Symbols: GLYR2, GR2 | glyoxylate reductase 2 | chr1:6069594-6071964 REVERSE LENGTH=358	586470	540905	516474	531194	543761	575757	473255	918502	505799	618328	614863	524223	478339	665241	570666	359518	380244	1.41231e+06	344532	624151	573134	603795	810154	580638	436413	314665	1.54979e+06	537185	548338	822184	796240	1.09597e+06	615131	380244	122021	602177
AT1G17860.1	13	13	804.42	0.00122916	1.41991	Condition 4	Condition 1	extracellular	| Symbols: | Kunitz family trypsin and protease inhibitor protein | chr1:6149343-6149933 FORWARD LENGTH=196	2.30179e+07	2.12017e+07	2.39792e+07	2.13018e+07	2.23752e+07	2.55054e+07	2.67012e+07	2.6058e+07	2.92553e+07	2.688e+07	1.99241e+07	2.28189e+07	2.67585e+07	2.87501e+07	2.45629e+07	3.29818e+07	3.1186e+07	3.23503e+07	3.05647e+07	3.17707e+07	2.24945e+07	2.36668e+07	3.76145e+07	2.32845e+07	1.93327e+07	1.77535e+07	4.39676e+07	3.10707e+07	1.77685e+07	3.57888e+07	4.4542e+07	4.73651e+07	5.64315e+07	3.1186e+07	2.79502e+06	5.34213e+07
AT1G17880.1	3	3	103.41	0.018618	2.17624	Condition 3	Condition 4	nucleus	| Symbols: BTF3, ATBTF3 | basic transcription factor 3 | chr1:6152572-6153425 REVERSE LENGTH=165	512502	441625	293210	307193	388632	393383	392146	795030	465536	511524	1.08411e+06	976685	649415	566798	819251	216034	388340	370988	530450	376453	500847	492972	459937	335786	298177	260736	1.34145e+06	494424	966813	1.53182e+06	1.08101e+06	933786	369631	388340	32052.8	927127
AT1G18080.1	16	10	768.08	0.384996	1.49395	Condition 4	Condition 1	cytosol	| Symbols: ATARCA, RACK1A_AT, RACK1A | Transducin/WD40 repeat-like superfamily protein | chr1:6222325-6223901 FORWARD LENGTH=327	5.12687e+06	6.09659e+06	6.47802e+06	7.43127e+06	6.28319e+06	6.09045e+06	6.55224e+06	1.33746e+07	5.54215e+06	7.88986e+06	4.88791e+06	5.92069e+06	5.83965e+06	1.32264e+07	7.46865e+06	7.93849e+06	1.01614e+07	8.05924e+06	1.1388e+07	9.3868e+06	5.01028e+06	6.80544e+06	1.01616e+07	8.12297e+06	4.61646e+06	4.35656e+06	2.25669e+07	5.88607e+06	4.35907e+06	9.28594e+06	9.72064e+06	2.17901e+07	1.35827e+07	1.01614e+07	696306	1.99041e+07
AT1G18210.1	2	2	142.09	0.107499	2.77936	Condition 1	Condition 2	nucleus	| Symbols: | Calcium-binding EF-hand family protein | chr1:6268273-6268785 REVERSE LENGTH=170	238689	223809	279098	354489	274021	97976.4	61482.9	156307	78599.6	98591.5	134694	213877	193407	282446	206106	397515	240087	42676.1	285976	241564	233261	249832	437800	387484	74264.4	40879.7	263737	83477	120121	335442	321945	465323	680144	240087	3687.15	499832
AT1G18250.1	4	3	312.78	0.000162379	1.71768	Condition 1	Condition 3	extracellular	| Symbols: ATLP-1 | Pathogenesis-related thaumatin superfamily protein | chr1:6277024-6278005 REVERSE LENGTH=243	1.62673e+06	1.57297e+06	1.61461e+06	1.06849e+06	1.4707e+06	1.28461e+06	1.27965e+06	1.2224e+06	1.20625e+06	1.24823e+06	861527	857421	763130	942786	856216	901755	1.03958e+06	758602	841713	885412	1.58974e+06	1.75586e+06	2.53272e+06	1.16795e+06	973712	850833	2.06255e+06	1.2811e+06	768315	1.34477e+06	1.2703e+06	1.55322e+06	1.54289e+06	1.03958e+06	65542.1	1.47116e+06
AT1G18540.1	7	1	378.2	0.0433896	2.15886	Condition 3	Condition 2	cytosol	| Symbols: | Ribosomal protein L6 family protein | chr1:6377448-6378548 REVERSE LENGTH=233	1.51672e+06	1.14945e+06	1.22578e+06	782921	1.16872e+06	361728	702287	1.16311e+06	579217	701586	1.85726e+06	1.30483e+06	1.12095e+06	1.77546e+06	1.51462e+06	1.30533e+06	815492	2.02003e+06	869396	1.25256e+06	1.48223e+06	1.28309e+06	1.9228e+06	855795	274183	466948	1.96252e+06	615159	1.65632e+06	2.04648e+06	1.86593e+06	2.92502e+06	2.2334e+06	815492	174528	1.51954e+06
AT1G18800.1	1	1	29.86	0.109648	1.88951	Condition 2	Condition 4	nucleus	| Symbols: NRP2 | NAP1-related protein 2 | chr1:6481466-6483463 REVERSE LENGTH=256	504464	335861	294537	267178	350510	565850	590846	549342	607629	578417	655819	586485	409427	526829	544640	44430.2	278654	656333	245065	306121	492992	374911	462018	292047	428904	392851	926904	645335	584864	919835	681529	867937	76019.5	278654	56706.2	428328
AT1G19570.1	9	6	573.26	0.0219536	1.36745	Condition 4	Condition 1	cytosol	| Symbols: DHAR1, ATDHAR1, DHAR5 | dehydroascorbate reductase | chr1:6773462-6774413 REVERSE LENGTH=213	1.87384e+06	1.56054e+06	1.75097e+06	2.16408e+06	1.83736e+06	2.59822e+06	2.47065e+06	2.51622e+06	2.31615e+06	2.47531e+06	2.15507e+06	2.22773e+06	2.7859e+06	2.55782e+06	2.43163e+06	2.56148e+06	2.07595e+06	3.23881e+06	2.17373e+06	2.51249e+06	1.83123e+06	1.74198e+06	2.74662e+06	2.36551e+06	1.9694e+06	1.64272e+06	4.24562e+06	2.45987e+06	1.92191e+06	3.49394e+06	4.63738e+06	4.21394e+06	4.38267e+06	2.07595e+06	279828	3.79928e+06
AT1G19730.1	1	1	39.25	0.605948	3.04748	Condition 4	Condition 1	cytosol	| Symbols: ATTRX4, ATH4 | Thioredoxin superfamily protein | chr1:6823163-6824020 REVERSE LENGTH=119	17354.4	28650.4	49773.4	15208.8	27746.7	39833	15157.3	98831.8	79325.5	58286.9	20903.8	113587	60255.6	137293	83009.8	195871	24508.9	0	117850	84557.5	16959.7	31981.5	78075.8	16624.4	30192.7	10078	166759	84248	18642.1	178148	100301	226186	335134	24508.9	0	205979
AT1G19920.1	2	1	75.34	0.00716621	3.2554	Condition 3	Condition 1	plastid	| Symbols: APS2, ASA1 | Pseudouridine synthase/archaeosine transglycosylase-like family protein | chr1:6914835-6916657 REVERSE LENGTH=476	63183.1	54083.6	69768.7	81095.4	67032.7	145837	78028.2	199252	202508	156406	125206	213683	155195	378787	218218	253813	121839	131514	200449	176904	61746.3	60371.8	109441	88643.7	110542	51880.6	336198	215074	111660	335138	258337	624043	434271	121839	11362.6	350347
AT1G20010.1	1	1	39.41	0.069032	25.7573	Condition 3	Condition 1	cytosol	| Symbols: TUB5 | tubulin beta-5 chain | chr1:6938033-6940481 REVERSE LENGTH=449	10738.4	0	5851.83	261.33	4212.89	94700.1	15207.1	175740	13021.2	74667	41870.9	18026.2	3567.01	370587	108513	21087.8	94414.1	3120.23	38073.7	39173.9	10494.2	0	9179.33	285.654	71781	10111.1	296525	13829.2	37340.7	28272	5937.62	610533	36080.9	94414.1	269.583	66545.6
AT1G20020.1	17	11	995.47	0.041031	1.52886	Condition 1	Condition 2	plastid	| Symbols: ATLFNR2, FNR2 | ferredoxin-NADP(+)-oxidoreductase 2 | chr1:6942851-6944868 FORWARD LENGTH=369	1.26172e+07	1.1544e+07	1.0347e+07	1.02254e+07	1.11834e+07	8.63126e+06	7.25754e+06	7.17805e+06	6.19265e+06	7.31487e+06	8.90806e+06	9.57182e+06	8.53822e+06	8.74496e+06	8.94077e+06	9.75226e+06	8.29558e+06	1.43027e+07	6.73853e+06	9.77227e+06	1.23303e+07	1.28863e+07	1.62305e+07	1.11772e+07	6.54234e+06	4.8255e+06	1.21115e+07	6.57693e+06	7.94427e+06	1.50123e+07	1.42127e+07	1.44071e+07	1.6686e+07	8.29558e+06	1.23573e+06	1.17777e+07
AT1G20160.1	6	5	354.23	0.00058416	4.09435	Condition 1	Condition 3	extracellular	| Symbols: ATSBT5.2 | Subtilisin-like serine endopeptidase family protein | chr1:6990852-6993854 REVERSE LENGTH=769	1.2472e+06	1.19869e+06	1.19815e+06	1.7022e+06	1.33656e+06	894573	761978	876881	283055	704122	491838	282131	269766	262023	326440	621819	704398	558366	828223	678202	1.21884e+06	1.33806e+06	1.87945e+06	1.86064e+06	678070	506636	1.47956e+06	300620	438625	442491	449050	431677	1.06392e+06	704398	48242	1.44758e+06
AT1G20190.1	6	5	407.3	9.26082e-05	1.45014	Condition 1	Condition 3	extracellular	| Symbols: ATEXPA11, EXP11, ATEXP11, ATHEXP ALPHA 1.14, EXPA11 | expansin 11 | chr1:6998762-6999710 REVERSE LENGTH=252	1.17628e+07	1.28347e+07	1.28732e+07	1.27328e+07	1.25509e+07	9.13651e+06	8.84025e+06	8.33381e+06	9.5039e+06	8.95362e+06	7.03714e+06	9.11855e+06	9.60777e+06	8.85627e+06	8.65493e+06	9.77167e+06	9.1243e+06	8.70171e+06	8.68366e+06	9.07034e+06	1.14953e+07	1.4327e+07	2.01933e+07	1.3918e+07	6.92532e+06	5.87784e+06	1.40616e+07	1.00936e+07	6.27577e+06	1.43014e+07	1.5993e+07	1.45905e+07	1.67192e+07	9.1243e+06	751815	1.51774e+07
AT1G20260.1	4	1	134.83	0.052664	11.1698	Condition 3	Condition 1	cytosol	| Symbols: | ATPase, V1 complex, subunit B protein | chr1:7016971-7020290 FORWARD LENGTH=487	50612.6	54618.8	67842.6	26329.8	49850.9	82233.5	32980.4	407929	203141	181571	750454	407766	233710	835368	556824	363438	418014	15333.1	459085	313968	49461.6	60969.4	106420	28780.6	62331.5	21928.5	688298	215747	669259	639535	389032	1.37625e+06	621838	418014	1324.76	802394
AT1G20340.1	2	2	267.52	0.0562212	1.7936	Condition 4	Condition 2	plastid	| Symbols: DRT112, PETE2 | Cupredoxin superfamily protein | chr1:7042770-7043273 REVERSE LENGTH=167	6.54665e+07	5.19195e+07	7.47099e+07	1.01411e+08	7.33768e+07	4.36053e+07	4.54848e+07	5.38466e+07	4.90636e+07	4.80001e+07	4.283e+07	5.71652e+07	5.89803e+07	1.09516e+08	6.71229e+07	1.0997e+08	7.06835e+07	8.60428e+07	7.76759e+07	8.60931e+07	6.39778e+07	5.79562e+07	1.17192e+08	1.10851e+08	3.30521e+07	3.02426e+07	9.08553e+07	5.21081e+07	3.81961e+07	8.96571e+07	9.81782e+07	1.80425e+08	1.88158e+08	7.06835e+07	7.43397e+06	1.35763e+08
AT1G20440.1	2	1	87.47	2.90673e-06	7.53539	Condition 3	Condition 1	nucleus	| Symbols: COR47, RD17, AtCOR47 | cold-regulated 47 | chr1:7084722-7085664 REVERSE LENGTH=265	237854	145093	175617	85401.8	160991	690323	479010	1.13067e+06	855056	788766	1.0675e+06	1.44291e+06	936485	1.40564e+06	1.21313e+06	766499	1.11713e+06	1.24759e+06	1.19967e+06	1.08272e+06	232445	161963	275477	93350.9	523253	318491	1.90778e+06	908115	952001	2.26305e+06	1.55887e+06	2.31576e+06	1.31147e+06	1.11713e+06	107790	2.0968e+06
AT1G20450.1	4	4	170.09	3.52925e-09	3.52713	Condition 3	Condition 1	cytosol,plasma membrane	| Symbols: LTI29, LTI45, ERD10 | Dehydrin family protein | chr1:7088235-7089107 REVERSE LENGTH=260	192773	198681	220060	183698	198803	546398	481825	499649	489533	504351	811661	758325	601562	633265	701203	410362	494445	512236	466123	470792	188389	221781	345191	200796	414160	320363	843057	519910	723844	1.18935e+06	1.00136e+06	1.04329e+06	702124	494445	44256.4	814696
AT1G20580.1	1	1	41.13	0.57032	2.88155	Condition 3	Condition 1	cytosol	| Symbols: | Small nuclear ribonucleoprotein family protein | chr1:7128979-7130371 FORWARD LENGTH=131	9654.03	42572.4	31250	20695	26042.8	23220.7	3995.95	79882.7	43647.2	37686.6	40968	105874	37097.6	116236	75043.7	107993	41891.3	0	45226.2	48777.6	9434.49	47522.2	49019.6	22621.2	17600.9	2656.89	134786	46355.7	36535.6	166051	61752.4	191495	184774	41891.3	0	79046.9
AT1G20850.1	6	3	313.9	0.00168445	1.96138	Condition 2	Condition 4	vacuole	| Symbols: XCP2 | xylem cysteine peptidase 2 | chr1:7252208-7253537 FORWARD LENGTH=356	1.63047e+06	1.85568e+06	1.9646e+06	1.90701e+06	1.83944e+06	2.82963e+06	2.30476e+06	1.78575e+06	2.18605e+06	2.27655e+06	2.70514e+06	1.77365e+06	1.65551e+06	2.31324e+06	2.11189e+06	994972	982704	1.64773e+06	1.01734e+06	1.16069e+06	1.59339e+06	2.07144e+06	3.08172e+06	2.08452e+06	2.14481e+06	1.53242e+06	3.01309e+06	2.3217e+06	2.41246e+06	2.78177e+06	2.75576e+06	3.811e+06	1.70238e+06	982704	142361	1.77812e+06
AT1G21090.1	2	2	103.34	0.333863	1.32763	Condition 3	Condition 4	plasma membrane	| Symbols: | Cupredoxin superfamily protein | chr1:7384854-7386199 FORWARD LENGTH=242	728010	886145	841986	682122	784566	911876	733901	1.01438e+06	831680	872959	893031	1.02905e+06	936379	1.22118e+06	1.01991e+06	1.0201e+06	838352	346099	868327	768219	711455	989177	1.32076e+06	745613	691186	487967	1.71156e+06	883288	796411	1.61396e+06	1.55869e+06	2.01187e+06	1.74538e+06	838352	29902.4	1.51767e+06
AT1G21350.1	1	1	52.5	0.0925368	2.90164	Condition 1	Condition 2	extracellular	| Symbols: | Thioredoxin superfamily protein | chr1:7477376-7478519 REVERSE LENGTH=151	611354	654564	781058	927526	743626	315825	237964	237829	233493	256277	428599	451311	269427	601549	437721	546440	260309	19472.1	306864	283271	597452	730670	1.22519e+06	1.01386e+06	239390	158221	401288	247982	382227	707830	448487	991037	934952	260309	1682.36	536341
AT1G21670.1	41	36	3432.24	5.28251e-07	2.73512	Condition 4	Condition 1	extracellular	| Symbols: | LOCATED IN: cell wall, plant-type cell wall EXPRESSED IN: 23 plant structures EXPRESSED DURING: 14 growth stages CONTAINS InterPro DOMAIN/s: WD40-like Beta Propeller (InterPro:IPR011659), Six-bladed beta-propeller, TolB-like (InterP	8.49463e+06	6.14261e+06	6.37532e+06	7.00681e+06	7.00484e+06	1.67222e+07	1.34731e+07	1.36388e+07	1.32161e+07	1.42626e+07	9.61613e+06	1.13951e+07	1.14617e+07	1.08513e+07	1.08311e+07	1.69703e+07	2.10104e+07	2.19571e+07	1.66985e+07	1.91591e+07	8.30146e+06	6.85681e+06	1.00005e+07	7.659e+06	1.26751e+07	8.95819e+06	2.30127e+07	1.40362e+07	8.57573e+06	1.78719e+07	1.90791e+07	1.78772e+07	2.90359e+07	2.10104e+07	1.89706e+06	2.91858e+07
AT1G21750.1	14	2	615.09	0.00332043	6.29056	Condition 3	Condition 1	endoplasmic reticulum	| Symbols: ATPDIL1-1, ATPDI5, PDI5, PDIL1-1 | PDI-like 1-1 | chr1:7645767-7648514 FORWARD LENGTH=501	58545.8	39602.1	26257.4	14536.2	34735.3	158764	55906.9	63664.4	65584.2	85979.9	363864	213064	175085	122007	218505	151382	163500	43279.1	194125	138072	57214.4	44206.6	41188	15889.2	120340	37172.3	107421	69654	324496	334167	291445	201004	259013	163500	3739.25	339294
AT1G21880.1	1	1	46.79	0.0482904	1.45083	Condition 3	Condition 4	extracellular	| Symbols: LYM1 | lysm domain GPI-anchored protein 1 precursor | chr1:7680689-7682048 FORWARD LENGTH=316	457607	579464	659309	546241	560655	560283	565141	605269	550326	570255	437702	696863	587336	753755	618914	455591	410720	328609	511447	426591	447201	646838	1.03421e+06	597085	424685	375760	1.02127e+06	584475	390345	1.09295e+06	977675	1.24179e+06	779510	410720	28391.3	893913
AT1G22300.1	6	1	348.16	0.427405	1.36279	Condition 2	Condition 4	cytosol	| Symbols: GRF10, 14-3-3EPSILON, GF14 EPSILON | general regulatory factor 10 | chr1:7879146-7881103 REVERSE LENGTH=254	413605	286884	483135	347829	382863	406038	304046	513042	364924	397013	374882	445916	286919	353319	365259	503649	402762	0	258883	291324	404199	320240	757858	380204	307769	202159	865655	387569	334322	699369	477603	582084	861738	402762	0	452479
AT1G22450.1	1	1	60.79	0.334527	22.038	Condition 4	Condition 1	mitochondrion	| Symbols: COX6B, ATCOX6B2 | cytochrome C oxidase 6B | chr1:7925447-7926918 FORWARD LENGTH=191	4371.8	0	0	13254.7	4406.63	0	0	4324.94	192440	49191.3	2510.29	32008.9	135930	145736	79046.3	185135	13588.8	0	189730	97113.5	4272.38	0	0	14488.5	0	0	7297.46	204382	2238.69	50202.4	226268	240096	316764	13588.8	0	331613
AT1G22530.1	3	3	136.6	0.401238	2.88968	Condition 1	Condition 2	cytosol	| Symbols: PATL2 | PATELLIN 2 | chr1:7955773-7958326 REVERSE LENGTH=683	248101	129426	226622	156542	190173	18372.8	24343.4	198908	21620.1	65811.1	19117.9	89275.4	40407.1	123740	68135.1	153162	61186	0	56308.8	67664.2	242459	144475	355486	171113	13926.2	16185.8	335617	22961.7	17049.5	140018	67261.3	203859	262058	61186	0	98417.3
AT1G22690.1	1	1	45.82	0.975532	4.96501	Condition 2	Condition 4	extracellular	| Symbols: | Gibberellin-regulated family protein | chr1:8027328-8027961 FORWARD LENGTH=119	0	523697	839391	983033	586530	1.60458e+06	516346	643911	0	691209	732441	104244	886998	1215.28	431225	16648.8	524920	7063.2	8232.59	139216	0	584587	1.31669e+06	1.07453e+06	1.21624e+06	343316	1.08647e+06	0	653196	163496	1.47649e+06	2002.14	28486	524920	610.25	14389
AT1G23190.1	6	2	282.17	0.598511	1.27883	Condition 1	Condition 2	cytosol	| Symbols: PGM3 | Phosphoglucomutase/phosphomannomutase family protein | chr1:8219946-8224186 FORWARD LENGTH=583	319767	259655	388836	222675	297733	192062	186021	368384	184803	232817	435432	327529	176281	235238	293620	341664	239966	165626	223256	242628	312496	289845	609938	243402	145580	123684	621573	196271	388321	513693	293437	387549	584583	239966	14309.9	390210
AT1G23310.1	20	3	1208.17	0.0528568	2.34032	Condition 3	Condition 1	peroxisome	| Symbols: GGT1, AOAT1, GGAT1 | glutamate:glyoxylate aminotransferase | chr1:8268720-8271329 REVERSE LENGTH=481	639485	391979	560663	474156	516571	721024	499718	1.13882e+06	834547	798527	1.82369e+06	1.23732e+06	748525	1.02622e+06	1.20894e+06	1.07293e+06	742739	364500	893482	768413	624943	437554	879470	518290	546524	332260	1.92152e+06	886333	1.62638e+06	1.9406e+06	1.24599e+06	1.69068e+06	1.83578e+06	742739	31492.2	1.56164e+06
AT1G23740.1	8	7	358.95	0.00736328	1.71161	Condition 1	Condition 4	plastid	| Symbols: | Oxidoreductase, zinc-binding dehydrogenase family protein | chr1:8398245-8399656 REVERSE LENGTH=386	1.27471e+06	1.52213e+06	1.66215e+06	1.45926e+06	1.47956e+06	1.05853e+06	992016	1.50031e+06	1.21661e+06	1.19187e+06	1.42629e+06	1.5091e+06	945487	1.86005e+06	1.43523e+06	1.00792e+06	749390	923044	777343	864424	1.24572e+06	1.69911e+06	2.60729e+06	1.59509e+06	802349	659587	2.53147e+06	1.2921e+06	1.27197e+06	2.36685e+06	1.57385e+06	3.06438e+06	1.72454e+06	749390	79749.6	1.35865e+06
AT1G23820.1	2	2	102.12	0.391577	2.40461	Condition 4	Condition 1	mitochondrion	| Symbols: SPDS1 | spermidine synthase 1 | chr1:8420278-8422724 FORWARD LENGTH=378	199336	249995	269447	255045	243456	387685	345091	386719	335374	363717	396247	448235	313918	450930	402333	249165	325630	1.54648e+06	220390	585415	194803	279061	422662	278785	293858	229449	652509	356185	353375	703006	522546	742896	426318	325630	133613	385199
AT1G24360.1	5	4	272.02	0.000114005	2.77583	Condition 4	Condition 1	plastid	| Symbols: | NAD(P)-binding Rossmann-fold superfamily protein | chr1:8640820-8643283 FORWARD LENGTH=319	598836	917503	1.01242e+06	583075	777959	1.40966e+06	1.14359e+06	1.77343e+06	1.53202e+06	1.46468e+06	2.0343e+06	1.94871e+06	1.57142e+06	1.43392e+06	1.74709e+06	1.97311e+06	1.89163e+06	2.87133e+06	1.90186e+06	2.15948e+06	585218	1.02418e+06	1.58811e+06	637348	1.0685e+06	760370	2.99231e+06	1.62709e+06	1.8142e+06	3.05633e+06	2.61578e+06	2.36234e+06	3.37597e+06	1.89163e+06	248079	3.3241e+06
AT1G26560.1	8	7	350.51	0.104522	1.97571	Condition 4	Condition 1	vacuole	| Symbols: BGLU40 | beta glucosidase 40 | chr1:9178513-9181726 FORWARD LENGTH=510	932685	719188	613304	556830	705502	928705	1.06105e+06	1.12971e+06	794167	978407	1.70424e+06	869985	821803	512552	977144	844744	1.34464e+06	2.06549e+06	1.3206e+06	1.39387e+06	911475	802807	962045	608659	703942	705486	1.90615e+06	843448	1.51985e+06	1.36447e+06	1.36797e+06	844416	1.44535e+06	1.34464e+06	178455	2.30816e+06
AT1G26770.1	3	2	282.17	0.00452538	1.77585	Condition 3	Condition 1	extracellular	| Symbols: ATEXPA10, AT-EXP10, ATEXP10, ATHEXP ALPHA 1.1, EXP10, EXPA10 | expansin A10 | chr1:9259805-9260792 FORWARD LENGTH=249	1.28176e+06	1.21168e+06	1.63227e+06	1.1378e+06	1.31588e+06	2.23827e+06	1.76315e+06	2.27098e+06	1.88432e+06	2.03918e+06	1.93737e+06	2.48334e+06	2.31845e+06	2.60803e+06	2.3368e+06	1.73653e+06	2.76669e+06	1.47959e+06	1.71585e+06	1.92467e+06	1.25261e+06	1.35256e+06	2.56041e+06	1.2437e+06	1.69657e+06	1.17231e+06	3.83181e+06	2.00125e+06	1.72776e+06	3.89483e+06	3.85927e+06	4.29667e+06	2.97119e+06	2.76669e+06	127835	2.99898e+06
AT1G27400.1	1	1	36.44	0.157209	1.90628	Condition 3	Condition 4	cytosol,plastid,nucleus	| Symbols: | Ribosomal protein L22p/L17e family protein | chr1:9515230-9516725 FORWARD LENGTH=176	232938	248938	215825	198045	223937	234003	285507	206219	305482	257803	294506	249671	200340	714194	364678	227249	202814	154968	180184	191304	227641	277882	338548	216479	177370	189833	347953	324438	262643	391582	333485	1.17662e+06	388820	202814	13389	314929
AT1G27930.1	3	3	147.57	7.05288e-06	14.167	Condition 3	Condition 1	plasma membrane	| Symbols: | Protein of unknown function (DUF579) | chr1:9731510-9732379 REVERSE LENGTH=289	20202.3	42802.3	41067.7	57556.5	40407.2	82313.2	127221	179627	119461	127156	1.06056e+06	366180	490477	372576	572449	158908	181122	122697	223646	171593	19742.9	47778.9	64419.8	62913.9	62392	84588.9	303085	126873	945817	574312	816444	613810	271889	181122	10600.8	390892
AT1G27950.1	2	2	93.89	1.39659e-05	2.37836	Condition 1	Condition 4	extracellular,plasma membrane	| Symbols: LTPG1 | glycosylphosphatidylinositol-anchored lipid protein transfer 1 | chr1:9740740-9741991 FORWARD LENGTH=193	4.98638e+06	3.73317e+06	3.17358e+06	3.51511e+06	3.85206e+06	3.95213e+06	3.43655e+06	2.77272e+06	2.76476e+06	3.23154e+06	1.89072e+06	1.65637e+06	2.34617e+06	1.96062e+06	1.96347e+06	1.68216e+06	1.57116e+06	1.79473e+06	1.43046e+06	1.61963e+06	4.87299e+06	4.16722e+06	4.97816e+06	3.84229e+06	2.99565e+06	2.28495e+06	4.6784e+06	2.93632e+06	1.68615e+06	2.59783e+06	3.90543e+06	3.23008e+06	2.87816e+06	1.57116e+06	155062	2.50017e+06
AT1G27970.1	1	1	35.5	0.238392	28.0536	Condition 3	Condition 1	nucleus	| Symbols: NTF2B | nuclear transport factor 2B | chr1:9746921-9747787 FORWARD LENGTH=126	7914.91	0	3612.89	2480.55	3502.09	16852.5	31423.5	37973	46204.2	33113.3	332165	27418.8	19306.3	14094.7	98246.1	17597.4	10920.2	0	33185.3	15425.7	7734.93	0	5667.28	2711.44	12773.9	20893.3	64071.8	49071.3	296227	43003.4	32137.1	23220.6	30108.9	10920.2	0	58001.8
AT1G28110.1	1	1	94.47	0.206717	1.72852	Condition 1	Condition 4	vacuole	| Symbols: SCPL45 | serine carboxypeptidase-like 45 | chr1:9804153-9806832 REVERSE LENGTH=461	533818	405916	362085	400361	425545	278325	269371	572778	309137	357403	547293	464971	259420	357025	407177	273984	477715	40012.6	193052	246191	521678	453112	567976	437626	210965	179103	966447	328320	488079	729254	431829	588190	468784	477715	3457.03	337418
AT1G28290.1	7	6	668.92	0.0778071	1.37516	Condition 3	Condition 1	extracellular	| Symbols: AGP31 | arabinogalactan protein 31 | chr1:9889331-9890843 REVERSE LENGTH=359	3.05719e+07	2.20734e+07	3.03531e+07	2.76451e+07	2.76609e+07	2.71708e+07	3.20699e+07	3.40554e+07	3.41092e+07	3.18513e+07	2.55636e+07	3.91696e+07	3.83744e+07	4.90448e+07	3.80381e+07	3.63604e+07	3.63532e+07	4.36207e+07	3.41862e+07	3.76301e+07	2.98767e+07	2.46399e+07	4.76126e+07	3.02183e+07	2.0595e+07	2.13231e+07	5.74617e+07	3.62258e+07	2.27978e+07	6.14331e+07	6.38778e+07	8.08001e+07	6.22122e+07	3.63532e+07	3.76876e+06	5.9751e+07
AT1G28600.1	8	1	782.53	0.000240899	3.25018	Condition 2	Condition 1	extracellular	| Symbols: | GDSL-like Lipase/Acylhydrolase superfamily protein | chr1:10051228-10053073 REVERSE LENGTH=393	2.16984e+06	2.05073e+06	2.02181e+06	1.73936e+06	1.99543e+06	5.67081e+06	7.05549e+06	6.64239e+06	6.57341e+06	6.48552e+06	1.02022e+07	6.99938e+06	4.41993e+06	4.04829e+06	6.41746e+06	3.00351e+06	5.54261e+06	6.10348e+06	6.09952e+06	5.18728e+06	2.1205e+06	2.28916e+06	3.17147e+06	1.90126e+06	4.29837e+06	4.69117e+06	1.12077e+07	6.98131e+06	9.09843e+06	1.09777e+07	7.35738e+06	6.66946e+06	5.13898e+06	5.54261e+06	527332	1.06608e+07
AT1G29050.1	11	9	739.87	0.0120608	1.37515	Condition 2	Condition 3	extracellular	| Symbols: TBL38 | TRICHOME BIREFRINGENCE-LIKE 38 | chr1:10136376-10139082 REVERSE LENGTH=380	1.80931e+06	1.64977e+06	1.54179e+06	1.44781e+06	1.61217e+06	2.63903e+06	1.93087e+06	1.71144e+06	2.24486e+06	2.13155e+06	1.54038e+06	1.61424e+06	1.49441e+06	1.55116e+06	1.55005e+06	1.62541e+06	1.40077e+06	1.8288e+06	1.42342e+06	1.5696e+06	1.76817e+06	1.84159e+06	2.41849e+06	1.58257e+06	2.00034e+06	1.28383e+06	2.8877e+06	2.38416e+06	1.37372e+06	2.53175e+06	2.48759e+06	2.55549e+06	2.78105e+06	1.40077e+06	158006	2.48788e+06
AT1G29470.1	1	1	38.54	0.00055741	22.5688	Condition 3	Condition 1	plasma membrane,golgi	| Symbols: | S-adenosyl-L-methionine-dependent methyltransferases superfamily protein | chr1:10310424-10313369 REVERSE LENGTH=770	6755.37	1456.6	4589.3	2233.94	3758.8	12044	5087.5	77744.6	34215	32272.8	56148.6	137831	109593	35753.3	84831.7	64228.2	103669	25193.6	126215	79826.4	6601.75	1625.96	7198.9	2441.88	9129.13	3382.65	131178	36338.1	50073.7	216173	182429	58902.6	109894	103669	2176.69	220600
AT1G29660.1	11	11	1142.49	3.64398e-08	3.53551	Condition 1	Condition 3	extracellular	| Symbols: | GDSL-like Lipase/Acylhydrolase superfamily protein | chr1:10371955-10373624 FORWARD LENGTH=364	5.65326e+07	4.91798e+07	5.2456e+07	5.1414e+07	5.23956e+07	2.67233e+07	2.59998e+07	2.12907e+07	2.38083e+07	2.44555e+07	1.44585e+07	1.56813e+07	1.43864e+07	1.4753e+07	1.48198e+07	1.79322e+07	2.3483e+07	2.77677e+07	1.87767e+07	2.19899e+07	5.5247e+07	5.48979e+07	8.22837e+07	5.61996e+07	2.02558e+07	1.72871e+07	3.59237e+07	2.52857e+07	1.28942e+07	2.45944e+07	2.39475e+07	2.43051e+07	3.06817e+07	2.3483e+07	2.39908e+06	3.28181e+07
AT1G29670.1	20	19	2459.32	0.00108145	1.8084	Condition 4	Condition 3	extracellular	| Symbols: | GDSL-like Lipase/Acylhydrolase superfamily protein | chr1:10375843-10377717 FORWARD LENGTH=363	2.09113e+08	2.02641e+08	2.00488e+08	1.77042e+08	1.97321e+08	1.91934e+08	1.84914e+08	1.7786e+08	1.85912e+08	1.85155e+08	1.37832e+08	1.52474e+08	1.39621e+08	1.36544e+08	1.41618e+08	2.03814e+08	2.58168e+08	3.59318e+08	2.03107e+08	2.56102e+08	2.04357e+08	2.26202e+08	3.1449e+08	1.93521e+08	1.45483e+08	1.22949e+08	3.00102e+08	1.97448e+08	1.2292e+08	2.39139e+08	2.32412e+08	2.24953e+08	3.48723e+08	2.58168e+08	3.10445e+07	3.54993e+08
AT1G29880.1	2	2	103.93	0.0420596	2.0842	Condition 3	Condition 4	mitochondrion	| Symbols: | glycyl-tRNA synthetase / glycine--tRNA ligase | chr1:10459662-10462781 REVERSE LENGTH=729	128155	113351	127109	132137	125188	187005	183289	260279	218203	212194	186948	240854	148602	340364	229192	145123	110791	30221.9	153731	109967	125241	126530	199387	144437	141746	121868	439168	231743	166722	377753	247362	560741	248303	110791	2611.12	268694
AT1G29965.1	2	2	136.54	0.189329	1.93667	Condition 3	Condition 2	cytosol	| Symbols: | Ribosomal protein L18ae/LX family protein | chr1:10498458-10499373 REVERSE LENGTH=178	472386	525311	565637	505824	517289	374494	310515	600769	109032	348703	899582	802539	434426	564734	675320	612535	440031	143947	474651	417791	461644	586388	887272	552906	283860	206460	1.01368e+06	115798	802253	1.25869e+06	723143	930385	1.04804e+06	440031	12436.8	829601
AT1G30580.1	2	2	73.08	0.0188566	5.55444	Condition 3	Condition 1	cytosol	| Symbols: | GTP binding | chr1:10831953-10835454 REVERSE LENGTH=394	28033.8	23228.4	7528.38	13728.3	18129.7	49176.3	25793.9	71483.9	47058.8	48378.2	236426	55122.6	61517.3	49734.6	100700	15468.7	47972.5	47113.2	58445.3	42249.9	27396.3	25929.1	11809.2	15006.1	37274.8	17150.3	120615	49979	210847	86453.6	102401	81936.5	26466.7	47972.5	4070.51	102151
AT1G30600.1	6	4	306.52	7.64802e-05	1.52969	Condition 2	Condition 1	plasma membrane	| Symbols: | Subtilase family protein | chr1:10841341-10844906 REVERSE LENGTH=832	343575	356402	328009	321571	337389	531961	536758	473719	521963	516100	356978	451220	520046	492340	455146	511535	507262	505494	515313	509901	335762	397840	514524	351503	403217	356888	799305	554353	318355	707687	865666	811118	875230	507262	43674	900670
AT1G30700.1	3	3	91.89	7.8189e-07	36.9768	Condition 4	Condition 1	extracellular,endoplasmic reticulum	| Symbols: | FAD-binding Berberine family protein | chr1:10892623-10894437 FORWARD LENGTH=527	7922.4	4315.65	18748.2	10572.7	10389.7	21981.4	16757.4	39253.6	25694.1	25921.6	40060.6	54703.3	89771.4	90616.8	68788	327616	499694	197249	512159	384179	7742.24	4817.43	29409	11556.8	16661.5	11141.9	66232.5	27288.5	35726.3	85795.9	149433	149289	560548	499694	17042	895157
AT1G30720.1	16	10	767.17	0.000183925	8.19718	Condition 4	Condition 1	extracellular	| Symbols: | FAD-binding Berberine family protein | chr1:10898197-10899780 FORWARD LENGTH=527	625246	538107	675055	584851	605815	2.99229e+06	1.98539e+06	466946	2.27173e+06	1.92909e+06	948847	898616	1.08907e+06	568184	876178	3.95547e+06	4.62295e+06	7.03962e+06	4.24586e+06	4.96597e+06	611027	600673	1.05891e+06	639289	2.2681e+06	1.32008e+06	787876	2.4127e+06	846188	1.40938e+06	1.81285e+06	936069	6.76775e+06	4.62295e+06	608212	7.42097e+06
AT1G30730.1	12	6	534.98	1.06622e-09	5.65061	Condition 4	Condition 1	extracellular	| Symbols: | FAD-binding Berberine family protein | chr1:10900854-10902434 FORWARD LENGTH=526	636858	519086	508321	477434	535425	638805	740500	552705	580730	628185	875612	797920	731820	794389	799935	2.77549e+06	3.01838e+06	3.79118e+06	2.51687e+06	3.02548e+06	622376	579440	797365	521873	484203	492355	932577	616767	780877	1.25145e+06	1.21818e+06	1.30874e+06	4.74883e+06	3.01838e+06	327552	4.39901e+06
AT1G30760.1	5	3	179.73	0.000269936	1.70699	Condition 2	Condition 4	plasma membrane	| Symbols: | FAD-binding Berberine family protein | chr1:10918321-10920441 FORWARD LENGTH=534	210846	195252	222197	214752	210762	399083	350863	328824	347454	356556	277444	314595	275747	324303	298022	234953	171064	270349	159155	208880	206051	217953	348544	234741	302498	233287	554825	369015	247426	493406	459007	534280	402001	171064	23357.8	278172
AT1G31180.1	9	3	453.8	0.177009	1.38053	Condition 3	Condition 4	plastid	| Symbols: ATIMD3, IMD3, IPMDH1 | isopropylmalate dehydrogenase 3 | chr1:11142843-11144617 REVERSE LENGTH=404	301819	323314	358817	409585	348384	368914	312859	523852	372028	394413	373515	550934	506281	459494	472556	383878	234880	483100	267345	342301	294955	360905	562849	447709	279630	208018	883895	395113	333103	864078	842752	757005	656811	234880	41739.2	467269
AT1G31340.1	9	1	483.43	0.513939	1.62039	Condition 4	Condition 2	cytosol	| Symbols: RUB1, NEDD8, ATRUB1 | related to ubiquitin 1 | chr1:11218076-11219417 REVERSE LENGTH=156	1.25805e+06	1.11883e+06	1.75916e+06	1.7952e+06	1.48281e+06	868982	677882	1.2111e+06	1.06466e+06	955654	860768	1.50502e+06	1.17986e+06	2.38596e+06	1.4829e+06	2.13942e+06	1.64477e+06	468274	1.94167e+06	1.54853e+06	1.22944e+06	1.24891e+06	2.75947e+06	1.9623e+06	658673	450721	2.04348e+06	1.13072e+06	767638	2.36045e+06	1.96399e+06	3.9308e+06	3.66052e+06	1.64477e+06	40458.2	3.39367e+06
AT1G31690.1	19	14	1163.45	0.000322449	1.90819	Condition 1	Condition 3	extracellular	| Symbols: | Copper amine oxidase family protein | chr1:11343980-11347767 FORWARD LENGTH=677	1.0155e+07	1.27762e+07	1.02009e+07	9.83568e+06	1.07419e+07	8.91883e+06	7.62877e+06	8.26066e+06	7.79976e+06	8.152e+06	4.53575e+06	6.52274e+06	5.5646e+06	5.89441e+06	5.62938e+06	6.68087e+06	8.12706e+06	9.70124e+06	6.29433e+06	7.70087e+06	9.9241e+06	1.42617e+07	1.60013e+07	1.07512e+07	6.76032e+06	5.07233e+06	1.39382e+07	8.28377e+06	4.04501e+06	1.02302e+07	9.26279e+06	9.7109e+06	1.14309e+07	8.12706e+06	838173	1.10013e+07
AT1G31812.1	3	3	108.25	0.0177345	3.05229	Condition 3	Condition 2	cytosol	| Symbols: ACBP6, ACBP | acyl-CoA-binding protein 6 | chr1:11411132-11412099 REVERSE LENGTH=92	499647	372495	246847	354697	368421	219095	555314	283341	331137	347222	2.30662e+06	624920	736605	571134	1.05982e+06	580347	613617	1.00942e+06	538613	685499	488285	415805	387210	387712	166070	369226	478081	351685	2.05706e+06	980117	1.22615e+06	940928	992966	613617	87212.3	941394
AT1G32060.1	3	3	142.78	0.219527	3.12092	Condition 3	Condition 1	plastid	| Symbols: PRK | phosphoribulokinase | chr1:11532668-11534406 FORWARD LENGTH=395	535028	249006	192933	121411	274595	284158	391794	595092	296054	391774	2.24869e+06	503515	376069	299685	856989	315727	465544	399132	393623	393506	522861	277958	302640	132712	215387	260502	1.0041e+06	314426	2.00539e+06	789707	626001	493723	540204	465544	34484.4	687979
AT1G32470.1	4	1	406.8	0.00015564	1.82182	Condition 1	Condition 2	mitochondrion	| Symbols: | Single hybrid motif superfamily protein | chr1:11739479-11740246 REVERSE LENGTH=166	4.81514e+07	4.46204e+07	4.69216e+07	5.42019e+07	4.84738e+07	2.4008e+07	2.48053e+07	3.02914e+07	2.73248e+07	2.66074e+07	3.02711e+07	3.46059e+07	2.95808e+07	3.5572e+07	3.25074e+07	4.22676e+07	2.84065e+07	3.22435e+07	2.81232e+07	3.27602e+07	4.70564e+07	4.98084e+07	7.36025e+07	5.9247e+07	1.81977e+07	1.64929e+07	5.11106e+07	2.90204e+07	2.6996e+07	5.42755e+07	4.924e+07	5.86039e+07	7.23194e+07	2.84065e+07	2.78579e+06	4.91541e+07
AT1G32910.1	1	1	32.54	5.20681e-06	3.40436	Condition 4	Condition 1	cytosol	| Symbols: | HXXXD-type acyl-transferase family protein | chr1:11925426-11926908 FORWARD LENGTH=464	434955	334213	338159	301416	352186	466017	499615	664930	414472	511258	603672	491912	620451	810923	631739	1.30305e+06	1.00197e+06	1.08224e+06	1.4086e+06	1.19897e+06	425064	373072	530446	329472	353233	332192	1.12193e+06	440191	538358	771508	1.0328e+06	1.33597e+06	2.2295e+06	1.00197e+06	93504.2	2.46197e+06
AT1G32990.1	7	6	357.01	0.0367952	1.58254	Condition 1	Condition 4	plastid	| Symbols: PRPL11 | plastid ribosomal protein l11 | chr1:11955827-11957139 FORWARD LENGTH=222	5.4212e+06	6.50628e+06	5.87911e+06	6.0514e+06	5.9645e+06	3.53744e+06	3.39355e+06	5.61436e+06	4.51879e+06	4.26603e+06	7.49189e+06	6.51678e+06	4.81283e+06	4.30167e+06	5.78079e+06	3.69819e+06	2.73921e+06	5.67556e+06	2.96281e+06	3.76894e+06	5.29792e+06	7.26276e+06	9.22212e+06	6.61466e+06	2.68131e+06	2.25636e+06	9.47309e+06	4.7992e+06	6.68132e+06	1.02208e+07	8.0114e+06	7.0869e+06	6.32756e+06	2.73921e+06	490360	5.17843e+06
AT1G33040.1	2	2	120.1	0.0102919	3.86238	Condition 3	Condition 1	nucleus	| Symbols: NACA5 | nascent polypeptide-associated complex subunit alpha-like protein 5 | chr1:11966547-11967696 FORWARD LENGTH=209	31683.8	85852.4	97855.4	60328.2	68929.9	158042	74283.7	347522	140743	180148	226638	358446	197384	282467	266234	88513.1	195640	194734	283177	190516	30963.3	95834.4	153498	65943.5	119793	49390.9	586373	149477	202117	562182	328564	465357	151445	195640	16824.8	494940
AT1G33120.1	4	2	201.26	0.0847274	1.91916	Condition 3	Condition 1	cytosol	| Symbols: | Ribosomal protein L6 family | chr1:12010986-12012223 FORWARD LENGTH=194	702973	581598	788729	717500	697700	2.40002e+06	817054	1.33836e+06	667474	1.30573e+06	1.23691e+06	1.42323e+06	1.28392e+06	1.41194e+06	1.339e+06	1.04057e+06	1.18483e+06	737578	1.6511e+06	1.15352e+06	686987	649220	1.23722e+06	784284	1.81917e+06	543256	2.25821e+06	708893	1.10308e+06	2.23217e+06	2.1372e+06	2.32614e+06	1.78041e+06	1.18483e+06	63725.7	2.88581e+06
AT1G33590.1	27	20	2145.33	3.24799e-05	2.07454	Condition 4	Condition 2	extracellular	| Symbols: | Leucine-rich repeat (LRR) family protein | chr1:12177788-12179221 FORWARD LENGTH=477	5.78954e+07	5.97103e+07	5.74172e+07	5.36224e+07	5.71613e+07	5.94808e+07	4.5288e+07	6.40994e+07	4.67622e+07	5.39076e+07	5.34093e+07	6.17311e+07	6.00529e+07	8.82839e+07	6.58693e+07	1.13392e+08	1.05888e+08	1.1267e+08	1.15384e+08	1.11833e+08	5.65789e+07	6.66528e+07	9.0066e+07	5.86136e+07	4.50854e+07	3.01118e+07	1.08155e+08	4.9664e+07	4.76307e+07	9.68183e+07	9.99636e+07	1.45446e+08	1.94012e+08	1.05888e+08	9.73456e+06	2.01669e+08
AT1G33600.1	24	20	1449.8	1.04869e-05	2.3079	Condition 4	Condition 1	extracellular	| Symbols: | Leucine-rich repeat (LRR) family protein | chr1:12180776-12182212 FORWARD LENGTH=478	2.04022e+07	2.04227e+07	2.23402e+07	1.88673e+07	2.05081e+07	3.25336e+07	2.76467e+07	3.24153e+07	3.25081e+07	3.12759e+07	2.73612e+07	3.90545e+07	3.39128e+07	3.94741e+07	3.49507e+07	4.43799e+07	4.36822e+07	5.95682e+07	4.16923e+07	4.73307e+07	1.99382e+07	2.27972e+07	3.50434e+07	2.06235e+07	2.46599e+07	1.83821e+07	5.46943e+07	3.45253e+07	2.44009e+07	6.12526e+07	5.6451e+07	6.50326e+07	7.59335e+07	4.36822e+07	5.14661e+06	7.28704e+07
AT1G33610.1	14	12	754.22	2.51544e-06	4.06998	Condition 4	Condition 1	extracellular	| Symbols: | Leucine-rich repeat (LRR) family protein | chr1:12188910-12190346 FORWARD LENGTH=478	2.578e+06	2.13972e+06	2.05271e+06	2.10873e+06	2.21979e+06	4.4429e+06	4.13519e+06	3.14684e+06	3.39165e+06	3.77914e+06	3.94646e+06	3.56717e+06	4.4428e+06	3.4399e+06	3.84908e+06	6.67364e+06	8.75714e+06	1.32281e+07	7.47913e+06	9.0345e+06	2.51938e+06	2.38851e+06	3.21994e+06	2.30501e+06	3.36764e+06	2.74947e+06	5.30966e+06	3.60212e+06	3.51948e+06	5.5947e+06	7.39546e+06	5.66716e+06	1.14185e+07	8.75714e+06	1.14289e+06	1.30721e+07
AT1G33811.1	14	14	921.43	8.53951e-06	2.00005	Condition 1	Condition 3	extracellular	| Symbols: | GDSL-like Lipase/Acylhydrolase superfamily protein | chr1:12267918-12269690 FORWARD LENGTH=370	9.76857e+06	9.32104e+06	9.88749e+06	8.85659e+06	9.45842e+06	4.54212e+06	5.37946e+06	5.17453e+06	5.09269e+06	5.0472e+06	5.27405e+06	4.5723e+06	4.61863e+06	4.45143e+06	4.7291e+06	3.79493e+06	4.628e+06	6.41341e+06	4.39129e+06	4.80691e+06	9.54643e+06	1.04048e+07	1.55098e+07	9.68096e+06	3.44285e+06	3.57678e+06	8.73097e+06	5.40871e+06	4.70343e+06	7.17113e+06	7.68815e+06	7.33363e+06	6.49308e+06	4.628e+06	554109	7.67515e+06
AT1G35140.1	6	6	440.54	3.2764e-07	4.00229	Condition 3	Condition 1	extracellular	| Symbols: PHI-1, EXL7 | Phosphate-responsive 1 family protein | chr1:12852089-12853018 FORWARD LENGTH=309	1.16557e+06	964798	1.20879e+06	997775	1.08423e+06	2.57236e+06	2.83908e+06	2.87352e+06	2.61291e+06	2.72447e+06	5.9424e+06	3.6626e+06	4.28362e+06	3.46904e+06	4.33941e+06	2.32306e+06	2.63586e+06	1.85794e+06	2.47589e+06	2.32319e+06	1.13906e+06	1.07697e+06	1.89614e+06	1.09065e+06	1.9498e+06	1.88769e+06	4.84849e+06	2.77505e+06	5.29947e+06	5.74437e+06	7.13048e+06	5.71515e+06	3.97473e+06	2.63586e+06	160523	4.3274e+06
AT1G35680.1	2	2	69.03	0.24196	2.45032	Condition 3	Condition 2	plastid	| Symbols: | Ribosomal protein L21 | chr1:13208777-13210246 FORWARD LENGTH=220	355272	206356	92569.9	121167	193841	145060	145557	214994	116270	155470	741911	315774	277429	188693	380952	25481.8	225657	203635	195182	162489	347193	230349	145207	132445	109953	96779.9	362758	123485	661640	495255	461806	310867	43599	225657	17593.8	341141
AT1G35720.1	10	8	663.01	0.00033018	2.05275	Condition 4	Condition 1	cytosol	| Symbols: ANNAT1, OXY5, ATOXY5 | annexin 1 | chr1:13225304-13226939 FORWARD LENGTH=317	992775	736175	872285	1.02613e+06	906841	885787	794431	1.33198e+06	960633	993207	1.02757e+06	1.43001e+06	1.34133e+06	1.30283e+06	1.27543e+06	1.80683e+06	1.77044e+06	2.31114e+06	1.55767e+06	1.86152e+06	970199	821770	1.36829e+06	1.12164e+06	671411	528213	2.24744e+06	1.02024e+06	916397	2.24281e+06	2.23276e+06	2.14638e+06	3.09147e+06	1.77044e+06	199679	2.72252e+06
AT1G41830.1	22	16	1643.2	0.0212849	1.59063	Condition 2	Condition 1	extracellular	| Symbols: SKS6 | SKU5-similar 6 | chr1:15603892-15607802 REVERSE LENGTH=542	2.21814e+07	1.91258e+07	1.86031e+07	1.74242e+07	1.93336e+07	3.19439e+07	3.19834e+07	2.98513e+07	2.92322e+07	3.07527e+07	2.90843e+07	2.32177e+07	1.97155e+07	2.06455e+07	2.31658e+07	1.79476e+07	2.82572e+07	3.68351e+07	2.44486e+07	2.68721e+07	2.1677e+07	2.13496e+07	2.91813e+07	1.9046e+07	2.42129e+07	2.12656e+07	5.0368e+07	3.10462e+07	2.59376e+07	3.64144e+07	3.28183e+07	3.4013e+07	3.07081e+07	2.82572e+07	3.1825e+06	4.27316e+07
AT1G42970.1	13	8	949.01	0.855679	1.13826	Condition 2	Condition 1	plastid	| Symbols: GAPB | glyceraldehyde-3-phosphate dehydrogenase B subunit | chr1:16127552-16129584 FORWARD LENGTH=447	3.77018e+06	3.29043e+06	4.34533e+06	3.76523e+06	3.79279e+06	5.18223e+06	3.75409e+06	4.28339e+06	4.04905e+06	4.31719e+06	3.07799e+06	3.17343e+06	3.70404e+06	5.62654e+06	3.8955e+06	3.49909e+06	3.12783e+06	6.56023e+06	3.45172e+06	4.15972e+06	3.68444e+06	3.67301e+06	6.8162e+06	4.1157e+06	3.92804e+06	2.49608e+06	7.22736e+06	4.30031e+06	2.74497e+06	4.97717e+06	6.16571e+06	9.26958e+06	5.9869e+06	3.12783e+06	566794	6.03296e+06
AT1G43560.1	4	3	227.82	0.0335128	1.68502	Condition 4	Condition 2	plastid	| Symbols: Aty2, ty2 | thioredoxin Y2 | chr1:16398359-16399828 REVERSE LENGTH=167	906214	1.02078e+06	971211	1.45834e+06	1.08914e+06	738833	864134	933589	652105	797165	778653	1.10238e+06	852033	1.43151e+06	1.04114e+06	1.59396e+06	1.08779e+06	1.5043e+06	1.18689e+06	1.34324e+06	885606	1.13946e+06	1.52347e+06	1.59408e+06	560023	574559	1.57524e+06	692571	694408	1.72896e+06	1.41829e+06	2.35838e+06	2.72725e+06	1.08779e+06	129969	2.07445e+06
AT1G43670.1	7	7	456.01	0.00049667	2.24346	Condition 3	Condition 1	cytosol	| Symbols: | Inositol monophosphatase family protein | chr1:16468184-16470347 FORWARD LENGTH=341	1.07219e+06	603690	660624	639392	743973	1.07131e+06	831467	1.43614e+06	1.13793e+06	1.11921e+06	1.78118e+06	1.61045e+06	1.36522e+06	1.91946e+06	1.66908e+06	1.71143e+06	1.16934e+06	1.46195e+06	1.43646e+06	1.44479e+06	1.04781e+06	673881	1.03627e+06	698906	812033	552839	2.4232e+06	1.20854e+06	1.58846e+06	2.52582e+06	2.27253e+06	3.16227e+06	2.92823e+06	1.16934e+06	126310	2.51066e+06
AT1G45130.1	4	2	255.4	0.870571	2.71334	Condition 4	Condition 3	extracellular	| Symbols: BGAL5 | beta-galactosidase 5 | chr1:17065447-17069110 FORWARD LENGTH=732	294744	180993	239369	181153	224065	253043	313142	212411	221634	250058	336121	162688	233432	121631	213468	123177	218631	1.82991e+06	145134	579213	288041	202037	375480	198014	191802	208207	358400	235388	299755	255158	388570	200384	210755	218631	158102	253667
AT1G45145.1	2	2	99.27	0.119862	4.8306	Condition 4	Condition 2	cytosol	| Symbols: ATTRX5, ATH5, LIV1, TRX5 | thioredoxin H-type 5 | chr1:17075264-17076256 REVERSE LENGTH=118	108737	116225	159679	161455	136524	65281.7	31537.6	125099	66572.1	72122.7	66076	160354	111839	258939	149302	662736	253640	49066.1	428143	348396	106264	129738	250476	176484	49482.3	20969.2	211080	70703.1	58927	251497	186166	426596	1.13393e+06	253640	4239.24	748313
AT1G45201.1	1	1	62.02	0.467369	1.46327	Condition 1	Condition 3	extracellular	| Symbols: ATTLL1, TLL1 | triacylglycerol lipase-like 1 | chr1:17123889-17128462 FORWARD LENGTH=479	663548	593016	487980	692117	609165	593530	365093	509755	346923	453825	406070	457246	442736	359168	416305	262754	369582	1.13094e+06	244227	501877	648459	661965	765458	756539	449886	242748	860109	368451	362135	717138	736976	591720	449568	369582	97711.9	426862
AT1G47128.1	2	1	59.39	0.158858	2.47747	Condition 1	Condition 2	vacuole	| Symbols: RD21, RD21A | Granulin repeat cysteine protease family protein | chr1:17283139-17285609 REVERSE LENGTH=462	128584	117574	161974	146080	138553	29042.4	37665.3	104421	52571.6	55925.1	109914	67076.7	33858.8	271782	120658	111548	56015.1	15772.1	77472.8	65201.9	125660	131245	254076	159677	22013.6	25043.5	176189	55833.9	98021.8	105202	56361.1	447754	190857	56015.1	1362.68	135408
AT1G47960.1	6	5	448.62	1.32656e-05	2.91165	Condition 4	Condition 1	extracellular	| Symbols: C/VIF1, ATC/VIF1 | cell wall / vacuolar inhibitor of fructosidase 1 | chr1:17681954-17683516 REVERSE LENGTH=205	6.32275e+06	7.44298e+06	7.95184e+06	6.5773e+06	7.07371e+06	9.74927e+06	7.59369e+06	1.20075e+07	8.18383e+06	9.38356e+06	6.69313e+06	8.23938e+06	7.81777e+06	1.19338e+07	8.67101e+06	1.86542e+07	1.86217e+07	2.49922e+07	2.01165e+07	2.05962e+07	6.17896e+06	8.30837e+06	1.24735e+07	7.18951e+06	7.38977e+06	5.04901e+06	2.02602e+07	8.69166e+06	5.96897e+06	1.29225e+07	1.30134e+07	1.96606e+07	3.19172e+07	1.86217e+07	2.15929e+06	3.51599e+07
AT1G48030.1	20	13	1432.43	0.399437	1.25235	Condition 4	Condition 1	mitochondrion	| Symbols: mtLPD1 | mitochondrial lipoamide dehydrogenase 1 | chr1:17717432-17719141 REVERSE LENGTH=507	7.86646e+06	6.4641e+06	6.2786e+06	4.7452e+06	6.33859e+06	9.13151e+06	5.67196e+06	7.32114e+06	7.04295e+06	7.29189e+06	6.62491e+06	8.43943e+06	6.4881e+06	8.35092e+06	7.47584e+06	8.38562e+06	7.13198e+06	9.91924e+06	6.3157e+06	7.93813e+06	7.68757e+06	7.21568e+06	9.84877e+06	5.18689e+06	6.92152e+06	3.77126e+06	1.23529e+07	7.47999e+06	5.90814e+06	1.32363e+07	1.08e+07	1.37579e+07	1.43477e+07	7.13198e+06	857008	1.10387e+07
AT1G48420.1	2	1	74.8	0.115276	2.50578	Condition 1	Condition 4	mitochondrion	| Symbols: D-CDES, ATACD1, ACD1 | D-cysteine desulfhydrase | chr1:17896767-17898803 REVERSE LENGTH=401	505158	363027	460037	284143	403091	165902	91355.5	246755	165176	167297	477088	367402	168035	200801	303331	270780	136516	14780.9	221380	160864	493670	405236	721625	310591	125751	60741.9	416350	175425	425470	576228	279709	330814	463301	136516	1277.05	386931
AT1G48750.1	2	2	91.65	0.00787373	1.86011	Condition 2	Condition 3	extracellular	| Symbols: | Bifunctional inhibitor/lipid-transfer protein/seed storage 2S albumin superfamily protein | chr1:18036019-18036303 FORWARD LENGTH=94	8.29283e+06	6.77364e+06	7.26876e+06	6.68159e+06	7.25421e+06	9.50344e+06	1.1617e+07	8.65461e+06	4.648e+06	8.60576e+06	3.92779e+06	4.23995e+06	5.02061e+06	5.31757e+06	4.62648e+06	4.76553e+06	3.75207e+06	5.81929e+06	4.68097e+06	4.75447e+06	8.10425e+06	7.56121e+06	1.1402e+07	7.30351e+06	7.20344e+06	7.72409e+06	1.46029e+07	4.93643e+06	3.50283e+06	6.64988e+06	8.35728e+06	8.76056e+06	8.15377e+06	3.75207e+06	502778	8.18146e+06
AT1G49240.1	1	1	112.91	0.424177	1.61437	Condition 3	Condition 4	cytosol	| Symbols: ACT8 | actin 8 | chr1:18216539-18217947 FORWARD LENGTH=377	850365	630852	782017	769984	758305	840429	726312	1.33583e+06	951155	963432	1.03945e+06	795860	603130	2.22838e+06	1.1667e+06	690528	969386	379625	851257	722699	831027	704201	1.22669e+06	841654	637030	482921	2.25395e+06	1.01018e+06	926984	1.24822e+06	1.00397e+06	3.6712e+06	1.18148e+06	969386	32799	1.48784e+06
AT1G49670.1	2	2	73.84	0.16034	2.19961	Condition 3	Condition 2	peroxisome	| Symbols: NQR | ARP protein (REF) | chr1:18381591-18386021 REVERSE LENGTH=629	70249.9	201240	259876	134171	166384	30194.1	34080.4	175941	77401.9	79404.3	213948	254179	117745	112763	174659	201780	129808	47343	119993	124731	68652.4	224638	407649	146659	22886.6	22659.9	296864	82205	190801	398651	195997	185774	345243	129808	4090.37	209725
AT1G49740.1	17	13	1016.79	0.505896	1.2382	Condition 4	Condition 1	extracellular	| Symbols: | PLC-like phosphodiesterases superfamily protein | chr1:18407728-18409468 FORWARD LENGTH=359	6.53625e+06	5.02696e+06	4.3623e+06	4.16498e+06	5.02262e+06	7.55358e+06	6.21348e+06	4.66806e+06	5.69175e+06	6.03172e+06	4.9518e+06	4.98031e+06	5.40311e+06	4.86816e+06	5.05084e+06	5.06107e+06	5.39099e+06	9.75379e+06	4.67023e+06	6.21902e+06	6.38761e+06	5.61145e+06	6.84281e+06	4.55266e+06	5.72548e+06	4.13131e+06	7.8764e+06	6.04494e+06	4.41605e+06	7.81105e+06	8.99397e+06	8.02017e+06	8.65943e+06	5.39099e+06	842713	8.16268e+06
AT1G49750.1	15	13	1004.87	3.30232e-07	2.3416	Condition 1	Condition 3	extracellular	| Symbols: | Leucine-rich repeat (LRR) family protein | chr1:18411177-18412779 REVERSE LENGTH=494	3.43832e+07	3.6282e+07	4.00668e+07	3.99584e+07	3.76726e+07	3.08708e+07	2.68947e+07	3.24915e+07	2.8618e+07	2.97187e+07	1.3415e+07	1.79989e+07	1.45437e+07	1.8396e+07	1.60884e+07	2.00378e+07	1.84714e+07	2.25981e+07	2.04492e+07	2.03891e+07	3.36013e+07	4.05005e+07	6.28498e+07	4.36777e+07	2.33995e+07	1.78821e+07	5.48228e+07	3.03938e+07	1.19636e+07	2.82292e+07	2.42094e+07	3.0307e+07	3.42845e+07	1.84714e+07	1.95244e+06	3.57413e+07
AT1G49760.1	2	2	121.28	0.00342121	3.44937	Condition 4	Condition 1	nucleus	| Symbols: PAB8, PABP8 | poly(A) binding protein 8 | chr1:18416740-18419753 FORWARD LENGTH=671	226755	263839	228124	312601	257830	344311	475347	349736	424870	398566	1.11267e+06	624914	642602	606150	746584	476052	602812	1.90907e+06	569476	889352	221599	294515	357842	341698	260981	316056	590109	451235	992287	980107	1.06967e+06	998616	814519	602812	164941	995338
AT1G50250.1	1	1	36.71	0.114965	2.10231	Condition 3	Condition 1	plastid	| Symbols: FTSH1 | FTSH protease 1 | chr1:18614398-18616930 REVERSE LENGTH=716	94946.8	125558	166938	140751	132048	101877	45285.9	267037	123912	134528	295841	314002	288920	211665	277607	222581	233054	65939.8	264587	196540	92787.7	140157	261862	153852	77221.3	30110.4	450570	131601	263833	492477	480934	348713	380833	233054	5697.1	462448
AT1G50320.1	3	3	177.76	0.317818	1.87871	Condition 4	Condition 2	plastid	| Symbols: ATHX, ATX, THX | thioredoxin X | chr1:18638606-18639464 REVERSE LENGTH=182	567722	539627	644732	1.29154e+06	760904	378933	456361	610152	620284	516432	465157	783749	748035	1.58138e+06	894579	1.46709e+06	854277	439968	1.11958e+06	970228	554811	602369	1.01134e+06	1.41175e+06	287224	303432	1.02951e+06	658775	414830	1.22922e+06	1.24517e+06	2.60528e+06	2.51017e+06	854277	38012.5	1.95682e+06
AT1G50480.1	5	5	291.85	0.0664476	2.37115	Condition 3	Condition 1	cytosol	| Symbols: THFS | 10-formyltetrahydrofolate synthetase | chr1:18702064-18704687 FORWARD LENGTH=634	200050	155084	197207	163982	179081	252117	148903	700307	525530	406714	388738	493091	303409	513267	424627	455792	285306	207337	356895	326332	195501	173115	309345	179245	191100	99005.1	1.18163e+06	558141	346679	773358	505053	845595	779854	285306	17913.6	623786
AT1G50900.1	1	1	35.96	0.928656	1.10672	Condition 4	Condition 2	plastid	| Symbols: GDC1 | Ankyrin repeat family protein | chr1:18866272-18867014 FORWARD LENGTH=175	222634	185731	264264	253050	231420	113602	227399	306305	190976	209571	212377	231605	190936	277381	228075	315867	242642	56976.3	312261	231937	217571	207326	414532	276604	86108.5	151197	516827	202827	189399	363246	317831	456978	540445	242642	4922.67	545774
AT1G51510.1	1	1	29.45	0.0168392	53.0451	Condition 3	Condition 1	cytosol,nucleus	| Symbols: Y14 | RNA-binding (RRM/RBD/RNP motifs) family protein | chr1:19103072-19104753 REVERSE LENGTH=202	7797.2	0	2799.32	0	2649.13	5934.12	10525.3	93390.6	5401.21	28812.8	241416	192867	29312.5	98498.3	140523	0	44822.8	0	0	11205.7	7619.89	0	4391.09	0	4497.95	6998.22	157578	5736.38	215296	302490	48793.4	162274	0	44822.8	0	0
AT1G51630.1	1	1	38.69	0.174011	6.84078	Condition 3	Condition 4	extracellular,endoplasmic reticulum	| Symbols: | O-fucosyltransferase family protein | chr1:19142141-19144082 REVERSE LENGTH=423	124680	164055	202862	93688.4	146321	291849	221130	216445	345938	268841	308122	479563	386706	678315	463176	53987.9	143230	0	73614.7	67708.1	121845	183129	318215	102409	221216	147029	365208	367405	274785	752140	643707	1.11751e+06	92372.7	143230	0	128665
AT1G53070.1	12	10	602.79	0.0611026	1.29733	Condition 1	Condition 4	extracellular	| Symbols: | Legume lectin family protein | chr1:19778371-19779189 FORWARD LENGTH=272	1.76538e+07	1.43478e+07	1.36301e+07	1.26875e+07	1.45798e+07	1.36227e+07	1.25234e+07	1.03137e+07	1.04473e+07	1.17268e+07	1.08547e+07	1.02067e+07	1.26147e+07	1.18332e+07	1.13773e+07	1.12214e+07	1.08381e+07	1.36681e+07	9.22553e+06	1.12383e+07	1.72523e+07	1.6016e+07	2.13805e+07	1.38685e+07	1.03258e+07	8.32676e+06	1.74023e+07	1.10955e+07	9.6803e+06	1.60081e+07	2.09984e+07	1.94949e+07	1.91997e+07	1.08381e+07	1.1809e+06	1.61245e+07
AT1G53240.1	12	5	808.66	0.254785	1.32935	Condition 3	Condition 2	mitochondrion	| Symbols: mMDH1 | Lactate/malate dehydrogenase family protein | chr1:19854966-19856802 REVERSE LENGTH=341	8.04763e+06	7.96049e+06	8.58958e+06	8.48994e+06	8.27191e+06	7.97751e+06	7.61983e+06	9.00341e+06	8.3133e+06	8.22851e+06	1.03533e+07	1.18102e+07	1.01429e+07	1.14479e+07	1.09386e+07	8.86502e+06	7.78027e+06	1.8315e+07	7.14119e+06	1.05254e+07	7.86462e+06	8.88605e+06	1.34738e+07	9.28018e+06	6.04681e+06	5.06639e+06	1.51914e+07	8.82917e+06	9.23312e+06	1.85229e+07	1.68838e+07	1.88602e+07	1.51679e+07	7.78027e+06	1.58239e+06	1.24815e+07
AT1G53310.1	2	1	58.41	0.127536	4.22416	Condition 3	Condition 1	cytosol	| Symbols: ATPPC1, PEPC1, ATPEPC1, PPC1 | phosphoenolpyruvate carboxylase 1 | chr1:19884261-19888070 REVERSE LENGTH=967	25133.1	50201.4	53722.1	26314.1	38842.7	78924	98559.2	7246.4	185902	92657.9	192499	92596.9	102847	268368	164077	86163.8	75460.8	139083	75568.2	94068.9	24561.6	56038.3	84269.8	28763.4	59823	65531.6	12226.8	197438	171672	145228	171198	442129	147425	75460.8	12016.6	132079
AT1G53850.1	4	4	280.72	0.142862	1.7566	Condition 4	Condition 1	cytosol,nucleus	| Symbols: PAE1, ATPAE1 | 20S proteasome alpha subunit E1 | chr1:20104131-20105792 REVERSE LENGTH=237	992834	359686	414053	388126	538675	753289	559153	450286	552527	578813	871613	825360	838589	720720	814071	982872	571045	1.65989e+06	571134	946235	970257	401506	649493	424253	570980	371778	759766	586813	777310	1.29448e+06	1.39591e+06	1.18737e+06	1.68168e+06	571045	143412	998234
AT1G53920.1	4	4	173.85	0.162301	1.53004	Condition 4	Condition 1	extracellular	| Symbols: GLIP5 | GDSL-motif lipase 5 | chr1:20137725-20139637 FORWARD LENGTH=385	481895	428552	495524	390612	449146	612871	398215	736389	536269	570936	448426	638650	578430	975505	660253	840145	671507	461812	775374	687210	470936	478380	777292	426970	464545	264771	1.24251e+06	569546	399909	1.00165e+06	962850	1.60712e+06	1.43748e+06	671507	39899.9	1.35521e+06
AT1G54010.1	3	3	228.38	0.0642118	2.15692	Condition 1	Condition 4	extracellular	| Symbols: | GDSL-like Lipase/Acylhydrolase superfamily protein | chr1:20158854-20160747 REVERSE LENGTH=386	281287	430158	337794	403720	363240	359295	232558	247143	269332	277082	205959	231482	298610	210789	236710	129544	274222	39422.3	230439	168407	274890	480172	529873	441298	272339	154627	417003	286045	183676	363053	497064	347270	221648	274222	3406.02	402763
AT1G54040.2	3	1	181.66	0.00438051	6.01401	Condition 3	Condition 1	cytosol	| Symbols: ESP, TASTY | epithiospecifier protein | chr1:20170995-20173885 REVERSE LENGTH=341	54309.3	145105	128516	360360	172073	131835	148221	659599	270016	302418	585214	896243	685024	1.9729e+06	1.03485e+06	433064	506072	491191	470470	475199	53074.3	161976	201594	393902	99928.7	98551.3	1.11294e+06	286771	521898	1.40566e+06	1.14029e+06	3.2503e+06	740967	506072	42438.2	822293
AT1G54270.1	2	2	77.71	0.587654	1.4696	Condition 2	Condition 4	cytosol	| Symbols: EIF4A-2 | eif4a-2 | chr1:20260495-20262018 FORWARD LENGTH=412	120408	120628	151717	165670	139606	135810	135098	347613	201254	204944	146829	167695	100139	373552	197054	169517	152421	35674.7	200208	139455	117670	134654	237987	181090	102942	89825.9	586526	213743	130943	263011	166690	615417	290042	152421	3082.24	349926
AT1G54410.1	1	1	56.23	0.706654	3.00226	Condition 3	Condition 1	nucleus	| Symbols: | dehydrin family protein | chr1:20310305-20310601 REVERSE LENGTH=98	94834.1	95445	65162.7	111174	91654	104861	71023.1	219248	108098	125807	360400	476021	171909	92344.3	275169	259236	317864	1463.19	290375	217235	92677.5	106542	102216	121522	79482.5	47222.9	369937	114806	321407	746586	286159	152135	443550	317864	126.417	507521
AT1G54580.1	1	1	58	0.00849964	1.88108	Condition 3	Condition 1	plastid	| Symbols: ACP2 | acyl carrier protein 2 | chr1:20389572-20390770 FORWARD LENGTH=136	2.66107e+06	1.8766e+06	1.39724e+06	2.47924e+06	2.10354e+06	2.79334e+06	3.4598e+06	3.04035e+06	2.18353e+06	2.86926e+06	4.37629e+06	3.40363e+06	3.95022e+06	4.09755e+06	3.95692e+06	3.00996e+06	2.23765e+06	3.8798e+06	2.84788e+06	2.99382e+06	2.60055e+06	2.09479e+06	2.19174e+06	2.71e+06	2.1173e+06	2.3004e+06	5.12997e+06	2.31903e+06	3.9028e+06	5.3382e+06	6.57551e+06	6.7506e+06	5.15001e+06	2.23765e+06	335209	4.97755e+06
AT1G54790.1	3	1	146.85	1.45132e-06	7.52684	Condition 1	Condition 4	extracellular	| Symbols: | GDSL-like Lipase/Acylhydrolase superfamily protein | chr1:20441124-20443997 REVERSE LENGTH=382	762587	1.06294e+06	1.2462e+06	1.36953e+06	1.11031e+06	449474	319884	342467	355343	366792	306779	306193	264872	410382	322057	235425	145619	116675	92335.3	147514	745245	1.18652e+06	1.95482e+06	1.497e+06	340693	212689	577844	377394	273587	480230	440905	676095	402809	145619	10080.6	161385
AT1G55210.1	3	3	116.75	0.0148091	1.56485	Condition 3	Condition 1	extracellular	| Symbols: | Disease resistance-responsive (dirigent-like protein) family protein | chr1:20598057-20598620 REVERSE LENGTH=187	2.29098e+06	2.11923e+06	2.26027e+06	2.21859e+06	2.22226e+06	3.25705e+06	2.90762e+06	3.22276e+06	3.09147e+06	3.11972e+06	3.11949e+06	3.30262e+06	3.42395e+06	4.06394e+06	3.4775e+06	2.39146e+06	2.54576e+06	4.67554e+06	2.84866e+06	3.11536e+06	2.23888e+06	2.36563e+06	3.54552e+06	2.4251e+06	2.46878e+06	1.93326e+06	5.43776e+06	3.28331e+06	2.78198e+06	5.17979e+06	5.69949e+06	6.69525e+06	4.09176e+06	2.54576e+06	403959	4.97892e+06
AT1G55260.1	2	2	86.51	0.000140979	3.49522	Condition 1	Condition 4	cytosol	| Symbols: | Bifunctional inhibitor/lipid-transfer protein/seed storage 2S albumin superfamily protein | chr1:20614663-20616158 FORWARD LENGTH=227	2.62043e+06	1.94888e+06	1.57261e+06	1.59684e+06	1.93469e+06	1.84138e+06	1.43768e+06	997239	1.20558e+06	1.37047e+06	766010	559069	721780	679751	681652	650155	720814	269746	573383	553524	2.56084e+06	2.17547e+06	2.46684e+06	1.74547e+06	1.39574e+06	955910	1.68264e+06	1.28039e+06	683132	876837	1.20147e+06	1.11987e+06	1.11241e+06	720814	23305.6	1.00217e+06
AT1G55480.1	4	4	214.46	0.0232155	2.92861	Condition 3	Condition 4	plastid	| Symbols: ZKT | protein containing PDZ domain, a K-box domain, and a TPR region | chr1:20713822-20715351 FORWARD LENGTH=335	266075	538266	304037	347917	364074	276765	356711	530683	248673	353208	765302	880477	395085	689051	682479	402355	171312	76918.8	281567	233038	260025	600850	476921	380301	209783	237176	895420	264104	682501	1.38093e+06	657656	1.13519e+06	688425	171312	6645.67	492127
AT1G55490.1	18	4	886.39	0.0336191	2.22987	Condition 3	Condition 1	plastid	| Symbols: CPN60B, LEN1 | chaperonin 60 beta | chr1:20715717-20718673 REVERSE LENGTH=600	382181	495235	431920	262552	392972	421154	336573	497731	320474	393983	1.36555e+06	1.02948e+06	670279	439796	876275	510905	487255	967164	430880	599051	373490	552815	677521	286991	319228	223786	839821	340361	1.21781e+06	1.61462e+06	1.11574e+06	724552	874152	487255	83561.5	753097
AT1G55805.1	1	1	66.13	0.00119506	375.784	Condition 4	Condition 1	plastid	| Symbols: | BolA-like family protein | chr1:20858956-20859438 REVERSE LENGTH=160	21114.4	0	0	4305.15	6354.88	402235	460757	314473	662537	460001	336782	319914	230219	122035	252237	1.3132e+06	2.1431e+06	3.82297e+06	2.27298e+06	2.38806e+06	20634.2	0	0	4705.87	304887	306355	530610	703650	300344	501749	383221	201049	2.24687e+06	2.1431e+06	330299	3.97274e+06
AT1G55830.1	1	1	33.12	0.000898736	2.04642	Condition 1	Condition 3	nucleus	| Symbols: | unknown protein CONTAINS InterPro DOMAIN/s: Protein of unknown function DUF812 (InterPro:IPR008530) Has 10940 Blast hits to 7289 proteins in 653 species: Archae - 228 Bacteria - 791 Metazoa - 6174 Fungi - 805 Plants - 342 Viruse	1.90982e+06	1.68629e+06	1.81049e+06	1.61241e+06	1.75475e+06	1.08373e+06	1.46741e+06	1.1555e+06	1.29921e+06	1.25146e+06	744436	704820	1.12953e+06	851110	857474	820002	881101	1.47856e+06	1.10288e+06	1.07064e+06	1.86639e+06	1.88236e+06	2.83998e+06	1.76249e+06	821447	975674	1.94968e+06	1.37983e+06	663893	1.10543e+06	1.88021e+06	1.40218e+06	1.40301e+06	881101	127746	1.92763e+06
AT1G56070.1	26	18	1303.71	0.000384247	2.07405	Condition 3	Condition 1	cytosol	| Symbols: LOS1 | Ribosomal protein S5/Elongation factor G/III/V family protein | chr1:20968245-20971077 REVERSE LENGTH=843	2.28165e+06	2.42146e+06	2.037e+06	2.11236e+06	2.21312e+06	3.83335e+06	4.08726e+06	5.65752e+06	4.69044e+06	4.56714e+06	4.96676e+06	5.45316e+06	3.84072e+06	4.09978e+06	4.59011e+06	3.69692e+06	3.46347e+06	6.40421e+06	3.72485e+06	4.32236e+06	2.22976e+06	2.703e+06	3.19529e+06	2.30898e+06	2.90561e+06	2.7176e+06	9.54592e+06	4.9815e+06	4.42939e+06	8.55267e+06	6.39324e+06	6.75429e+06	6.32539e+06	3.46347e+06	553314	6.51034e+06
AT1G56340.1	8	3	399.9	0.155856	2.29406	Condition 3	Condition 4	endoplasmic reticulum	| Symbols: CRT1, CRT1a, AtCRT1a | calreticulin 1a | chr1:21090059-21092630 REVERSE LENGTH=425	400837	342874	337641	300936	345572	465433	407361	561576	435225	467398	1.19447e+06	582718	392607	317656	621864	47112.7	303585	448074	285534	271076	391722	382740	529632	328947	352790	270852	947545	462232	1.06524e+06	913927	653531	523331	80609.2	303585	38712.9	499059
AT1G56450.1	3	3	179.41	0.0169353	2.60033	Condition 3	Condition 1	cytosol,nucleus	| Symbols: PBG1 | 20S proteasome beta subunit G1 | chr1:21141970-21144186 FORWARD LENGTH=246	196831	216426	314786	242187	242558	395283	209512	570502	430180	401369	356475	640421	569102	956925	630731	657435	381063	356699	454296	462373	192355	241590	493781	264730	299618	139304	962607	456874	317907	1.00443e+06	947324	1.57651e+06	1.12486e+06	381063	30818.3	794024
AT1G56580.1	3	2	140.62	0.81338	2.03672	Condition 4	Condition 1	cytosol	| Symbols: SVB | Protein of unknown function, DUF538 | chr1:21198402-21198902 REVERSE LENGTH=166	152832	117648	118858	111194	125133	377817	151164	132330	152030	203335	416466	119291	92468.9	44875.6	168275	77343.7	107384	724793	109923	254861	149356	131327	186444	121544	286379	100508	223281	161464	371407	187095	153923	73931.3	132334	107384	62621.1	192124
AT1G57590.1	9	8	668.89	0.075069	1.50946	Condition 2	Condition 3	mitochondrion	| Symbols: | Pectinacetylesterase family protein | chr1:21327458-21329707 REVERSE LENGTH=444	2.90364e+06	3.15589e+06	4.15847e+06	3.02124e+06	3.30981e+06	4.1103e+06	3.45863e+06	4.93226e+06	6.29889e+06	4.70002e+06	2.4378e+06	3.50277e+06	2.66467e+06	3.84958e+06	3.11371e+06	4.0163e+06	3.68779e+06	3.20331e+06	5.27587e+06	4.04582e+06	2.83761e+06	3.52283e+06	6.52309e+06	3.30246e+06	3.11554e+06	2.29962e+06	8.32218e+06	6.68976e+06	2.17404e+06	5.4937e+06	4.43559e+06	6.34209e+06	6.87185e+06	3.68779e+06	276762	9.22124e+06
AT1G57720.1	3	2	132.52	0.000123169	5.06669	Condition 3	Condition 1	cytosol	| Symbols: | Translation elongation factor EF1B, gamma chain | chr1:21377873-21380114 FORWARD LENGTH=413	131115	60624	60934.7	56468.7	77285.5	290747	302690	387162	274646	313811	713498	367736	276836	208256	391582	156336	208578	208545	210999	196114	128133	67672.7	95583.7	61724.7	220381	201257	653258	291689	636302	576752	460820	343097	267489	208578	18018	368787
AT1G58370.1	2	2	71.68	0.129345	2.569	Condition 1	Condition 3	extracellular	| Symbols: RXF12, ATXYN1 | glycosyl hydrolase family 10 protein / carbohydrate-binding domain-containing protein | chr1:21684751-21688209 FORWARD LENGTH=917	312004	268515	293567	262965	284263	305861	264571	214562	178774	240942	158342	121946	137603	24712.9	110651	137660	235096	12277.8	164486	137380	304909	299735	460497	287442	231837	175912	362030	189867	141211	191259	229053	40713.9	235535	235096	1060.79	287491
AT1G60790.1	1	1	69.36	0.00387883	220.029	Condition 3	Condition 1	plasma membrane	| Symbols: TBL2 | Plant protein of unknown function (DUF828) | chr1:22380193-22382216 REVERSE LENGTH=541	0	4104.35	0	4532.29	2159.16	17414.2	0	0	0	4353.55	359335	656133	534128	350717	475078	14883.9	14917.3	27485.8	13113.4	17600.1	0	4581.56	0	4954.15	13199.7	0	0	0	320457	1.02907e+06	889105	577798	25466.2	14917.3	2374.73	22919.7
AT1G62480.1	2	2	102.64	0.795578	1.31316	Condition 1	Condition 2	nucleus	| Symbols: | Vacuolar calcium-binding protein-related | chr1:23128799-23129548 FORWARD LENGTH=152	481437	338930	434679	378041	408272	274257	400035	225432	343905	310907	455107	454806	439266	216728	391477	609834	397414	103969	426236	384363	470489	378338	681848	413229	207882	265982	380371	365245	405867	713312	731199	357054	1.04342e+06	397414	8982.8	744980
AT1G62660.1	1	1	92.63	0.277864	3.8067	Condition 1	Condition 4	vacuole	| Symbols: | Glycosyl hydrolases family 32 protein | chr1:23199949-23203515 FORWARD LENGTH=648	204748	285404	169023	257712	229222	172642	82308.7	100166	31863.1	96745.1	212837	211926	147381	31486.4	150908	65310.3	131091	0	44460.1	60215.3	200092	318587	265134	281700	130860	54726.7	169010	33840.3	189809	332383	245330	51873	111745	131091	0	77708
AT1G62750.1	9	8	617.57	0.075621	1.95803	Condition 3	Condition 1	plastid	| Symbols: ATSCO1, ATSCO1/CPEF-G, SCO1 | Translation elongation factor EFG/EF2 protein | chr1:23233622-23236321 REVERSE LENGTH=783	644097	577523	823333	626908	667965	1.24472e+06	741078	1.73195e+06	914590	1.15808e+06	1.91862e+06	1.13094e+06	859243	1.32278e+06	1.30789e+06	1.43637e+06	816884	634949	1.21507e+06	1.02582e+06	629450	644671	1.2915e+06	685261	943477	492739	2.92231e+06	971343	1.71103e+06	1.77374e+06	1.43029e+06	2.17925e+06	2.45761e+06	816884	54858.6	2.12372e+06
AT1G62780.1	6	6	354.85	0.180236	1.75442	Condition 3	Condition 4	mitochondrion	| Symbols: | unknown protein FUNCTIONS IN: molecular_function unknown INVOLVED IN: biological_process unknown LOCATED IN: chloroplast, chloroplast stroma EXPRESSED IN: 22 plant structures EXPRESSED DURING: 14 growth stages Has 94 Blast hits t	444267	285583	356144	234436	330107	245823	339131	425008	304692	328664	603125	499909	303989	289591	424153	275386	262246	111353	318065	241763	434164	318787	558656	256258	186330	225487	717116	323599	537870	784051	506017	477093	471182	262246	9620.77	555917
AT1G62820.1	5	2	313.72	0.0401214	2.03563	Condition 1	Condition 4	cytosol	| Symbols: | Calcium-binding EF-hand family protein | chr1:23263822-23264268 REVERSE LENGTH=148	359692	356350	419296	370626	376491	184509	145170	229446	187702	186707	161076	263871	229124	212326	216599	295431	205963	56026.9	182382	184951	351513	397783	657718	405124	139855	96523.2	387144	199350	143649	413851	381398	349801	505478	205963	4840.64	318770
AT1G63770.1	6	6	281.65	0.485155	1.35785	Condition 4	Condition 1	mitochondrion	| Symbols: | Peptidase M1 family protein | chr1:23658250-23664243 REVERSE LENGTH=918	675981	507905	402114	498400	521100	633972	667547	565839	582767	612531	759699	664096	664317	641043	682288	623075	543629	1.25354e+06	410056	707576	660609	566958	630766	544790	480540	443849	954739	618930	677504	1.04156e+06	1.10582e+06	1.0561e+06	1.06607e+06	543629	108304	716701
AT1G64510.1	1	1	28.27	0.312537	21.5449	Condition 3	Condition 1	plastid	| Symbols: | Translation elongation factor EF1B/ribosomal protein S6 family protein | chr1:23954993-23956205 REVERSE LENGTH=207	11388.5	6367.77	13023.3	1494.79	8068.6	5611.76	1841.61	19199.8	11181.6	9458.69	486334	108635	49937.8	50440.5	173837	23683	31737.4	0	50563.4	26495.9	11129.5	7108.15	20428.7	1633.93	4253.62	1224.48	32395.7	11875.5	433716	170382	83126.1	83099.5	40521.4	31737.4	0	88375.3
AT1G65590.1	18	17	1137.37	0.00333858	1.47638	Condition 1	Condition 3	extracellular,plasma membrane	| Symbols: HEXO3, ATHEX1 | beta-hexosaminidase 3 | chr1:24385996-24390989 FORWARD LENGTH=535	1.45443e+07	1.43888e+07	1.5315e+07	1.37823e+07	1.45076e+07	1.11119e+07	9.80403e+06	1.00678e+07	9.59959e+06	1.01458e+07	7.70684e+06	9.1904e+06	1.01305e+07	1.22781e+07	9.82648e+06	1.02508e+07	1.06611e+07	1.36149e+07	9.8474e+06	1.10936e+07	1.42136e+07	1.60618e+07	2.40235e+07	1.50652e+07	8.42262e+06	6.51866e+06	1.69873e+07	1.01953e+07	6.87301e+06	1.44141e+07	1.68632e+07	2.02279e+07	1.7539e+07	1.06611e+07	1.17631e+06	1.72114e+07
AT1G65870.1	4	4	269.02	0.0107143	1.42363	Condition 1	Condition 3	extracellular	| Symbols: | Disease resistance-responsive (dirigent-like protein) family protein | chr1:24503624-24504193 FORWARD LENGTH=189	6.82495e+06	7.34576e+06	7.47419e+06	8.05916e+06	7.42601e+06	6.55185e+06	7.81248e+06	6.37945e+06	7.25552e+06	6.99982e+06	4.4766e+06	5.45473e+06	5.85214e+06	5.08155e+06	5.21625e+06	5.30514e+06	7.00698e+06	7.83543e+06	5.24301e+06	6.34764e+06	6.66975e+06	8.19984e+06	1.17242e+07	8.8093e+06	4.96619e+06	5.19448e+06	1.0764e+07	7.70575e+06	3.99226e+06	8.55513e+06	9.74143e+06	8.37173e+06	9.07704e+06	7.00698e+06	676969	9.1638e+06
AT1G65900.1	3	3	171.51	0.0999857	1.25789	Condition 2	Condition 1	vacuole	| Symbols: | unknown protein FUNCTIONS IN: molecular_function unknown INVOLVED IN: biological_process unknown LOCATED IN: endomembrane system EXPRESSED IN: 21 plant structures EXPRESSED DURING: 13 growth stages Has 306 Blast hits to 306 prote	818068	914332	846948	818941	849572	1.05807e+06	998311	1.05692e+06	1.16136e+06	1.06866e+06	722842	949239	1.10205e+06	1.09507e+06	967301	1.05099e+06	1.13302e+06	868310	990192	1.01063e+06	799465	1.02064e+06	1.32854e+06	895167	802001	663773	1.78333e+06	1.23342e+06	644635	1.48877e+06	1.83447e+06	1.8041e+06	1.79824e+06	1.13302e+06	75020.7	1.73067e+06
AT1G65930.1	15	11	923.53	0.822396	1.11678	Condition 3	Condition 2	cytosol	| Symbols: cICDH | cytosolic NADP+-dependent isocitrate dehydrogenase | chr1:24539088-24541861 FORWARD LENGTH=410	1.8645e+06	1.64259e+06	1.73111e+06	1.70144e+06	1.73491e+06	1.39503e+06	1.5256e+06	1.82109e+06	1.84728e+06	1.64725e+06	1.54316e+06	1.98463e+06	1.79312e+06	2.03758e+06	1.83962e+06	1.80171e+06	1.24614e+06	2.41634e+06	1.50427e+06	1.74212e+06	1.8221e+06	1.83357e+06	2.71546e+06	1.85981e+06	1.05741e+06	1.01437e+06	3.07271e+06	1.96191e+06	1.3762e+06	3.11267e+06	2.98481e+06	3.35685e+06	3.08271e+06	1.24614e+06	208768	2.62919e+06
AT1G65960.2	6	2	440.54	0.540625	1.40889	Condition 1	Condition 4	cytosol	| Symbols: GAD2 | glutamate decarboxylase 2 | chr1:24552094-24557253 FORWARD LENGTH=494	280134	402527	454944	263728	350333	306611	193604	517210	243533	315240	259058	316036	192594	336579	276067	409514	236066	48730.8	300322	248658	273764	449329	713636	288276	232406	128727	872687	258645	231030	495667	320591	554505	700674	236066	4210.27	524906
AT1G65980.1	1	1	49.12	0.0165333	3.97722	Condition 3	Condition 1	cytosol	| Symbols: TPX1 | thioredoxin-dependent peroxidase 1 | chr1:24559524-24560753 REVERSE LENGTH=162	71221.7	62694.9	66735	48869.3	62380.2	85711	115349	352050	184285	184349	246922	188156	183198	374123	248100	287172	177309	62239.7	309250	208993	69602.1	69984.4	104682	53418	64967.4	76694.9	594012	195721	220207	295102	304950	616359	491348	177309	5377.42	540511
AT1G66410.1	8	1	748.3	0.0936981	2.41308	Condition 1	Condition 4	cytosol	| Symbols: CAM4, ACAM-4 | calmodulin 4 | chr1:24774431-24775785 REVERSE LENGTH=149	1.39533e+06	1.12156e+06	1.2724e+06	1.17702e+06	1.24158e+06	930019	659173	927593	889168	851488	557595	1.15806e+06	641513	887499	811167	843710	496963	60611.6	656801	514521	1.3636e+06	1.25196e+06	1.99593e+06	1.28658e+06	704938	438281	1.56513e+06	944344	497267	1.81629e+06	1.06786e+06	1.46213e+06	1.44358e+06	496963	5236.76	1.14796e+06
AT1G66430.1	1	1	35.44	0.0740916	2.26526	Condition 1	Condition 2	plastid	| Symbols: | pfkB-like carbohydrate kinase family protein | chr1:24778400-24780393 FORWARD LENGTH=384	1.05639e+06	998552	1.01584e+06	1.38461e+06	1.11385e+06	359848	362108	739065	505814	491709	367667	715292	516326	1.28773e+06	721754	1.07853e+06	495238	298726	679877	638094	1.03236e+06	1.11465e+06	1.59347e+06	1.51349e+06	272758	240764	1.24702e+06	537201	327888	1.12185e+06	859472	2.1215e+06	1.84536e+06	495238	25809.5	1.1883e+06
AT1G66970.1	10	5	551.01	0.00275291	1.78319	Condition 2	Condition 1	plasma membrane	| Symbols: SVL2 | SHV3-like 2 | chr1:24992746-24996005 REVERSE LENGTH=763	530083	545375	707365	591176	593500	1.14484e+06	802794	999327	1.28634e+06	1.05832e+06	728976	876909	684852	856231	786742	1.02128e+06	662086	866463	909132	864741	518029	608785	1.10959e+06	646203	867766	533774	1.68616e+06	1.36616e+06	650106	1.37533e+06	1.14e+06	1.41062e+06	1.7474e+06	662086	74861.1	1.58899e+06
AT1G67090.1	12	4	1052.22	0.325202	1.23885	Condition 3	Condition 2	plastid	| Symbols: RBCS1A | ribulose bisphosphate carboxylase small chain 1A | chr1:25048465-25049249 REVERSE LENGTH=180	8.957e+07	7.40877e+07	8.75851e+07	7.27617e+07	8.10011e+07	8.23341e+07	7.04903e+07	7.94305e+07	8.25971e+07	7.8713e+07	9.13807e+07	9.86831e+07	9.40481e+07	1.05943e+08	9.75136e+07	8.43141e+07	5.86449e+07	1.23066e+08	6.84392e+07	8.36161e+07	8.75332e+07	8.27018e+07	1.37388e+08	7.95343e+07	6.24078e+07	4.68687e+07	1.34023e+08	8.77226e+07	8.14939e+07	1.54773e+08	1.56552e+08	1.74538e+08	1.4426e+08	5.86449e+07	1.06327e+07	1.19619e+08
AT1G67280.1	6	5	235.3	0.402192	1.3433	Condition 1	Condition 4	plastid	| Symbols: | Glyoxalase/Bleomycin resistance protein/Dioxygenase superfamily protein | chr1:25188563-25190547 REVERSE LENGTH=350	519236	627675	668255	478665	573458	459306	367438	670452	514337	502883	551147	540632	350788	687051	532404	684170	377284	258000	388160	426904	507429	700654	1.04824e+06	523219	348146	244308	1.13125e+06	546254	491516	847920	583919	1.1319e+06	1.17061e+06	377284	22290.8	678431
AT1G67750.1	4	1	278.59	7.6599e-08	2.11171	Condition 1	Condition 3	extracellular	| Symbols: | Pectate lyase family protein | chr1:25401660-25403165 FORWARD LENGTH=408	778740	731428	700891	696012	726767	586793	483103	528980	495685	523640	335181	355455	299641	386367	344161	403996	439232	400876	385345	407362	761031	816470	1.09943e+06	760796	444779	321213	892547	526444	298916	557490	498780	636530	691232	439232	34635.1	673511
AT1G67830.1	5	5	264.13	0.0216228	1.45398	Condition 1	Condition 3	extracellular	| Symbols: ATFXG1, FXG1 | alpha-fucosidase 1 | chr1:25431705-25432972 REVERSE LENGTH=372	3.65484e+06	3.1678e+06	2.90417e+06	2.7808e+06	3.1269e+06	2.43689e+06	2.87924e+06	2.1185e+06	2.4739e+06	2.47713e+06	1.87876e+06	2.11068e+06	2.40897e+06	2.20387e+06	2.15057e+06	2.03976e+06	2.36287e+06	3.22901e+06	2.1524e+06	2.44601e+06	3.57172e+06	3.53612e+06	4.55555e+06	3.03963e+06	1.84712e+06	1.9144e+06	3.57454e+06	2.62742e+06	1.67549e+06	3.31037e+06	4.00996e+06	3.63083e+06	3.49e+06	2.36287e+06	278981	3.76198e+06
AT1G68010.1	25	1	1868.7	0.151932	1.45816	Condition 2	Condition 4	peroxisome	| Symbols: HPR, ATHPR1 | hydroxypyruvate reductase | chr1:25493418-25495720 FORWARD LENGTH=386	4.92695e+06	3.86795e+06	3.00217e+06	2.55423e+06	3.58782e+06	4.61192e+06	3.13107e+06	3.65263e+06	3.08698e+06	3.62065e+06	4.28671e+06	2.49753e+06	2.29997e+06	2.56773e+06	2.91299e+06	2.69954e+06	1.99089e+06	3.19437e+06	2.04728e+06	2.48302e+06	4.81491e+06	4.31768e+06	4.70927e+06	2.79197e+06	3.49575e+06	2.08183e+06	6.16308e+06	3.27854e+06	3.82291e+06	3.9171e+06	3.82851e+06	4.23028e+06	4.61888e+06	1.99089e+06	275989	3.57826e+06
AT1G68290.1	1	1	94.62	0.0167774	414.522	Condition 4	Condition 3	extracellular	| Symbols: ENDO 2 | endonuclease 2 | chr1:25596718-25598264 FORWARD LENGTH=290	112163	24472.8	0	5951.35	35646.8	0	0	2016.81	6896.25	2228.26	0	0	0	5291.28	1322.82	726634	701813	204616	560291	548338	109612	27318.3	0	6505.3	0	0	3402.96	7324.18	0	0	0	8717.25	1.24326e+06	701813	17678.5	979283
AT1G68560.1	32	24	1979.25	0.941509	1.09127	Condition 2	Condition 1	extracellular	| Symbols: ATXYL1, XYL1, TRG1 | alpha-xylosidase 1 | chr1:25734435-25737897 REVERSE LENGTH=915	2.11016e+07	1.80732e+07	1.70386e+07	1.91406e+07	1.88385e+07	2.03518e+07	2.61333e+07	1.77155e+07	1.80311e+07	2.05579e+07	2.83641e+07	1.81052e+07	1.69064e+07	1.47955e+07	1.95428e+07	1.26532e+07	1.9514e+07	2.74597e+07	1.70093e+07	1.91591e+07	2.06217e+07	2.01745e+07	2.67271e+07	2.09222e+07	1.54263e+07	1.73759e+07	2.98913e+07	1.915e+07	2.52953e+07	2.8396e+07	2.81423e+07	2.43752e+07	2.16495e+07	1.9514e+07	2.37248e+06	2.9729e+07
AT1G69295.1	1	1	44.92	0.000404241	2.05839	Condition 2	Condition 4	extracellular	| Symbols: PDCB4 | plasmodesmata callose-binding protein 4 | chr1:26050492-26051843 REVERSE LENGTH=222	1.14733e+06	831900	702852	896800	894720	1.07721e+06	1.15663e+06	1.09512e+06	1.14509e+06	1.11851e+06	907423	707432	838807	829233	820724	419554	609662	703627	440725	543392	1.12124e+06	928624	1.10251e+06	980273	816508	769038	1.84779e+06	1.21615e+06	809245	1.10953e+06	1.39627e+06	1.36614e+06	717852	609662	60792.3	770304
AT1G69530.1	3	1	239.81	0.0103197	1.58151	Condition 1	Condition 2	extracellular	| Symbols: ATEXPA1, EXP1, AT-EXP1, ATEXP1, ATHEXP ALPHA 1.2, EXPA1 | expansin A1 | chr1:26142034-26143051 FORWARD LENGTH=250	4.13982e+06	3.93358e+06	4.82937e+06	3.86953e+06	4.19308e+06	3.02272e+06	2.52399e+06	2.40643e+06	2.65209e+06	2.65131e+06	2.72982e+06	3.40158e+06	2.86687e+06	3.47637e+06	3.11866e+06	3.82919e+06	3.73209e+06	3.29121e+06	2.22081e+06	3.26833e+06	4.04568e+06	4.39094e+06	7.57548e+06	4.22971e+06	2.29117e+06	1.67819e+06	4.06036e+06	2.81666e+06	2.43447e+06	5.33499e+06	4.77216e+06	5.72724e+06	6.5517e+06	3.73209e+06	284356	3.88156e+06
AT1G69740.1	5	5	257.04	0.00683938	1.34131	Condition 1	Condition 4	plastid	| Symbols: HEMB1 | Aldolase superfamily protein | chr1:26232197-26234713 FORWARD LENGTH=430	1.55022e+06	1.5731e+06	1.60092e+06	1.49485e+06	1.55477e+06	1.06767e+06	1.23242e+06	1.17645e+06	1.27624e+06	1.1882e+06	1.22301e+06	1.5376e+06	1.13917e+06	1.19691e+06	1.27417e+06	1.23403e+06	1.02184e+06	1.3553e+06	1.02541e+06	1.15915e+06	1.51497e+06	1.75601e+06	2.51124e+06	1.63399e+06	809274	819434	1.98502e+06	1.35544e+06	1.09068e+06	2.41155e+06	1.89626e+06	1.97188e+06	2.11142e+06	1.02184e+06	117096	1.79222e+06
AT1G70710.1	6	5	338.35	0.236083	1.29607	Condition 1	Condition 3	extracellular	| Symbols: ATGH9B1, CEL1, GH9B1 | glycosyl hydrolase 9B1 | chr1:26659356-26662962 REVERSE LENGTH=492	1.27883e+06	939487	1.026e+06	761328	1.00141e+06	776423	693495	930965	748981	787466	1.03509e+06	818120	623255	614139	772651	685071	938974	783544	818253	806461	1.24975e+06	1.04872e+06	1.60941e+06	832192	588515	461102	1.57081e+06	795458	923099	1.28313e+06	1.03747e+06	1.01178e+06	1.17215e+06	938974	67697.1	1.43015e+06
AT1G70730.1	5	1	306.29	0.579143	1.25586	Condition 1	Condition 2	cytosol	| Symbols: PGM2 | Phosphoglucomutase/phosphomannomutase family protein | chr1:26669020-26672726 REVERSE LENGTH=585	441937	376373	543024	307680	417254	261401	239389	505454	322734	332245	590829	466420	259560	350728	416884	471604	313240	259306	332523	344168	431887	420134	851802	336319	198137	159169	852852	342761	526905	731528	432062	577816	806909	313240	22403.7	581188
AT1G70810.1	1	1	54.81	0.310406	2.43915	Condition 3	Condition 4	cytosol	| Symbols: | Calcium-dependent lipid-binding (CaLB domain) family protein | chr1:26704207-26705091 FORWARD LENGTH=165	48384.1	66302.1	108011	67907.3	72651.1	24456.8	29940.9	179321	104447	84541.4	51830.9	144184	56718	120462	93298.8	77782.7	58180.4	0	17039.2	38250.6	47283.8	74011	169429	74228.1	18537.8	19907.6	302568	110928	46223.1	226137	94412.3	198458	133085	58180.4	0	29781.2
AT1G70890.1	6	3	239.33	0.000283952	3.05647	Condition 1	Condition 4	cytosol	| Symbols: MLP43 | MLP-like protein 43 | chr1:26725912-26726489 REVERSE LENGTH=158	1.35015e+06	1.33637e+06	1.51663e+06	1.74385e+06	1.48675e+06	780910	748485	1.90413e+06	723976	1.03937e+06	481706	598044	724242	495741	574933	535304	420770	556238	433399	486428	1.31945e+06	1.49175e+06	2.37902e+06	1.90617e+06	591916	497664	3.21283e+06	768901	429589	937965	1.20557e+06	816721	915899	420770	48058.2	757501
AT1G71040.1	14	12	726.42	0.0959256	1.57802	Condition 4	Condition 3	extracellular	| Symbols: LPR2 | Cupredoxin superfamily protein | chr1:26797201-26800224 REVERSE LENGTH=581	7.47311e+06	6.61275e+06	8.39524e+06	7.8545e+06	7.5839e+06	8.99442e+06	8.07287e+06	8.18035e+06	8.14582e+06	8.34837e+06	5.69564e+06	6.83784e+06	6.75008e+06	6.84527e+06	6.5322e+06	7.48983e+06	8.5761e+06	1.71518e+07	8.01407e+06	1.0308e+07	7.30317e+06	7.38162e+06	1.3169e+07	8.58559e+06	6.81761e+06	5.36761e+06	1.38027e+07	8.6513e+06	5.0794e+06	1.07244e+07	1.12361e+07	1.12774e+07	1.2815e+07	8.5761e+06	1.48189e+06	1.40071e+07
AT1G71695.1	10	9	722.33	0.0601484	1.35381	Condition 1	Condition 2	vacuole	| Symbols: | Peroxidase superfamily protein | chr1:26964359-26966557 FORWARD LENGTH=358	8.15355e+06	8.26384e+06	7.9789e+06	8.60512e+06	8.25035e+06	7.11146e+06	5.8873e+06	5.70301e+06	5.67486e+06	6.09416e+06	6.16498e+06	6.39798e+06	6.49167e+06	6.05969e+06	6.27858e+06	6.07179e+06	5.86483e+06	9.18421e+06	4.40546e+06	6.38157e+06	7.96814e+06	9.22468e+06	1.25159e+07	9.40608e+06	5.39036e+06	3.91444e+06	9.62268e+06	6.02701e+06	5.49797e+06	1.00345e+07	1.0806e+07	9.98319e+06	1.03887e+07	5.86483e+06	793502	7.69991e+06
AT1G71950.1	1	1	27.38	0.011152	2.0286	Condition 3	Condition 2	extracellular	| Symbols: | Proteinase inhibitor, propeptide | chr1:27080453-27081573 REVERSE LENGTH=136	629144	551425	622481	666461	617377	400519	592481	276425	461994	432855	676376	873760	862384	1.09984e+06	878090	722327	447012	253273	404369	456745	614837	615538	976439	728495	303587	393938	466411	490662	603197	1.37039e+06	1.43552e+06	1.81195e+06	1.23589e+06	447012	21882.4	706762
AT1G72150.1	2	2	107.08	0.000196917	2.57171	Condition 1	Condition 2	cytosol	| Symbols: PATL1 | PATELLIN 1 | chr1:27148558-27150652 FORWARD LENGTH=573	1.21942e+06	1.31507e+06	1.0267e+06	1.14237e+06	1.17589e+06	611391	565669	296705	355201	457242	684571	473164	523997	551933	558416	731581	748764	694611	538905	678465	1.19169e+06	1.46798e+06	1.6105e+06	1.2487e+06	463424	376111	500629	377243	610505	742104	872243	909296	1.25173e+06	748764	60013.4	941904
AT1G72370.1	3	2	140.85	0.00966629	3.81129	Condition 3	Condition 1	cytosol	| Symbols: P40, AP40, RP40, RPSAA | 40s ribosomal protein SA | chr1:27243148-27244842 REVERSE LENGTH=298	415794	243875	218434	156139	258560	474348	655181	756021	506451	598000	1.92502e+06	721891	637573	657312	985450	344832	654498	1.34718e+06	578223	731183	406339	272230	342641	170672	359547	435627	1.27563e+06	537878	1.71675e+06	1.1322e+06	1.0613e+06	1.08291e+06	590004	654498	116394	1.01062e+06
AT1G72610.1	4	4	242.75	4.03666e-06	2.75908	Condition 1	Condition 3	extracellular	| Symbols: GLP1, ATGER1, GER1 | germin-like protein 1 | chr1:27339302-27339928 REVERSE LENGTH=208	4.2377e+08	3.36099e+08	3.24698e+08	3.32958e+08	3.54381e+08	2.26682e+08	2.29718e+08	1.80625e+08	1.73422e+08	2.02612e+08	1.10612e+08	1.14389e+08	1.4426e+08	1.44506e+08	1.28442e+08	1.26513e+08	1.46426e+08	1.97742e+08	1.41419e+08	1.53025e+08	4.14133e+08	3.75177e+08	5.0933e+08	3.6395e+08	1.71821e+08	1.52738e+08	3.04768e+08	1.84183e+08	9.86449e+07	1.79406e+08	2.40134e+08	2.3807e+08	2.16462e+08	1.46426e+08	1.70846e+07	2.47174e+08
AT1G73180.1	2	1	81.7	0.0240781	6.91837	Condition 3	Condition 1	cytosol	| Symbols: | Eukaryotic translation initiation factor eIF2A family protein | chr1:27518335-27521432 FORWARD LENGTH=513	10085.6	16930.6	32528.9	19158.4	19675.9	76914.2	25790.3	212336	77497.7	98134.5	100553	159728	117931	166288	136125	93903.7	32290.2	5247.57	75557.5	51749.7	9856.28	18899.1	51025.7	20941.6	58299.6	17147.8	358274	82306.7	89674	250515	196307	273955	160668	32290.2	453.382	132060
AT1G73530.1	1	1	40.43	0.00431564	5.00152	Condition 3	Condition 1	plastid	| Symbols: | RNA-binding (RRM/RBD/RNP motifs) family protein | chr1:27643801-27645386 REVERSE LENGTH=181	73496.2	21825.3	22804.5	25499.9	35906.5	35996.7	82161.6	210116	82835.3	102777	264295	182786	97661.3	173606	179587	153368	124103	73243	142687	123350	71824.8	24363	35771.7	27873.4	27284.9	54628.9	354529	87975.5	235700	286679	162566	286012	262412	124103	6328.09	249390
AT1G73620.1	3	2	239.27	0.00831897	1.67988	Condition 1	Condition 4	extracellular,plasma membrane	| Symbols: | Pathogenesis-related thaumatin superfamily protein | chr1:27681432-27682954 FORWARD LENGTH=264	2.67046e+06	2.91143e+06	3.06288e+06	1.81532e+06	2.61502e+06	2.19238e+06	2.05288e+06	2.39731e+06	1.8823e+06	2.13122e+06	1.51186e+06	1.62157e+06	1.46524e+06	2.02492e+06	1.65589e+06	1.78769e+06	1.85702e+06	1.09834e+06	1.48362e+06	1.55667e+06	2.60974e+06	3.24994e+06	4.80451e+06	1.98429e+06	1.66179e+06	1.36495e+06	4.04498e+06	1.9991e+06	1.34828e+06	2.54325e+06	2.43902e+06	3.336e+06	3.05872e+06	1.85702e+06	94895.2	2.59309e+06
AT1G74000.1	7	7	608.72	3.83331e-09	2.95984	Condition 4	Condition 2	extracellular	| Symbols: SS3 | strictosidine synthase 3 | chr1:27829266-27831401 REVERSE LENGTH=329	1.89746e+06	1.74539e+06	1.97759e+06	1.66015e+06	1.82015e+06	1.16647e+06	1.13508e+06	1.1214e+06	1.12668e+06	1.13741e+06	1.10605e+06	1.24867e+06	1.23176e+06	1.35242e+06	1.23472e+06	2.88297e+06	3.65648e+06	3.86985e+06	3.05688e+06	3.36654e+06	1.85431e+06	1.94833e+06	3.1021e+06	1.81468e+06	884161	754708	1.89214e+06	1.1966e+06	986379	1.9584e+06	2.05038e+06	2.22808e+06	4.93272e+06	3.65648e+06	334350	5.34284e+06
AT1G74010.1	5	3	342.76	8.64747e-08	15.7919	Condition 4	Condition 1	extracellular	| Symbols: | Calcium-dependent phosphotriesterase superfamily protein | chr1:27832432-27834017 REVERSE LENGTH=325	66473.3	85475.6	85898.4	71594.7	77360.5	61009.3	84505.7	80900.8	102259	82168.8	211376	167540	178699	281669	209821	1.21041e+06	1.62039e+06	539464	1.51642e+06	1.22167e+06	64961.6	95413.8	134742	78258.8	46244	56187.5	136504	108605	188506	262768	297460	464042	2.07099e+06	1.62039e+06	46608.9	2.65043e+06
AT1G74050.1	9	3	470.77	0.018028	2.14911	Condition 3	Condition 2	cytosol	| Symbols: | Ribosomal protein L6 family protein | chr1:27847256-27848680 REVERSE LENGTH=233	548891	516175	534938	344850	486213	210421	329430	745081	339099	406008	1.05428e+06	945313	620213	870410	872554	840077	499818	932869	576460	712306	536409	576190	839117	376949	159496	219036	1.25717e+06	360141	940212	1.48262e+06	1.0324e+06	1.43398e+06	1.43736e+06	499818	80598.5	1.00754e+06
AT1G74070.1	1	1	44.9	0.353304	1.6991	Condition 3	Condition 1	plastid	| Symbols: | Cyclophilin-like peptidyl-prolyl cis-trans isomerase family protein | chr1:27851749-27852861 REVERSE LENGTH=317	157015	143453	129033	247984	169371	126051	194353	190841	170454	170425	384670	240349	255269	270826	287778	274848	201333	35147.4	255740	191767	153444	160132	202405	271066	95544.5	129224	322005	181031	343051	376960	424918	446180	470261	201333	3036.68	446985
AT1G74210.1	4	3	217.4	0.418022	1.35422	Condition 2	Condition 4	extracellular	| Symbols: | PLC-like phosphodiesterases superfamily protein | chr1:27910396-27912785 FORWARD LENGTH=392	268797	321860	376885	351821	329841	335581	307058	344502	343077	332554	464493	275381	203231	214536	289411	306934	279336	69255.1	326753	245570	262685	359282	591191	384569	254364	204161	581277	364366	414238	431905	338297	353443	525161	279336	5983.54	571103
AT1G74670.1	3	1	90.23	1.36861e-05	6.13039	Condition 1	Condition 3	extracellular	| Symbols: | Gibberellin-regulated family protein | chr1:28053378-28053893 FORWARD LENGTH=101	4.79942e+06	5.32048e+06	4.19867e+06	3.02323e+06	4.33545e+06	1.16643e+06	1.18194e+06	736722	649803	933722	1.26281e+06	397119	528161	640732	707206	938261	915414	779539	1.16341e+06	949157	4.69028e+06	5.93909e+06	6.58614e+06	3.30463e+06	884131	785864	1.24307e+06	690125	1.12618e+06	622837	879173	1.05559e+06	1.60535e+06	915414	67351.1	2.03343e+06
AT1G74920.1	1	1	55.33	0.40791	3.96171	Condition 3	Condition 1	peroxisome	| Symbols: ALDH10A8 | aldehyde dehydrogenase 10A8 | chr1:28139175-28142573 REVERSE LENGTH=501	11456	18641.1	23552.3	17731.5	17845.3	41526.2	27034.9	130331	20010.8	54725.6	136377	58022.6	15865	72526.3	70697.8	36277.9	21798.4	0	54306.7	28095.8	11195.5	20808.5	36944.8	19382	31476.1	17975.4	219906	21252.6	121622	91001.8	26408.8	119485	62071.1	21798.4	0	94917.9
AT1G74970.1	1	1	33.87	0.00230946	7.19733	Condition 3	Condition 4	plastid	| Symbols: RPS9, TWN3 | ribosomal protein S9 | chr1:28157761-28159202 REVERSE LENGTH=208	240560	116333	74766.1	87642.1	129825	100164	101283	52413.7	146143	100001	388549	200011	216088	448736	313346	11833.1	95000.2	17321.2	49991.3	43536.4	235090	129859	117280	95799.8	75922.6	67342.8	88437.4	155212	346511	313695	359698	739282	20246.2	95000.2	1496.52	87375.4
AT1G75040.1	12	11	1040.78	1.95018e-07	3.93728	Condition 2	Condition 1	extracellular	| Symbols: PR5, PR-5 | pathogenesis-related gene 5 | chr1:28177754-28178731 FORWARD LENGTH=239	3.37748e+07	2.21539e+07	2.07539e+07	2.26732e+07	2.48389e+07	1.12069e+08	9.93007e+07	9.02897e+07	8.95319e+07	9.77979e+07	6.99644e+07	8.13059e+07	9.97897e+07	9.75084e+07	8.71421e+07	7.29949e+07	6.99228e+07	8.60119e+07	5.98673e+07	7.21992e+07	3.30067e+07	2.47297e+07	3.2555e+07	2.47836e+07	8.49466e+07	6.60246e+07	1.52346e+08	9.50877e+07	6.23947e+07	1.27519e+08	1.66109e+08	1.60643e+08	1.24893e+08	6.99228e+07	7.4313e+06	1.04637e+08
AT1G75750.1	5	5	432.24	0.000805876	2.93015	Condition 1	Condition 3	extracellular	| Symbols: GASA1 | GAST1 protein homolog 1 | chr1:28441813-28442284 REVERSE LENGTH=98	1.62546e+08	1.09916e+08	1.08722e+08	6.34821e+07	1.11167e+08	6.81541e+07	4.53688e+07	5.95772e+07	4.76835e+07	5.51959e+07	4.49109e+07	2.6159e+07	3.38727e+07	4.68131e+07	3.79389e+07	7.9029e+07	7.03688e+07	6.06766e+07	6.72388e+07	6.93283e+07	1.5885e+08	1.22696e+08	1.70544e+08	6.9391e+07	5.16596e+07	3.01655e+07	1.00525e+08	5.06424e+07	4.00519e+07	4.10274e+07	5.63842e+07	7.71235e+07	1.35218e+08	7.03688e+07	5.24237e+06	1.17521e+08
AT1G75900.1	1	1	50.88	0.312194	8.02153	Condition 2	Condition 1	extracellular	| Symbols: | GDSL-like Lipase/Acylhydrolase superfamily protein | chr1:28499179-28500943 FORWARD LENGTH=364	103629	70620.5	53399.1	34921.9	65642.7	400811	349865	885489	470056	526555	105264	174252	213144	358277	212735	153577	132112	0	218217	125977	101273	78831.5	83763.2	38172.4	303807	232623	1.49408e+06	499225	93875.3	273295	354799	590253	262769	132112	0	381402
AT1G76020.1	1	1	76.69	0.425042	1.5218	Condition 2	Condition 4	extracellular	| Symbols: | Thioredoxin superfamily protein | chr1:28532243-28533542 REVERSE LENGTH=225	202394	198793	345913	252847	249987	303876	175190	439992	489554	352153	242251	430297	259508	466480	349634	361980	243685	35492.8	284468	231406	197791	221906	542608	276381	230333	116483	742397	519933	216041	674873	431976	768514	619343	243685	3066.52	497196
AT1G76100.1	1	1	82.47	0.274183	1.67564	Condition 1	Condition 2	plastid	| Symbols: PETE1 | plastocyanin 1 | chr1:28554217-28554732 REVERSE LENGTH=171	3.90389e+06	3.4127e+06	4.84753e+06	7.48452e+06	4.91216e+06	2.5759e+06	2.93008e+06	3.23894e+06	2.98115e+06	2.93152e+06	2.28989e+06	3.26467e+06	3.50795e+06	7.27619e+06	4.08467e+06	6.92899e+06	4.56325e+06	2.68819e+06	4.90398e+06	4.7711e+06	3.81511e+06	3.8095e+06	7.60396e+06	8.18118e+06	1.95249e+06	1.9482e+06	5.46506e+06	3.16614e+06	2.04214e+06	5.12026e+06	5.8393e+06	1.19873e+07	1.18554e+07	4.56325e+06	232256	8.57124e+06
AT1G76160.1	19	10	1544.2	0.00520489	2.14474	Condition 2	Condition 1	extracellular	| Symbols: sks5 | SKU5 similar 5 | chr1:28578211-28581020 REVERSE LENGTH=541	2.11052e+07	1.84096e+07	1.65066e+07	1.66704e+07	1.81729e+07	4.09696e+07	4.72254e+07	4.01736e+07	2.75362e+07	3.89762e+07	3.40004e+07	2.30569e+07	1.92417e+07	1.87132e+07	2.37531e+07	2.04449e+07	4.0107e+07	4.36411e+07	3.22957e+07	3.41222e+07	2.06252e+07	2.05501e+07	2.58927e+07	1.8222e+07	3.10542e+07	3.14e+07	6.77849e+07	2.92449e+07	3.03218e+07	3.61622e+07	3.20296e+07	3.08295e+07	3.49809e+07	4.0107e+07	3.77052e+06	5.64468e+07
AT1G76450.1	1	1	54.94	0.481792	11.0349	Condition 3	Condition 1	plastid	| Symbols: | Photosystem II reaction center PsbP family protein | chr1:28684618-28686109 FORWARD LENGTH=247	5586.26	9218.01	8499.76	5432.28	7184.08	4131.19	4052.82	44328.9	14676.7	16797.4	259362	29326.4	11192.8	17220.5	79275.4	26528	15678.2	0	20694.5	15725.2	5459.23	10289.8	13332.9	5937.91	3131.37	2694.7	74796	15587.5	231300	45995.1	18631.4	28370.4	45389.1	15678.2	0	36170.2
AT1G77090.1	2	2	75.89	0.112675	3.83195	Condition 3	Condition 1	plastid	| Symbols: | Mog1/PsbP/DUF1795-like photosystem II reaction center PsbP family protein | chr1:28960576-28961875 REVERSE LENGTH=260	69967.9	34302.3	17927.9	91898.4	53524.1	27615	60304.4	293341	66549.5	111953	296294	264692	159900	99520.7	205102	167949	104691	34033.7	167871	118636	68376.8	38290.6	28122.2	100452	20931.7	40096.1	494954	70679.2	264237	415139	266169	163958	287358	104691	2940.46	293407
AT1G77510.1	4	2	239.74	0.00267502	5.58672	Condition 3	Condition 1	endoplasmic reticulum	| Symbols: ATPDIL1-2, PDI6, ATPDI6, PDIL1-2 | PDI-like 1-2 | chr1:29126742-29129433 FORWARD LENGTH=508	38176.3	49936.4	88117.8	43124	54838.6	92851	82258.1	152176	129277	114141	347157	298082	240777	339457	306368	301402	132645	42972	234212	177808	37308.1	55742.5	138224	47138	70379.4	54693	256767	137299	309596	467508	400796	559247	515695	132645	3712.71	409358
AT1G77710.1	1	1	36.26	0.545213	2.29317	Condition 3	Condition 2	nucleus	| Symbols: | CONTAINS InterPro DOMAIN/s: Ubiquitin-like, Ufm1 (InterPro:IPR005375) Has 244 Blast hits to 244 proteins in 106 species: Archae - 0 Bacteria - 0 Metazoa - 149 Fungi - 0 Plants - 47 Viruses - 0 Other Eukaryotes - 48 (source: NCBI	230395	378022	426231	540691	393835	191307	184589	558090	312196	311545	183056	659743	613578	1.40133e+06	714427	681317	394961	123528	767046	491713	225155	421974	668597	591018	145007	122733	941663	331568	163251	1.03473e+06	1.02136e+06	2.30866e+06	1.16573e+06	394961	10672.7	1.34065e+06
AT1G78040.1	10	9	585.25	4.01282e-10	8.99406	Condition 2	Condition 1	extracellular	| Symbols: | Pollen Ole e 1 allergen and extensin family protein | chr1:29345993-29346840 FORWARD LENGTH=171	1.51698e+06	1.04481e+06	1.18332e+06	1.06555e+06	1.20266e+06	1.07448e+07	1.09308e+07	1.11771e+07	1.04147e+07	1.08168e+07	5.84453e+06	6.31035e+06	8.02285e+06	8.56341e+06	7.18529e+06	3.91639e+06	4.1029e+06	2.99517e+06	4.02975e+06	3.76105e+06	1.48248e+06	1.16629e+06	1.85618e+06	1.16473e+06	8.14433e+06	7.26785e+06	1.88591e+07	1.10609e+07	5.21219e+06	9.89707e+06	1.33548e+07	1.4108e+07	6.7009e+06	4.1029e+06	258778	7.04324e+06
AT1G78060.1	40	38	2622.36	0.00179159	1.68183	Condition 4	Condition 1	extracellular	| Symbols: | Glycosyl hydrolase family protein | chr1:29349796-29352868 REVERSE LENGTH=767	1.1739e+07	1.26329e+07	1.32264e+07	1.12553e+07	1.22134e+07	1.79332e+07	1.80905e+07	1.7771e+07	1.75238e+07	1.78297e+07	1.4528e+07	1.84285e+07	1.91995e+07	1.92799e+07	1.7859e+07	1.75141e+07	1.92497e+07	2.84238e+07	1.69759e+07	2.05409e+07	1.1472e+07	1.41018e+07	2.07473e+07	1.23029e+07	1.35931e+07	1.20283e+07	2.9985e+07	1.86112e+07	1.29561e+07	2.89031e+07	3.19593e+07	3.17632e+07	2.99664e+07	1.92497e+07	2.45577e+06	2.96708e+07
AT1G78300.1	7	2	406.04	0.0344928	1.68397	Condition 3	Condition 4	cytosol	| Symbols: GRF2, 14-3-3OMEGA, GF14 OMEGA | general regulatory factor 2 | chr1:29461883-29463052 FORWARD LENGTH=259	500774	477839	449084	394189	455472	566188	387823	798626	465867	554626	628830	608063	542620	603994	595877	524774	239734	255362	395541	353853	489387	533398	704445	430880	429160	257861	1.34752e+06	494776	560795	953678	903241	995065	897881	239734	22062.9	691331
AT1G78370.1	6	5	233.9	0.00011661	2.5236	Condition 3	Condition 1	cytosol	| Symbols: ATGSTU20, GSTU20 | glutathione S-transferase TAU 20 | chr1:29484428-29485204 REVERSE LENGTH=217	212199	188392	289373	274471	241109	263204	281517	412284	379820	334206	732667	601809	516062	583307	608461	324324	320869	452085	337431	358677	207374	210296	453918	300019	199504	187179	695645	403390	653397	943870	859033	960984	554915	320869	39059.5	589765
AT1G78380.1	10	7	469.86	0.0263561	1.52094	Condition 3	Condition 4	cytosol	| Symbols: ATGSTU19, GST8, GSTU19 | glutathione S-transferase TAU 19 | chr1:29486659-29487819 REVERSE LENGTH=219	1.52774e+06	1.11356e+06	1.33351e+06	1.37363e+06	1.33711e+06	1.3392e+06	1.24435e+06	1.53811e+06	1.29024e+06	1.35297e+06	1.58375e+06	1.812e+06	1.6844e+06	2.58217e+06	1.91558e+06	1.27873e+06	1.15088e+06	1.65878e+06	949492	1.25947e+06	1.493e+06	1.24304e+06	2.09178e+06	1.50149e+06	1.01509e+06	827361	2.59525e+06	1.3703e+06	1.4124e+06	2.84192e+06	2.80384e+06	4.25406e+06	2.18789e+06	1.15088e+06	143316	1.65953e+06
AT1G78460.1	5	5	238.22	5.90437e-10	9.41988	Condition 4	Condition 1	extracellular	| Symbols: | SOUL heme-binding family protein | chr1:29518547-29519296 REVERSE LENGTH=219	215071	150680	205220	160611	182896	773293	638283	889503	689056	747534	959097	933581	753095	717259	840758	1.71616e+06	1.9167e+06	1.45299e+06	1.80556e+06	1.72285e+06	210181	168199	321914	175560	586142	424391	1.50086e+06	731815	855328	1.46422e+06	1.2536e+06	1.18167e+06	2.93632e+06	1.9167e+06	125536	3.15579e+06
AT1G78680.1	1	1	35.56	0.00501488	5.46043	Condition 1	Condition 4	vacuole	| Symbols: ATGGH2, GGH2 | gamma-glutamyl hydrolase 2 | chr1:29593933-29596037 FORWARD LENGTH=347	209086	112900	152887	195823	167674	134699	72857.2	23580.4	38494.7	67407.8	72580.1	103457	37088.8	65253	69594.8	56139.8	24564.3	29975.9	12148.4	30707.1	204332	126027	239822	214050	102099	48442.5	39787.1	40883.5	64727.4	162261	61737.7	107503	96054.5	24564.3	2589.87	21233.2
AT1G78820.1	18	12	1460.92	0.868273	1.05529	Condition 4	Condition 3	extracellular	| Symbols: | D-mannose binding lectin protein with Apple-like carbohydrate-binding domain | chr1:29634401-29635768 REVERSE LENGTH=455	1.73973e+07	1.80191e+07	1.82395e+07	1.52459e+07	1.72255e+07	1.90633e+07	1.61013e+07	1.87293e+07	1.64714e+07	1.75913e+07	1.36532e+07	1.74383e+07	1.68178e+07	2.05177e+07	1.71067e+07	1.82714e+07	1.95997e+07	1.62036e+07	1.81356e+07	1.80526e+07	1.70017e+07	2.01142e+07	2.86109e+07	1.6665e+07	1.44496e+07	1.07057e+07	3.16019e+07	1.74935e+07	1.2176e+07	2.735e+07	2.79948e+07	3.38024e+07	3.12622e+07	1.95997e+07	1.39997e+06	3.16976e+07
AT1G78830.1	18	12	1856.42	0.00216697	1.4502	Condition 1	Condition 3	extracellular	| Symbols: | Curculin-like (mannose-binding) lectin family protein | chr1:29637141-29638508 REVERSE LENGTH=455	3.93399e+07	3.80612e+07	4.465e+07	3.69735e+07	3.97561e+07	3.06504e+07	3.03863e+07	3.27377e+07	3.37628e+07	3.18843e+07	2.20561e+07	2.7089e+07	2.81042e+07	3.24074e+07	2.74142e+07	3.73504e+07	3.64518e+07	4.46024e+07	3.24627e+07	3.77168e+07	3.84453e+07	4.24865e+07	7.00391e+07	4.0415e+07	2.32324e+07	2.02037e+07	5.52383e+07	3.58579e+07	1.96697e+07	4.2486e+07	4.67821e+07	5.33903e+07	6.3906e+07	3.64518e+07	3.85358e+06	5.67387e+07
AT1G78850.1	20	9	1375.09	0.000309911	1.91065	Condition 1	Condition 2	extracellular	| Symbols: | D-mannose binding lectin protein with Apple-like carbohydrate-binding domain | chr1:29642072-29643397 REVERSE LENGTH=441	5.71898e+07	4.94677e+07	5.00176e+07	5.56141e+07	5.30723e+07	2.53344e+07	2.94677e+07	2.88891e+07	2.74172e+07	2.77771e+07	2.6359e+07	2.73516e+07	2.50701e+07	3.5847e+07	2.86569e+07	2.84669e+07	3.42075e+07	4.88611e+07	2.80414e+07	3.48942e+07	5.58892e+07	5.52193e+07	7.84589e+07	6.07907e+07	1.9203e+07	1.95929e+07	4.87445e+07	2.91185e+07	2.35071e+07	4.2898e+07	4.17314e+07	5.9057e+07	4.87065e+07	3.42075e+07	4.22153e+06	4.90111e+07
AT1G78860.1	13	3	820.06	0.000148084	1.74297	Condition 1	Condition 4	extracellular	| Symbols: | D-mannose binding lectin protein with Apple-like carbohydrate-binding domain | chr1:29646168-29647499 REVERSE LENGTH=443	965578	918550	1.07562e+06	1.05391e+06	1.00341e+06	698181	759588	622264	805220	721314	764255	703665	748092	823550	759890	488749	679191	642321	492511	575693	943620	1.02535e+06	1.68725e+06	1.152e+06	529209	505047	1.04994e+06	855187	681567	1.10362e+06	1.24527e+06	1.35678e+06	836244	679191	55495.6	860817
AT1G78900.1	8	8	432.14	0.000265568	1.5746	Condition 4	Condition 1	vacuole,golgi	| Symbols: VHA-A | vacuolar ATP synthase subunit A | chr1:29660463-29664575 FORWARD LENGTH=623	854177	817072	1.13165e+06	949953	938212	900825	875649	936987	1.10783e+06	955323	1.20938e+06	1.44751e+06	1.24138e+06	1.45478e+06	1.33826e+06	1.43255e+06	1.29154e+06	1.76827e+06	1.41686e+06	1.47731e+06	834752	912073	1.77513e+06	1.03837e+06	682809	582215	1.58098e+06	1.17658e+06	1.07853e+06	2.27026e+06	2.0664e+06	2.39671e+06	2.45108e+06	1.29154e+06	152776	2.4764e+06
AT1G79440.1	3	3	157.04	0.0328862	2.71345	Condition 3	Condition 1	mitochondrion	| Symbols: ALDH5F1, SSADH1, SSADH | aldehyde dehydrogenase 5F1 | chr1:29882525-29887275 REVERSE LENGTH=528	67446	101030	141609	107283	104342	178917	102621	166601	153729	150467	275211	378545	213554	265197	283127	280225	172999	56910.2	196806	176735	65912.2	112777	222132	117269	135616	68232.4	281106	163268	245435	593706	355480	436906	479461	172999	4916.95	343981
AT1G79550.1	14	11	835.21	0.0056496	2.48825	Condition 3	Condition 1	cytosol	| Symbols: PGK | phosphoglycerate kinase | chr1:29924347-29926295 REVERSE LENGTH=401	576224	634458	912780	788568	728007	1.19948e+06	872888	2.19934e+06	1.47287e+06	1.43615e+06	1.41691e+06	1.62322e+06	1.49331e+06	2.7124e+06	1.81146e+06	1.82574e+06	1.2134e+06	1.09212e+06	1.47379e+06	1.40126e+06	563120	708226	1.43181e+06	861967	909188	580379	3.71094e+06	1.56426e+06	1.26361e+06	2.54584e+06	2.48575e+06	4.46862e+06	3.12381e+06	1.2134e+06	94357.6	2.5759e+06
AT1G79690.1	1	1	38.83	0.203899	1.87988	Condition 3	Condition 2	cytosol	| Symbols: atnudt3, NUDT3 | nudix hydrolase homolog 3 | chr1:29985360-29990171 FORWARD LENGTH=772	316081	203384	258111	219609	249296	169098	75302.4	198923	227787	167778	221835	283838	208774	547160	315402	140738	148491	375748	174033	209753	308893	227031	404879	240051	128173	50068.3	335641	241922	197834	445168	347523	901432	240802	148491	32464.1	304178
AT1G79720.1	8	7	529.57	0.784894	1.10475	Condition 1	Condition 2	extracellular	| Symbols: | Eukaryotic aspartyl protease family protein | chr1:29997259-29998951 REVERSE LENGTH=484	4.83501e+06	4.10874e+06	3.42889e+06	4.07794e+06	4.11264e+06	4.00385e+06	3.92162e+06	3.04424e+06	3.92106e+06	3.72269e+06	3.27328e+06	3.59598e+06	4.13837e+06	4.9504e+06	3.98951e+06	4.15596e+06	3.72678e+06	4.6431e+06	3.60193e+06	4.03194e+06	4.72506e+06	4.58646e+06	5.37864e+06	4.45751e+06	3.03485e+06	2.60747e+06	5.13653e+06	4.16438e+06	2.91913e+06	5.63989e+06	6.8887e+06	8.15566e+06	7.11079e+06	3.72678e+06	401157	6.29549e+06
AT1G79850.1	2	2	67.84	0.000303514	155.021	Condition 3	Condition 1	plastid	| Symbols: RPS17, CS17, PRPS17 | ribosomal protein S17 | chr1:30041473-30041922 REVERSE LENGTH=149	1911.53	5349.69	3078.13	640.811	2745.04	3588.32	28138.6	65861.5	10809.7	27099.5	925600	302201	255174	219178	425538	99273.5	103538	4914.33	114428	80538.4	1868.06	5971.69	4828.43	700.458	2719.89	18709.2	111128	11480.5	825456	473968	424760	361090	169856	103538	424.591	199999
AT1G79920.1	1	1	36.34	0.533009	26.3444	Condition 3	Condition 1	cytosol	| Symbols: | Heat shock protein 70 (Hsp 70) family protein | chr1:30058935-30062224 REVERSE LENGTH=831	1143.37	3682.6	3823.09	1171.51	2455.14	22328.5	5623.17	84061	0	28003.2	46882.9	39041.8	25416.7	147375	64679.2	15760.4	26678.6	0	34299.2	19184.6	1117.37	4110.78	5997	1280.55	16924.6	3738.82	141836	0	41810.5	61232.7	42308.5	242797	26965.8	26678.6	0	59948.6
AT1G80380.1	4	4	277.72	0.0279868	2.1403	Condition 3	Condition 1	plastid	| Symbols: | P-loop containing nucleoside triphosphate hydrolases superfamily protein | chr1:30217332-30219784 FORWARD LENGTH=362	282883	303846	383870	209589	295047	741909	371132	797652	467587	594570	734377	717666	492638	581274	631489	868249	425601	296005	575564	541355	276450	339174	602148	229098	562354	246764	1.34588e+06	496603	654922	1.12558e+06	820042	957635	1.48556e+06	425601	25574.4	1.00598e+06
AT1G80600.1	6	6	327.89	0.120969	1.21613	Condition 4	Condition 1	plastid	| Symbols: WIN1 | HOPW1-1-interacting 1 | chr1:30298675-30300513 REVERSE LENGTH=457	1.64431e+06	1.40369e+06	1.54137e+06	1.49213e+06	1.52038e+06	1.50725e+06	1.28874e+06	1.89113e+06	1.60785e+06	1.57374e+06	1.78611e+06	1.80854e+06	1.73034e+06	1.90959e+06	1.80865e+06	2.10785e+06	1.41827e+06	2.0369e+06	1.8329e+06	1.84898e+06	1.60692e+06	1.5669e+06	2.41783e+06	1.63102e+06	1.14247e+06	856880	3.19091e+06	1.70762e+06	1.59287e+06	2.8365e+06	2.88031e+06	3.146e+06	3.60651e+06	1.41827e+06	175985	3.20356e+06
AT2G01140.1	6	4	422.72	0.449688	1.17598	Condition 3	Condition 4	plastid	| Symbols: | Aldolase superfamily protein | chr2:95006-96491 REVERSE LENGTH=391	1.12376e+06	1.09443e+06	1.22132e+06	997977	1.10937e+06	1.17501e+06	1.08865e+06	1.34416e+06	1.2937e+06	1.22538e+06	1.01408e+06	1.22514e+06	1.11122e+06	1.59689e+06	1.23683e+06	1.07205e+06	827638	1.4486e+06	858701	1.05175e+06	1.0982e+06	1.22168e+06	1.9158e+06	1.09087e+06	890640	723839	2.26801e+06	1.37398e+06	904361	1.92149e+06	1.84974e+06	2.63084e+06	1.83426e+06	827638	125157	1.50085e+06
AT2G01250.1	2	2	118.15	0.00241617	12.552	Condition 3	Condition 1	cytosol	| Symbols: | Ribosomal protein L30/L7 family protein | chr2:132943-134264 REVERSE LENGTH=242	74794.6	36217.9	64173.5	20923.7	49027.4	190556	226794	756963	390611	391231	1.42603e+06	460630	230441	344466	615392	262335	377338	67182.9	427265	283530	73093.7	40428.9	100664	22871.2	144438	150794	1.27722e+06	414849	1.27174e+06	722446	383590	567499	448852	377338	5804.51	746779
AT2G01820.1	4	4	323.64	0.159083	1.43046	Condition 3	Condition 1	plasma membrane	| Symbols: | Leucine-rich repeat protein kinase family protein | chr2:357664-360681 REVERSE LENGTH=943	1.10089e+06	996914	985395	773528	964181	1.11911e+06	1.21729e+06	1.54193e+06	1.2304e+06	1.27718e+06	1.37333e+06	1.44524e+06	1.15632e+06	1.54202e+06	1.37923e+06	1.33133e+06	1.29214e+06	589677	1.24483e+06	1.11449e+06	1.07585e+06	1.11282e+06	1.54571e+06	845528	848266	809371	2.60169e+06	1.30675e+06	1.22474e+06	2.26669e+06	1.9248e+06	2.54044e+06	2.27789e+06	1.29214e+06	50947.2	2.17573e+06
AT2G02740.1	4	4	280.94	0.125076	2.39761	Condition 3	Condition 1	plastid	| Symbols: ATWHY3, PTAC11, WHY3 | ssDNA-binding transcriptional regulator | chr2:769389-770993 FORWARD LENGTH=268	86503.1	84543.9	121278	53917.7	86560.6	106273	76636.2	247104	147903	144479	177340	275518	151800	225495	207538	181318	117686	23853	103885	106685	84536	94373.8	190239	58936.4	80553.3	50955.1	416938	157081	158153	432120	252685	371497	310233	117686	2060.86	181572
AT2G02850.1	6	5	348.45	0.326424	1.19467	Condition 2	Condition 1	extracellular	| Symbols: ARPN | plantacyanin | chr2:826630-827720 REVERSE LENGTH=129	5.32424e+06	6.2775e+06	5.43351e+06	4.8086e+06	5.46096e+06	6.40835e+06	7.80794e+06	5.57122e+06	6.30864e+06	6.52404e+06	5.03861e+06	6.54583e+06	5.76404e+06	7.53928e+06	6.22194e+06	6.5777e+06	5.77634e+06	5.60118e+06	6.63262e+06	6.14696e+06	5.20317e+06	7.00738e+06	8.52313e+06	5.25618e+06	4.85741e+06	5.19146e+06	9.40031e+06	6.70011e+06	4.49346e+06	1.02664e+07	9.59478e+06	1.24208e+07	1.12544e+07	5.77634e+06	483934	1.15926e+07
AT2G02990.1	6	5	285.4	5.57147e-11	16.9835	Condition 4	Condition 1	extracellular	| Symbols: RNS1, ATRNS1 | ribonuclease 1 | chr2:873714-874667 FORWARD LENGTH=230	601907	487922	569551	527063	546611	737261	509318	533802	489288	567417	860901	936722	1.24532e+06	1.15132e+06	1.04856e+06	6.98607e+06	1.0779e+07	1.08536e+07	8.51479e+06	9.28335e+06	588220	544653	893412	576122	558830	338643	900683	519650	767757	1.46914e+06	2.07295e+06	1.89676e+06	1.19531e+07	1.0779e+07	937732	1.48823e+07
AT2G03980.1	5	4	515.16	0.00351627	1.74164	Condition 4	Condition 3	extracellular	| Symbols: | GDSL-like Lipase/Acylhydrolase superfamily protein | chr2:1260907-1262408 FORWARD LENGTH=367	2.22577e+06	2.40791e+06	2.15442e+06	2.25268e+06	2.2602e+06	2.17426e+06	1.39193e+06	2.1411e+06	1.61485e+06	1.83054e+06	1.39953e+06	1.38201e+06	1.08164e+06	1.42017e+06	1.32084e+06	1.94729e+06	2.10899e+06	3.2576e+06	1.8878e+06	2.30042e+06	2.17516e+06	2.68788e+06	3.37948e+06	2.46236e+06	1.64805e+06	925490	3.61267e+06	1.71506e+06	1.24811e+06	2.16752e+06	1.80048e+06	2.3397e+06	3.33179e+06	2.10899e+06	281452	3.29951e+06
AT2G04030.1	2	2	180.87	0.218736	2.11092	Condition 3	Condition 4	plastid	| Symbols: CR88, EMB1956, HSP90.5, Hsp88.1, AtHsp90.5 | Chaperone protein htpG family protein | chr2:1281983-1285909 FORWARD LENGTH=780	874907	357055	504931	348096	521247	635745	616682	263986	355836	468062	1.02243e+06	605076	312776	219552	539958	278550	417977	151413	175230	255793	855011	398569	792047	380496	481884	410029	445423	377917	911809	948994	520644	361706	476595	417977	13081.9	306270
AT2G04039.1	2	1	119.21	0.24572	2.20946	Condition 1	Condition 2	plastid	| Symbols: | unknown protein FUNCTIONS IN: molecular_function unknown LOCATED IN: chloroplast EXPRESSED IN: 21 plant structures EXPRESSED DURING: 13 growth stages CONTAINS InterPro DOMAIN/s: Protein of unknown function DUF2996 (InterPro:IPR021	470800	602869	877496	165640	529201	127387	81049.7	742251	7375.55	239516	270459	330076	246768	565082	353096	692226	110911	85213.7	344141	308123	460093	672964	1.37646e+06	181058	96557	53889.6	1.2524e+06	7833.23	241197	517686	410768	930958	1.18439e+06	110911	7362.34	601494
AT2G04160.1	9	8	549.63	0.010884	2.01641	Condition 1	Condition 4	extracellular	| Symbols: AIR3 | Subtilisin-like serine endopeptidase family protein | chr2:1401450-1407694 REVERSE LENGTH=772	1.57301e+06	1.87469e+06	2.07638e+06	1.99012e+06	1.87855e+06	1.13359e+06	939381	1.31098e+06	1.12708e+06	1.12776e+06	1.84298e+06	1.18934e+06	1.08852e+06	1.39762e+06	1.37961e+06	1.21374e+06	923113	460342	1.12932e+06	931629	1.53724e+06	2.09266e+06	3.25706e+06	2.17536e+06	859245	624590	2.21201e+06	1.19702e+06	1.64358e+06	1.86534e+06	1.81194e+06	2.30255e+06	2.07669e+06	923113	39772.8	1.97385e+06
AT2G04780.1	2	2	141.04	0.0102156	1.54339	Condition 1	Condition 4	extracellular,plasma membrane	| Symbols: FLA7 | FASCICLIN-like arabinoogalactan 7 | chr2:1677488-1678252 FORWARD LENGTH=254	4.83389e+06	4.63993e+06	3.81664e+06	3.95488e+06	4.31133e+06	4.62306e+06	4.04869e+06	2.91813e+06	3.52182e+06	3.77793e+06	2.78451e+06	3.9272e+06	3.87812e+06	3.93965e+06	3.63237e+06	2.63702e+06	2.8935e+06	3.04692e+06	2.59619e+06	2.79341e+06	4.72396e+06	5.17941e+06	5.98687e+06	4.323e+06	3.5042e+06	2.69196e+06	4.92374e+06	3.74037e+06	2.48325e+06	6.15937e+06	6.45549e+06	6.49047e+06	4.51192e+06	2.8935e+06	263249	4.53765e+06
AT2G05380.1	2	1	234.69	6.04693e-05	17.3	Condition 4	Condition 1	extracellular	| Symbols: GRP3S | glycine-rich protein 3 short isoform | chr2:1966851-1967820 FORWARD LENGTH=116	65522	22476.4	102604	89777.5	70095	222385	576012	413289	158612	342574	279656	557746	513448	1.00082e+06	587918	1.42746e+06	694280	1.72756e+06	1.00128e+06	1.21264e+06	64032	25089.8	160947	98134	168564	382988	697342	168454	249399	874761	854682	1.64883e+06	2.44237e+06	694280	149258	1.75005e+06
AT2G05520.1	2	1	180.76	0.0271104	2.0017	Condition 1	Condition 4	extracellular	| Symbols: GRP-3, ATGRP-3, GRP3, ATGRP3 | glycine-rich protein 3 | chr2:2026217-2026882 FORWARD LENGTH=145	6.60033e+07	4.15963e+07	4.49882e+07	2.61973e+07	4.46963e+07	3.45581e+07	2.33509e+07	2.14339e+07	1.47507e+07	2.35234e+07	2.00901e+07	1.80658e+07	2.13075e+07	3.17947e+07	2.28145e+07	2.26742e+07	2.42391e+07	2.69291e+07	1.54741e+07	2.23291e+07	6.45024e+07	4.64326e+07	7.05696e+07	2.86357e+07	2.61944e+07	1.55259e+07	3.61654e+07	1.5666e+07	1.79165e+07	2.83342e+07	3.54683e+07	5.2381e+07	3.87952e+07	2.42391e+07	2.32663e+06	2.70458e+07
AT2G05710.1	5	2	216.29	0.0193861	2.39157	Condition 3	Condition 4	mitochondrion	| Symbols: ACO3 | aconitase 3 | chr2:2141591-2146350 FORWARD LENGTH=990	320579	418921	485014	357813	395582	380448	356561	238716	367970	335924	639421	510408	402122	427695	494912	269767	206760	64902.3	286330	206940	313289	467629	760806	391119	288373	237076	402785	390804	570240	800518	669369	704617	461568	206760	5607.46	500451
AT2G05790.1	1	1	55.47	0.00275389	3.87538	Condition 2	Condition 4	extracellular	| Symbols: | O-Glycosyl hydrolases family 17 protein | chr2:2199450-2201293 FORWARD LENGTH=472	394404	277104	164574	142363	244611	734562	813109	546175	769467	715828	670509	286968	372060	177185	376681	208570	230299	101499	198479	184712	385435	309323	258155	155614	556785	540632	921560	817215	597964	450077	619329	291907	356860	230299	8769.34	346903
AT2G05920.1	31	29	3050.25	0.0425419	1.25387	Condition 2	Condition 4	extracellular	| Symbols: | Subtilase family protein | chr2:2269831-2272207 REVERSE LENGTH=754	3.46598e+07	3.44263e+07	3.91399e+07	3.46716e+07	3.57244e+07	3.50397e+07	3.80457e+07	3.48041e+07	3.50323e+07	3.57305e+07	2.64475e+07	2.87573e+07	2.95005e+07	3.26361e+07	2.93353e+07	2.20563e+07	2.9612e+07	3.82956e+07	2.40205e+07	2.84961e+07	3.38716e+07	3.8429e+07	6.13958e+07	3.78988e+07	2.65595e+07	2.52964e+07	5.87249e+07	3.72062e+07	2.35861e+07	4.51025e+07	4.91063e+07	5.37671e+07	3.7738e+07	2.9612e+07	3.30868e+06	4.19833e+07
AT2G05990.1	5	5	206.16	9.45071e-05	1.659	Condition 1	Condition 4	plastid	| Symbols: MOD1, ENR1 | NAD(P)-binding Rossmann-fold superfamily protein | chr2:2322876-2324867 FORWARD LENGTH=390	1.34072e+06	1.34485e+06	1.34984e+06	1.22993e+06	1.31633e+06	1.13762e+06	1.06904e+06	1.33104e+06	1.2355e+06	1.1933e+06	1.09417e+06	1.26524e+06	1.02016e+06	1.11632e+06	1.12397e+06	947648	643353	794013	788791	793451	1.31023e+06	1.50122e+06	2.11739e+06	1.34441e+06	862295	710797	2.24586e+06	1.31217e+06	975785	1.98438e+06	1.69815e+06	1.83911e+06	1.62141e+06	643353	68601.6	1.37866e+06
AT2G06850.1	15	13	871.7	0.831891	1.61086	Condition 3	Condition 2	extracellular	| Symbols: EXGT-A1, EXT, XTH4 | xyloglucan endotransglucosylase/hydrolase 4 | chr2:2763619-2765490 FORWARD LENGTH=296	2.36069e+07	1.7505e+07	1.42176e+07	1.61908e+07	1.78801e+07	1.20917e+07	1.63178e+07	1.67058e+07	1.32356e+07	1.45877e+07	5.44194e+07	1.61542e+07	1.41107e+07	9.31063e+06	2.34987e+07	7.65941e+06	1.76311e+07	2.3092e+07	1.45369e+07	1.57299e+07	2.307e+07	1.95403e+07	2.23021e+07	1.76979e+07	9.16527e+06	1.08496e+07	2.81877e+07	1.40569e+07	4.85316e+07	2.5336e+07	2.34886e+07	1.5339e+07	1.31052e+07	1.76311e+07	1.99512e+06	2.54078e+07
AT2G06925.1	2	2	100.5	0.000408814	3.12511	Condition 4	Condition 1	extracellular	| Symbols: ATSPLA2-ALPHA, PLA2-ALPHA | Phospholipase A2 family protein | chr2:2842475-2843212 REVERSE LENGTH=148	913288	882784	566829	429587	698122	2.20664e+06	2.25898e+06	1.75502e+06	1.43612e+06	1.91419e+06	1.89381e+06	1.01961e+06	1.05438e+06	893412	1.2153e+06	1.75935e+06	2.19652e+06	2.90602e+06	1.86496e+06	2.18171e+06	892520	985424	889142	469573	1.6726e+06	1.50199e+06	2.96124e+06	1.52523e+06	1.68891e+06	1.59914e+06	1.75511e+06	1.47187e+06	3.01022e+06	2.19652e+06	251076	3.2596e+06
AT2G07698.1	2	1	101.36	0.14204	19.6001	Condition 3	Condition 1	mitochondrion,plastid	| Symbols: | ATPase, F1 complex, alpha subunit protein | chr2:3361474-3364028 FORWARD LENGTH=777	12080.4	2749.15	2219.4	2383.58	4858.14	2482.44	4197.09	18869.7	6807.89	8089.29	35594.8	6481.02	6649.74	332155	95220.1	4882.89	18281.8	4859.72	7873.66	8974.52	11805.7	3068.79	3481.4	2605.44	1881.65	2790.63	31838.9	7230.34	31743.7	10164.8	11069.1	547217	8354.56	18281.8	419.872	13761.7
AT2G10940.1	7	7	364.4	0.00019954	1.91802	Condition 2	Condition 3	extracellular	| Symbols: | Bifunctional inhibitor/lipid-transfer protein/seed storage 2S albumin superfamily protein | chr2:4311160-4312035 REVERSE LENGTH=291	9.02671e+07	8.22719e+07	7.33155e+07	7.00389e+07	7.89734e+07	9.03095e+07	1.16266e+08	1.21912e+08	1.037e+08	1.08047e+08	5.07178e+07	5.21598e+07	5.56916e+07	6.67611e+07	5.63326e+07	8.95106e+07	1.03786e+08	8.62152e+07	1.38515e+08	1.04507e+08	8.82144e+07	9.18376e+07	1.15005e+08	7.65581e+07	6.8453e+07	7.73047e+07	2.05701e+08	1.10135e+08	4.52305e+07	8.18068e+07	9.27038e+07	1.09987e+08	1.53152e+08	1.03786e+08	7.44886e+06	2.42099e+08
AT2G13360.1	13	13	772.46	0.494472	1.1839	Condition 1	Condition 4	peroxisome	| Symbols: AGT, AGT1, SGAT | alanine:glyoxylate aminotransferase | chr2:5539417-5540902 REVERSE LENGTH=401	6.46075e+06	5.53117e+06	5.28473e+06	5.3146e+06	5.64781e+06	4.965e+06	4.39782e+06	5.60848e+06	4.90676e+06	4.96951e+06	5.42551e+06	5.27461e+06	4.6184e+06	5.707e+06	5.25638e+06	4.86837e+06	3.25212e+06	7.33272e+06	3.62879e+06	4.7705e+06	6.31383e+06	6.17428e+06	8.28976e+06	5.80928e+06	3.76338e+06	2.92409e+06	9.46317e+06	5.21124e+06	4.83851e+06	8.27263e+06	7.68776e+06	9.40213e+06	8.32971e+06	3.25212e+06	633536	6.34244e+06
AT2G13560.1	2	2	93.21	0.140754	1.94546	Condition 3	Condition 4	mitochondrion	| Symbols: NAD-ME1 | NAD-dependent malic enzyme 1 | chr2:5650089-5655103 FORWARD LENGTH=623	269697	288701	323313	292067	293445	429109	200796	252999	287991	292724	328926	424029	219814	286993	314941	256200	143640	17738.7	229961	161885	263564	322268	507156	319253	325257	133508	426884	305862	293339	665042	365902	472813	438355	143640	1532.6	401928
AT2G14610.1	5	5	269.33	6.89233e-07	19.4197	Condition 4	Condition 1	extracellular	| Symbols: PR1, PR 1, ATPR1 | pathogenesis-related gene 1 | chr2:6241944-6242429 REVERSE LENGTH=161	1.14893e+06	456786	770311	2.35973e+06	1.18394e+06	2.51797e+07	1.85399e+07	1.43493e+07	8.58162e+06	1.66626e+07	1.69652e+07	1.93307e+07	2.37742e+07	2.75966e+07	2.19167e+07	2.26238e+07	1.69537e+07	2.55817e+07	2.68077e+07	2.29917e+07	1.12281e+06	509897	1.20833e+06	2.57937e+06	1.90858e+07	1.23271e+07	2.42116e+07	9.11414e+06	1.51296e+07	3.0318e+07	3.95743e+07	4.54647e+07	3.8709e+07	1.69537e+07	2.21022e+06	4.68549e+07
AT2G14900.1	3	1	111.81	0.00463446	5.53697	Condition 1	Condition 3	extracellular	| Symbols: | Gibberellin-regulated family protein | chr2:6404210-6405043 FORWARD LENGTH=108	1.49415e+06	993166	783406	403536	918565	488310	209117	376041	254043	331878	212730	91809.1	143416	215631	165897	433955	386400	101100	283858	301328	1.46018e+06	1.10864e+06	1.22887e+06	441096	370130	139041	634493	269807	189714	143992	238730	355246	742491	386400	8734.88	496131
AT2G15050.1	5	1	294.51	0.0888927	1.29416	Condition 3	Condition 1	extracellular	| Symbols: LTP, LTP7 | lipid transfer protein | chr2:6518888-6519259 FORWARD LENGTH=123	1.20444e+07	1.02699e+07	1.40922e+07	1.16713e+07	1.20195e+07	1.16638e+07	1.57154e+07	1.36614e+07	1.2643e+07	1.34209e+07	1.43471e+07	1.27854e+07	1.85639e+07	1.65241e+07	1.55551e+07	1.26064e+07	1.0916e+07	1.35743e+07	1.34966e+07	1.26483e+07	1.17705e+07	1.1464e+07	2.21054e+07	1.27577e+07	8.84093e+06	1.04491e+07	2.30509e+07	1.34275e+07	1.27949e+07	2.00524e+07	3.09013e+07	2.72231e+07	2.15694e+07	1.0916e+07	1.1728e+06	2.35894e+07
AT2G15220.1	8	3	408.81	0.0493362	1.71332	Condition 3	Condition 1	extracellular	| Symbols: | Plant basic secretory protein (BSP) family protein | chr2:6608689-6609366 FORWARD LENGTH=225	522229	495707	514286	415619	486960	632007	537861	936166	818812	731211	552449	804304	686845	1.29368e+06	834319	854378	926308	635563	689264	776378	510353	553342	806722	454305	479050	357621	1.57959e+06	869622	492677	1.26146e+06	1.14332e+06	2.1313e+06	1.46183e+06	926308	54911.7	1.2047e+06
AT2G15320.1	1	1	46.04	0.00870263	34.0118	Condition 3	Condition 1	extracellular	| Symbols: | Leucine-rich repeat (LRR) family protein | chr2:6666527-6667675 REVERSE LENGTH=382	2466.9	6862.9	31450.5	27051.6	16958	144037	378009	213563	248290	245975	2.07153e+06	61067.9	71651.2	102834	576772	56137.3	304783	1.0454e+06	228265	408645	2410.8	7660.84	49334.1	29569.6	109178	251337	360345	263697	1.84741e+06	95778.1	119270	169417	96050.2	304783	90320.7	398964
AT2G15620.1	9	9	434.92	0.0667445	1.71564	Condition 3	Condition 1	plastid	| Symbols: NIR1, NIR, ATHNIR | nitrite reductase 1 | chr2:6810552-6812666 FORWARD LENGTH=586	872001	527796	627960	561692	647362	761174	863344	1.03074e+06	954043	902325	1.76307e+06	952385	824772	902333	1.11064e+06	693522	502404	1.06241e+06	575463	708450	852171	589163	985033	613974	576957	574033	1.73916e+06	1.01325e+06	1.57231e+06	1.49371e+06	1.37291e+06	1.48657e+06	1.18661e+06	502404	91790.9	1.0058e+06
AT2G15780.1	1	1	57.77	0.275346	2.35101	Condition 3	Condition 2	extracellular	| Symbols: | Cupredoxin superfamily protein | chr2:6873666-6874701 REVERSE LENGTH=257	326129	368625	573926	382233	412728	265561	101518	494527	10213.2	217955	205014	595472	313257	935908	512413	803803	458694	67297.9	381675	427868	318713	411484	900275	417812	201291	67498.7	834414	10847	182833	933931	521446	1.54189e+06	1.3753e+06	458694	5814.44	667097
AT2G16060.1	6	6	267.76	7.028e-08	22.7564	Condition 4	Condition 1	cytosol	| Symbols: GLB1, AHB1, ARATH GLB1, NSHB1, ATGLB1, HB1 | hemoglobin 1 | chr2:6982782-6983522 REVERSE LENGTH=160	49213.3	23728	53376.4	71857.9	49543.9	39052.7	58464	89783.5	85798.6	68274.7	74009.9	105686	59448.4	100888	85007.9	1.37869e+06	862048	1.18448e+06	1.08454e+06	1.12744e+06	48094.1	26486.9	83727.6	78546.4	29601.3	38872.4	151491	91122.8	66002.5	165756	98957.3	166210	2.35893e+06	862048	102337	1.89558e+06
AT2G16430.2	3	1	173.94	0.0125223	2.90069	Condition 1	Condition 4	extracellular	| Symbols: PAP10, ATPAP10 | purple acid phosphatase 10 | chr2:7120502-7122772 REVERSE LENGTH=468	278839	500291	499557	648192	481720	190392	236511	209405	193434	207435	190040	236049	258378	337529	255499	187900	192114	51060.9	233207	166071	272499	558460	783618	708525	144314	157255	353328	205437	169479	370217	430094	556071	321495	192114	4411.59	407602
AT2G16600.1	4	1	195.25	0.0346243	185.546	Condition 3	Condition 2	cytosol	| Symbols: ROC3 | rotamase CYP 3 | chr2:7200862-7201383 FORWARD LENGTH=173	0	0	19624.8	0	4906.21	0	0	11984	0	2996	2.09371e+06	71362.4	20817.1	37687.2	555895	71633.5	13076.9	0	67648.6	38089.7	0	0	30784	0	0	0	20220.6	0	1.86719e+06	111924	34651.9	62088.8	122564	13076.9	0	118237
AT2G17120.1	1	1	25.12	0.16196	1.31741	Condition 2	Condition 4	extracellular	| Symbols: LYM2 | lysm domain GPI-anchored protein 2 precursor | chr2:7459156-7460648 FORWARD LENGTH=350	464093	541202	389307	558486	488272	489879	636289	429029	424960	495039	375945	414417	567498	462531	455098	462032	356739	298814	385476	375765	453540	604128	610676	610469	371320	423066	723899	451330	335270	649967	944652	762008	790531	356739	25817.1	673740
AT2G17200.1	1	1	78.16	0.0922872	15.0224	Condition 1	Condition 4	nucleus	| Symbols: DSK2 | ubiquitin family protein | chr2:7482133-7485090 REVERSE LENGTH=551	487118	280587	239539	402653	352474	1264.42	104766	0	1965.11	26998.9	178986	52954.3	1292.33	86318.1	79887.7	36635.5	57217.6	0	0	23463.3	476041	313211	375746	440131	958.406	69658.4	0	2087.05	159621	83052.8	2151.21	142207	62682.9	57217.6	0	0
AT2G17230.1	3	3	133.09	2.32164e-05	8.57877	Condition 2	Condition 1	plasma membrane	| Symbols: EXL5 | EXORDIUM like 5 | chr2:7494892-7495983 REVERSE LENGTH=363	86438	66007.6	67077.7	57802.2	69331.4	377142	471322	988922	541725	594778	1.01122e+06	455693	420236	466730	588469	267723	396153	163921	561012	347202	84472.3	73682.3	105220	63182.4	285867	313380	1.66861e+06	575341	901810	714703	699522	768926	458071	396153	14162.5	980544
AT2G17265.1	1	1	62.39	0.00112594	2.26419	Condition 2	Condition 1	plastid	| Symbols: HSK, DMR1 | homoserine kinase | chr2:7508606-7509718 FORWARD LENGTH=370	107631	175005	247363	222624	188156	476578	417909	427253	382344	426021	180524	213832	166342	266563	206815	157285	187775	263503	215854	206104	105183	195353	388021	243346	361238	277866	720903	406070	160992	335371	276893	439155	269112	187775	22766.2	377272
AT2G17630.1	1	1	67.58	0.495391	4.97419	Condition 3	Condition 1	plastid	| Symbols: | Pyridoxal phosphate (PLP)-dependent transferases superfamily protein | chr2:7666637-7667905 FORWARD LENGTH=422	12966	26356.7	26367.9	28070.2	23440.2	21515.2	37622.3	204619	97953.6	90427.5	140603	109307	121650	94823.7	116596	108853	41424.4	0	178812	82272.2	12671.2	29421.2	41361.4	30682.9	16308.1	25014.9	345253	104032	125391	171436	202498	156220	186246	41424.4	0	312529
AT2G18020.1	3	3	143.38	0.178464	2.62648	Condition 3	Condition 1	cytosol	| Symbols: EMB2296 | Ribosomal protein L2 family | chr2:7837151-7838160 FORWARD LENGTH=258	21959.1	50943.5	69884.1	140140	70731.5	30134.4	27987.7	210445	39696.8	77066.1	214034	120641	73575.4	334848	185775	57209.9	108876	136893	56134.6	89778.2	21459.7	56866.7	109622	153184	22841.3	18608.9	355084	42160.2	190877	189212	122473	551654	97885.5	108876	11827.3	98112.7
AT2G18040.1	1	1	41.17	0.448772	3.31787	Condition 3	Condition 2	cytosol	| Symbols: PIN1AT | peptidylprolyl cis/trans isomerase, NIMA-interacting 1 | chr2:7842346-7843537 FORWARD LENGTH=119	80299.2	38506.3	105040	78234.4	75520	23657	44526.5	81916.2	52086.5	50546.6	141025	141437	182803	205564	167707	116252	54853.3	0	178463	87392.1	78473.2	42983.5	164768	85516.5	17931.6	29605.5	138217	55318.7	125767	221828	304292	338662	198906	54853.3	0	311920
AT2G18150.1	5	1	347.19	0.0819729	15.1975	Condition 1	Condition 4	extracellular	| Symbols: | Peroxidase superfamily protein | chr2:7892298-7893586 REVERSE LENGTH=338	370010	183909	330148	430463	328633	290840	280556	196073	197248	241179	11426.2	102094	46717	115785	69005.4	36180	28191.2	0	22125.6	21624.2	361596	205293	517879	470531	220452	186540	330833	209488	10190	160122	77764.9	190753	61903.5	28191.2	0	38671.4
AT2G18660.1	6	5	288.39	1.48234e-05	2.3509	Condition 3	Condition 1	extracellular	| Symbols: PNP-A | plant natriuretic peptide A | chr2:8091032-8091644 REVERSE LENGTH=130	1.74921e+06	1.70746e+06	1.50912e+06	1.89193e+06	1.71443e+06	2.51249e+06	2.08952e+06	2.04822e+06	1.47609e+06	2.03158e+06	4.76897e+06	3.31136e+06	3.86054e+06	4.18094e+06	4.03045e+06	3.55174e+06	2.9931e+06	3.23945e+06	2.72148e+06	3.12644e+06	1.70943e+06	1.90599e+06	2.36725e+06	2.06803e+06	1.90443e+06	1.38931e+06	3.45595e+06	1.56769e+06	4.253e+06	5.19349e+06	6.42623e+06	6.888e+06	6.07699e+06	2.9931e+06	279884	4.75664e+06
AT2G19170.1	3	2	213.9	0.637924	1.32345	Condition 1	Condition 2	extracellular	| Symbols: SLP3 | subtilisin-like serine protease 3 | chr2:8314154-8317620 REVERSE LENGTH=815	552178	616927	702847	469122	585268	462184	356462	702732	247544	442231	375026	484872	419256	587480	466659	756974	612119	216966	480692	516688	539621	688657	1.1025e+06	512788	350327	237010	1.18572e+06	262906	334450	760467	697891	967858	1.29517e+06	612119	18745.5	840160
AT2G19760.1	2	1	114.62	0.588138	6.20173	Condition 3	Condition 2	cytosol	| Symbols: PFN1, PRF1 | profilin 1 | chr2:8517074-8518067 REVERSE LENGTH=131	77244.4	132157	111892	8570.66	82466.1	22375.2	68889.3	39172.9	0	32609.4	663911	70820.7	74206.6	0	202234	40535.8	144161	263800	64063.9	128140	75487.8	147523	175517	9368.41	16960	45804.2	66096.3	0	592080	111074	123524	0	69356.3	144161	22791.9	111972
AT2G19940.1	2	2	74.33	0.0318385	2.45741	Condition 3	Condition 1	plastid	| Symbols: | oxidoreductases, acting on the aldehyde or oxo group of donors, NAD or NADP as acceptorcopper ion binding | chr2:8613168-8615649 FORWARD LENGTH=401	177309	67089.4	157883	154942	139306	178138	114667	274131	217805	196185	227848	267288	305829	568362	342332	246627	160629	176310	180607	191043	173277	74889.9	247659	169364	135026	76241.5	462540	231321	203196	419211	509080	936363	421976	160629	15232.9	315667
AT2G20270.1	1	1	67.66	0.149831	1.46925	Condition 4	Condition 2	plastid	| Symbols: | Thioredoxin superfamily protein | chr2:8738001-8739617 REVERSE LENGTH=179	2.04245e+06	1.72036e+06	1.92868e+06	4.18191e+06	2.46835e+06	2.00521e+06	3.04918e+06	2.01113e+06	2.59272e+06	2.41456e+06	2.30225e+06	2.99474e+06	3.19902e+06	5.10808e+06	3.40102e+06	4.22451e+06	2.76224e+06	3.65988e+06	3.54372e+06	3.54758e+06	1.996e+06	1.92038e+06	3.02538e+06	4.57116e+06	1.51991e+06	2.02738e+06	3.39337e+06	2.7536e+06	2.05316e+06	4.69691e+06	5.32507e+06	8.41544e+06	7.22808e+06	2.76224e+06	316208	6.19376e+06
AT2G20420.1	10	9	533.17	0.00485011	1.61462	Condition 3	Condition 2	mitochondrion	| Symbols: | ATP citrate lyase (ACL) family protein | chr2:8805574-8807858 FORWARD LENGTH=421	1.63026e+06	1.58681e+06	1.77735e+06	1.78195e+06	1.69409e+06	1.37091e+06	1.16275e+06	2.05124e+06	1.49517e+06	1.52002e+06	2.08674e+06	2.59023e+06	2.30951e+06	2.83054e+06	2.45426e+06	2.24811e+06	1.76966e+06	2.17873e+06	1.69236e+06	1.97221e+06	1.59318e+06	1.77131e+06	2.78799e+06	1.94781e+06	1.03912e+06	773108	3.46106e+06	1.58795e+06	1.86097e+06	4.06249e+06	3.8444e+06	4.66324e+06	3.84649e+06	1.76966e+06	188239	2.95793e+06
AT2G20750.1	3	3	213.57	1.14076e-06	2.42914	Condition 3	Condition 1	extracellular	| Symbols: ATEXPB1, EXPB1, ATHEXP BETA 1.5 | expansin B1 | chr2:8941185-8942430 FORWARD LENGTH=271	345714	442530	428809	444967	415505	597372	804918	827643	735501	741358	1.0583e+06	940069	948337	1.09058e+06	1.00932e+06	799127	1.11117e+06	1.09834e+06	995736	1.00109e+06	337852	493983	672640	486385	452797	535187	1.39648e+06	781141	943795	1.47439e+06	1.57859e+06	1.7967e+06	1.3673e+06	1.11117e+06	94894.6	1.74036e+06
AT2G20890.1	10	10	538.58	0.406617	1.30053	Condition 4	Condition 2	plastid	| Symbols: PSB29, THF1 | photosystem II reaction center PSB29 protein | chr2:8987783-8989185 FORWARD LENGTH=300	1.00946e+07	9.79561e+06	1.0224e+07	9.03496e+06	9.78729e+06	7.18804e+06	7.34962e+06	8.59725e+06	9.31705e+06	8.11299e+06	8.29111e+06	9.93101e+06	9.07654e+06	7.47098e+06	8.69241e+06	8.85247e+06	8.52617e+06	1.69821e+07	7.8439e+06	1.05512e+07	9.86501e+06	1.09345e+07	1.60377e+07	9.87593e+06	5.44841e+06	4.88673e+06	1.45061e+07	9.89521e+06	7.39406e+06	1.55757e+07	1.51088e+07	1.23083e+07	1.51465e+07	8.52617e+06	1.46723e+06	1.37097e+07
AT2G21130.1	3	1	108.04	0.120947	3.00113	Condition 3	Condition 1	cytosol	| Symbols: | Cyclophilin-like peptidyl-prolyl cis-trans isomerase family protein | chr2:9055619-9056143 REVERSE LENGTH=174	143396	244696	129998	177530	173905	150969	250214	380871	233547	253900	1.20603e+06	313238	374923	193458	521911	259829	297023	666643	266089	372396	140135	273146	203918	194054	114432	166366	642643	248039	1.07554e+06	491278	624094	318718	444565	297023	57597	465073
AT2G21250.1	3	1	130.65	0.0455565	1.48549	Condition 2	Condition 1	cytosol	| Symbols: | NAD(P)-linked oxidoreductase superfamily protein | chr2:9103408-9105116 REVERSE LENGTH=309	726252	662570	590461	549377	632165	769579	819836	1.16443e+06	1.00246e+06	939075	439959	751338	500542	948708	660137	779800	836813	874903	986229	869436	709737	739607	926212	600513	583328	545105	1.96473e+06	1.06467e+06	392358	1.17839e+06	833198	1.56297e+06	1.33423e+06	836813	75590.3	1.72374e+06
AT2G21530.1	1	1	63.32	0.337447	10.5255	Condition 3	Condition 1	plastid	| Symbols: | SMAD/FHA domain-containing protein | chr2:9219372-9220464 FORWARD LENGTH=209	67.181	6787.11	126611	6302.66	34942	653.378	0	189744	22125.8	53130.8	319531	396432	274734	480425	367780	304806	36747.8	0	166297	126963	65.6533	7576.24	198605	6889.31	495.249	0	320155	23498.8	284960	621758	457320	791487	521519	36747.8	0	290656
AT2G21660.1	10	2	854.7	6.97828e-05	4.64637	Condition 3	Condition 1	nucleus	| Symbols: ATGRP7, CCR2, GR-RBP7, GRP7 | cold, circadian rhythm, and rna binding 2 | chr2:9265477-9266316 REVERSE LENGTH=176	3.12546e+06	3.3803e+06	3.11045e+06	2.77609e+06	3.09808e+06	8.84333e+06	1.85979e+07	1.25604e+07	9.65963e+06	1.24153e+07	2.12884e+07	1.32847e+07	1.23906e+07	1.06155e+07	1.43948e+07	6.90031e+06	7.88011e+06	1.75192e+07	8.36541e+06	1.01663e+07	3.05439e+06	3.77333e+06	4.87913e+06	3.03449e+06	6.70309e+06	1.23656e+07	2.11931e+07	1.0259e+07	1.89851e+07	2.08356e+07	2.06253e+07	1.74887e+07	1.18064e+07	7.88011e+06	1.51363e+06	1.46212e+07
AT2G22170.1	2	1	120.95	0.0673569	1.59374	Condition 1	Condition 4	extracellular	| Symbols: | Lipase/lipooxygenase, PLAT/LH2 family protein | chr2:9427010-9427742 REVERSE LENGTH=183	1.38305e+06	1.22503e+06	1.03136e+06	1.29429e+06	1.23343e+06	1.21829e+06	1.08789e+06	717766	869167	973278	693330	878160	1.13549e+06	1.22392e+06	982724	780382	944912	531752	838645	773923	1.3516e+06	1.36746e+06	1.61782e+06	1.41476e+06	923440	723335	1.21108e+06	923102	618316	1.3773e+06	1.89012e+06	2.01638e+06	1.33522e+06	944912	45942.5	1.46579e+06
AT2G22230.1	3	2	184.89	0.0900419	1.42964	Condition 3	Condition 4	plastid	| Symbols: | Thioesterase superfamily protein | chr2:9450042-9451427 FORWARD LENGTH=220	2.07206e+06	2.58952e+06	2.915e+06	2.40575e+06	2.49558e+06	1.89333e+06	1.69438e+06	3.03091e+06	2.30177e+06	2.2301e+06	1.98076e+06	3.21896e+06	2.22305e+06	2.71907e+06	2.53546e+06	2.18406e+06	1.67683e+06	1.49722e+06	1.73585e+06	1.77349e+06	2.02494e+06	2.89061e+06	4.57254e+06	2.62968e+06	1.43511e+06	1.12659e+06	5.11404e+06	2.4446e+06	1.76645e+06	5.04857e+06	3.70048e+06	4.4796e+06	3.7369e+06	1.67683e+06	129357	3.03394e+06
AT2G22780.1	6	5	401.75	0.504542	1.64252	Condition 4	Condition 1	peroxisome	| Symbols: PMDH1 | peroxisomal NAD-malate dehydrogenase 1 | chr2:9689995-9691923 REVERSE LENGTH=354	881435	1.04696e+06	1.39994e+06	1.09079e+06	1.10478e+06	1.20438e+06	740499	2.39436e+06	1.96347e+06	1.57568e+06	2.29765e+06	1.74369e+06	930683	1.23092e+06	1.55074e+06	2.10953e+06	1.57966e+06	951057	2.61827e+06	1.81463e+06	861391	1.16869e+06	2.19598e+06	1.19232e+06	912900	492354	4.03999e+06	2.08531e+06	2.04906e+06	2.73478e+06	1.54921e+06	2.02792e+06	3.60938e+06	1.57966e+06	82169.9	4.57624e+06
AT2G23120.1	1	1	31.03	4.44955e-05	38.0698	Condition 4	Condition 1	nucleus	| Symbols: | Late embryogenesis abundant protein, group 6 | chr2:9842102-9842353 FORWARD LENGTH=83	6544.72	4568.78	9020.01	13278.9	8353.11	10186.9	6227.81	27826.3	7313.48	12888.6	158157	243688	50787.5	638252	272721	640326	120955	108657	402068	318001	6395.89	5099.99	14149	14514.9	7721.47	4140.84	46951.2	7767.31	141046	382197	84540.6	1.0515e+06	1.09559e+06	120955	9387.77	702739
AT2G23600.1	1	1	79.8	0.05022	1.78854	Condition 3	Condition 4	cytosol	| Symbols: ACL, ATMES2, MES2, ATME8, ME8 | acetone-cyanohydrin lyase | chr2:10042325-10043641 REVERSE LENGTH=263	651826	677678	890997	718190	734673	527188	404887	920175	524708	594239	583257	708045	563175	1.16182e+06	754075	545599	343451	291390	506020	421615	637003	756471	1.39764e+06	785039	399599	269207	1.55261e+06	557268	520152	1.11049e+06	937457	1.91407e+06	933514	343451	25175.6	884428
AT2G23610.1	1	1	84.78	0.484281	1.31017	Condition 3	Condition 4	cytosol	| Symbols: ATMES3, MES3 | methyl esterase 3 | chr2:10044410-10046403 REVERSE LENGTH=263	300001	424976	560955	425053	427747	319600	309304	597990	467599	423623	425888	537094	426216	727893	529273	431547	311593	439550	433203	403973	293179	474388	879929	464617	242251	205655	1.00899e+06	496615	379810	842371	709476	1.19919e+06	738371	311593	37976.4	757158
AT2G24060.1	5	3	201.24	0.00121659	1.89079	Condition 3	Condition 2	plastid	| Symbols: | Translation initiation factor 3 protein | chr2:10229453-10231390 FORWARD LENGTH=312	558683	754016	863203	704911	720203	504750	547522	846052	657366	638923	1.14914e+06	1.47699e+06	1.07028e+06	1.13587e+06	1.20807e+06	881086	1.02104e+06	741124	980713	905990	545978	841685	1.35404e+06	770524	382591	364045	1.42754e+06	698158	1.02481e+06	2.31649e+06	1.78158e+06	1.87131e+06	1.50753e+06	1.02104e+06	64032	1.7141e+06
AT2G24200.1	9	2	509.15	0.00847647	1.89754	Condition 3	Condition 1	cytosol	| Symbols: | Cytosol aminopeptidase family protein | chr2:10287017-10289450 REVERSE LENGTH=520	618382	590307	782217	592484	645848	662376	491159	1.10453e+06	678900	734242	1.19017e+06	1.22262e+06	1.0607e+06	1.42861e+06	1.22552e+06	1.13956e+06	743520	638466	845486	841758	604320	658942	1.227e+06	647632	502069	326569	1.86367e+06	721028	1.0614e+06	1.91753e+06	1.76564e+06	2.3536e+06	1.94977e+06	743520	55162.5	1.47775e+06
AT2G24270.1	7	7	417.99	0.00383528	1.99733	Condition 3	Condition 4	cytosol	| Symbols: ALDH11A3 | aldehyde dehydrogenase 11A3 | chr2:10327325-10329601 REVERSE LENGTH=496	952273	947846	1.10523e+06	943350	987176	973062	783606	1.16857e+06	905889	957783	879651	1.09566e+06	1.05574e+06	1.29877e+06	1.08246e+06	757445	517398	281365	611595	541951	930618	1.05805e+06	1.7337e+06	1.03116e+06	737563	521016	1.97173e+06	962103	784479	1.71842e+06	1.75738e+06	2.13968e+06	1.29598e+06	517398	24309.5	1.06895e+06
AT2G24280.1	7	6	497.2	0.00164148	2.55788	Condition 1	Condition 4	extracellular	| Symbols: | alpha/beta-Hydrolases superfamily protein | chr2:10334622-10336927 FORWARD LENGTH=494	1.97548e+06	1.58891e+06	1.26549e+06	1.44062e+06	1.56763e+06	1.28451e+06	1.50706e+06	1.06841e+06	1.02929e+06	1.22232e+06	1.50464e+06	653530	684233	608597	862751	435692	698949	673248	643555	612861	1.93056e+06	1.77365e+06	1.98508e+06	1.57471e+06	973635	1.00204e+06	1.80273e+06	1.09316e+06	1.34185e+06	1.02499e+06	1.13897e+06	1.00265e+06	745463	698949	58167.6	1.12481e+06
AT2G24940.1	5	5	223.36	0.00110665	3.03353	Condition 3	Condition 2	nucleus	| Symbols: AtMAPR2, MAPR2 | membrane-associated progesterone binding protein 2 | chr2:10609447-10609749 FORWARD LENGTH=100	1.09109e+06	871335	1.05441e+06	1.17355e+06	1.0476e+06	632300	626366	1.07619e+06	1.04228e+06	844283	4.28365e+06	1.78357e+06	1.7397e+06	2.43772e+06	2.56116e+06	1.84389e+06	1.3467e+06	1.17893e+06	1.82234e+06	1.54796e+06	1.06628e+06	972644	1.65398e+06	1.28279e+06	479272	416468	1.81585e+06	1.10695e+06	3.82019e+06	2.79734e+06	2.89589e+06	4.01608e+06	3.15487e+06	1.3467e+06	101857	3.18511e+06
AT2G25060.1	3	3	181.17	0.161238	1.54925	Condition 3	Condition 2	extracellular	| Symbols: ENODL14, AtENODL14 | early nodulin-like protein 14 | chr2:10662308-10662930 FORWARD LENGTH=182	2.18522e+06	2.07202e+06	2.54706e+06	2.3245e+06	2.2822e+06	1.95377e+06	1.97608e+06	1.97225e+06	1.9428e+06	1.96122e+06	1.80072e+06	3.10144e+06	3.39552e+06	3.85601e+06	3.03842e+06	2.86781e+06	2.85651e+06	1.51219e+06	2.51867e+06	2.4388e+06	2.13553e+06	2.31293e+06	3.99539e+06	2.54087e+06	1.48092e+06	1.31388e+06	3.32778e+06	2.06335e+06	1.60589e+06	4.86426e+06	5.65216e+06	6.35267e+06	4.90678e+06	2.85651e+06	130651	4.40217e+06
AT2G25080.1	1	1	43.67	0.00220923	2.1829	Condition 3	Condition 1	plastid	| Symbols: ATGPX1, GPX1 | glutathione peroxidase 1 | chr2:10668134-10669828 FORWARD LENGTH=236	419400	377419	393048	439446	407328	484011	364098	737672	566982	538191	998493	915124	571912	1.0711e+06	889156	771271	586006	626446	772586	689077	409863	421301	616544	480350	366872	242087	1.24467e+06	602166	890462	1.43527e+06	952000	1.7646e+06	1.31964e+06	586006	54124	1.35033e+06
AT2G25510.2	1	1	37.09	3.77291e-06	16.846	Condition 3	Condition 1	extracellular	| Symbols: | unknown protein FUNCTIONS IN: molecular_function unknown INVOLVED IN: biological_process unknown LOCATED IN: endomembrane system EXPRESSED IN: 22 plant structures EXPRESSED DURING: 13 growth stages BEST Arabidopsis thaliana prote	110894	134209	263981	162791	167969	256009	832345	959815	640065	672058	3.59699e+06	2.75209e+06	2.03383e+06	2.93551e+06	2.82961e+06	1.33303e+06	729964	1.08063e+06	1.74676e+06	1.2226e+06	108373	149813	414087	177943	194050	553422	1.61949e+06	679783	3.20782e+06	4.31635e+06	3.38549e+06	4.83618e+06	2.28079e+06	729964	93364.6	3.05301e+06
AT2G25830.1	1	1	80.22	0.00183438	5.22133	Condition 3	Condition 1	plastid	| Symbols: | YebC-related | chr2:11019091-11021665 REVERSE LENGTH=331	36667.2	50227.1	44960.4	22220.4	38518.8	107051	39368.7	66021.5	30149.3	60647.7	345282	117489	125069	216638	201119	35921.5	78185.2	24269.2	27574	41487.5	35833.3	56067	70526.1	24288.7	81143	26176.1	111398	32020.2	307925	184268	208188	356906	61461.2	78185.2	2096.82	48194.2
AT2G25840.1	1	1	53.23	0.0114539	7.18647	Condition 3	Condition 1	plastid	| Symbols: OVA4 | Nucleotidylyl transferase superfamily protein | chr2:11021924-11025158 FORWARD LENGTH=408	76378.1	94034.5	109573	45029.3	81253.7	90051.3	88862.9	233378	215961	157063	1.15545e+06	457522	301530	421207	583927	262925	263781	35138.4	233606	198863	74641.3	104968	171879	49220.7	68257.3	59084.5	393778	229362	1.03044e+06	717571	501924	693928	449862	263781	3035.91	408299
AT2G26080.1	23	6	1485.67	0.0973784	1.3624	Condition 3	Condition 4	mitochondrion	| Symbols: AtGLDP2, GLDP2 | glycine decarboxylase P-protein 2 | chr2:11109330-11113786 REVERSE LENGTH=1044	2.08984e+06	1.67342e+06	1.55252e+06	1.53685e+06	1.71316e+06	1.61663e+06	1.53803e+06	1.86574e+06	1.58505e+06	1.65136e+06	2.44383e+06	2.10372e+06	1.86687e+06	2.01404e+06	2.10711e+06	1.47914e+06	1.26032e+06	2.24951e+06	1.1975e+06	1.54662e+06	2.04232e+06	1.86798e+06	2.43532e+06	1.6799e+06	1.22538e+06	1.02263e+06	3.14805e+06	1.68341e+06	2.17942e+06	3.29945e+06	3.10757e+06	3.31808e+06	2.53079e+06	1.26032e+06	194354	2.093e+06
AT2G26380.1	2	1	93.95	3.96689e-09	18.5905	Condition 4	Condition 1	extracellular	| Symbols: | Leucine-rich repeat (LRR) family protein | chr2:11226615-11228057 REVERSE LENGTH=480	125792	89061.6	71905.6	72338.8	89774.5	148486	136735	111703	109694	126654	575061	980975	863142	1.477e+06	974044	1.23376e+06	1.6437e+06	2.08901e+06	1.70935e+06	1.66896e+06	122931	99416.8	112793	79072.1	112550	90914.6	188476	116501	512843	1.53855e+06	1.43678e+06	2.43331e+06	2.11095e+06	1.6437e+06	180488	2.98762e+06
AT2G26440.1	3	2	136.4	1.37247e-06	13.4701	Condition 4	Condition 1	extracellular	| Symbols: | Plant invertase/pectin methylesterase inhibitor superfamily | chr2:11247407-11249407 FORWARD LENGTH=547	11352.1	33444.1	12850	8783.35	16607.4	84465.9	87097.4	87878.2	58028.3	79367.4	102222	77904.5	49253.1	83979.2	78339.6	215761	261169	184493	233388	223703	11093.9	37332.6	20156.9	9600.9	64023.7	57910.7	148277	61629.1	91162	122184	81986.3	138354	369164	261169	15939.9	407918
AT2G26670.1	2	2	106.54	0.446909	1.18516	Condition 1	Condition 4	plastid	| Symbols: HY1, ATHO1, HO1, TED4, GUN2, HY6 | Plant haem oxygenase (decyclizing) family protein | chr2:11341816-11343394 FORWARD LENGTH=282	364399	282175	245452	300160	298046	223519	161269	373320	256422	253632	319419	311150	282437	276938	297486	338122	222356	195409	250044	251483	356112	314983	385022	328099	169423	107227	629902	272334	284860	488004	470142	456249	578522	222356	16883.1	437030
AT2G27020.1	3	3	204.1	0.00112181	1.49778	Condition 3	Condition 1	cytosol,nucleus	| Symbols: PAG1 | 20S proteasome alpha subunit G1 | chr2:11528515-11530858 REVERSE LENGTH=249	765390	725795	706143	677324	718663	926344	706521	987177	893680	878430	921221	1.14347e+06	1.04365e+06	1.19725e+06	1.0764e+06	878973	687809	668368	670811	726490	747985	810183	1.10767e+06	740369	702152	469762	1.66566e+06	949136	821550	1.7934e+06	1.73725e+06	1.97243e+06	1.50391e+06	687809	57746	1.17245e+06
AT2G27190.1	2	2	159.57	0.109011	1.84602	Condition 3	Condition 4	extracellular	| Symbols: PAP1, ATPAP1, PAP12, ATPAP12 | purple acid phosphatase 12 | chr2:11621400-11623438 REVERSE LENGTH=469	214384	239981	282800	233078	242561	214143	111531	146886	198750	167827	303048	248292	178385	241455	242795	213504	145905	26220.9	140466	131524	209509	267884	443607	254772	162316	74156.2	247841	211083	270260	389419	296939	397791	365303	145905	2265.45	245508
AT2G27720.1	3	1	278.74	0.00726755	7.2793	Condition 3	Condition 1	cytosol	| Symbols: | 60S acidic ribosomal protein family | chr2:11818696-11819370 FORWARD LENGTH=115	243347	190687	94128.6	25509.7	138418	407927	575349	586650	394845	491193	1.49816e+06	1.3591e+06	690434	482653	1.00759e+06	93827.6	617029	491794	291572	373556	237813	212858	147653	27884.1	309202	382547	989852	419346	1.33607e+06	2.13159e+06	1.14929e+06	795158	160538	617029	42490.3	509613
AT2G27920.1	6	1	338.21	0.131178	2.40102	Condition 1	Condition 3	extracellular	| Symbols: SCPL51 | serine carboxypeptidase-like 51 | chr2:11885777-11889043 REVERSE LENGTH=461	477406	270869	621360	396175	441452	293425	163752	359246	437460	313471	28587.1	217412	102081	387363	183861	411172	246738	113543	200228	242920	466550	302363	974681	433051	222411	108878	606154	464606	25494.2	340986	169923	638171	703510	246738	9809.97	349961
AT2G28000.1	15	11	1013.21	0.000479745	2.51328	Condition 3	Condition 1	plastid	| Symbols: CPN60A, CH-CPN60A, SLP | chaperonin-60alpha | chr2:11926603-11929184 FORWARD LENGTH=586	1.53019e+06	1.62067e+06	1.32092e+06	995969	1.36694e+06	1.61836e+06	1.45321e+06	2.21333e+06	1.70387e+06	1.74719e+06	4.31818e+06	3.1876e+06	2.46587e+06	3.77032e+06	3.43549e+06	1.70869e+06	1.87015e+06	2.82903e+06	1.89631e+06	2.07605e+06	1.49539e+06	1.80911e+06	2.07203e+06	1.08867e+06	1.22669e+06	966230	3.73455e+06	1.80961e+06	3.85098e+06	4.99939e+06	4.10467e+06	6.21151e+06	2.92354e+06	1.87015e+06	244424	3.3144e+06
AT2G28100.1	2	2	102.41	0.107074	1.54618	Condition 2	Condition 3	extracellular	| Symbols: ATFUC1, FUC1 | alpha-L-fucosidase 1 | chr2:11974803-11976489 FORWARD LENGTH=506	637043	733174	494535	726804	647889	757656	1.06466e+06	448501	731266	750521	515306	461929	555469	408907	485403	603897	714759	800492	607701	681712	622556	818420	775740	794454	574290	707888	756755	776643	459553	724483	924629	673663	1.03326e+06	714759	69161.3	1.06215e+06
AT2G28190.1	5	5	316.6	0.00100385	1.51547	Condition 2	Condition 4	plastid	| Symbols: CSD2, CZSOD2 | copper/zinc superoxide dismutase 2 | chr2:12014548-12016303 FORWARD LENGTH=216	2.25974e+06	1.98269e+06	2.35998e+06	2.30693e+06	2.22734e+06	2.50226e+06	1.97333e+06	2.31358e+06	2.12126e+06	2.22761e+06	1.95307e+06	2.41979e+06	2.54642e+06	1.82772e+06	2.18675e+06	1.69292e+06	1.28386e+06	1.29915e+06	1.6037e+06	1.46991e+06	2.20835e+06	2.21321e+06	3.70192e+06	2.52166e+06	1.89667e+06	1.31206e+06	3.9037e+06	2.2529e+06	1.74176e+06	3.79517e+06	4.23875e+06	3.01112e+06	2.89657e+06	1.28386e+06	112245	2.80297e+06
AT2G28470.1	17	14	1142.1	1.52066e-05	1.91813	Condition 1	Condition 3	extracellular	| Symbols: BGAL8 | beta-galactosidase 8 | chr2:12169047-12173164 REVERSE LENGTH=852	5.42045e+06	4.86066e+06	4.79298e+06	5.14482e+06	5.05473e+06	5.03654e+06	4.1605e+06	3.81413e+06	3.8209e+06	4.20802e+06	2.16652e+06	2.8713e+06	2.80491e+06	2.69822e+06	2.63524e+06	3.83555e+06	4.2478e+06	4.312e+06	3.48173e+06	3.96927e+06	5.29719e+06	5.42581e+06	7.51839e+06	5.6237e+06	3.81761e+06	2.7663e+06	6.43557e+06	4.058e+06	1.93211e+06	4.50331e+06	4.66903e+06	4.44525e+06	6.56258e+06	4.2478e+06	372550	6.0854e+06
AT2G28790.1	5	5	279.37	0.000201335	1.99303	Condition 2	Condition 1	extracellular	| Symbols: | Pathogenesis-related thaumatin superfamily protein | chr2:12354664-12355413 REVERSE LENGTH=249	3.39485e+06	2.81846e+06	4.02514e+06	2.72043e+06	3.23972e+06	7.29067e+06	5.64962e+06	6.4227e+06	6.4644e+06	6.45685e+06	6.21263e+06	7.18837e+06	6.50928e+06	5.44336e+06	6.33841e+06	7.6481e+06	6.42629e+06	4.31949e+06	6.9023e+06	6.32404e+06	3.31765e+06	3.14616e+06	6.31394e+06	2.97365e+06	5.5262e+06	3.75641e+06	1.0837e+07	6.86554e+06	5.54046e+06	1.12741e+07	1.08353e+07	8.9678e+06	1.30858e+07	6.42629e+06	373198	1.20639e+07
AT2G28950.1	7	5	417.68	0.00128623	2.09325	Condition 1	Condition 3	extracellular	| Symbols: ATEXPA6, ATEXP6, ATHEXP ALPHA 1.8, EXPA6 | expansin A6 | chr2:12431840-12433482 REVERSE LENGTH=257	5.48967e+06	4.81283e+06	5.38701e+06	5.42623e+06	5.27894e+06	2.73626e+06	2.9784e+06	2.8382e+06	2.93699e+06	2.87246e+06	2.4121e+06	2.71714e+06	2.47159e+06	2.4867e+06	2.52189e+06	2.63395e+06	2.79046e+06	5.90435e+06	2.65023e+06	3.49475e+06	5.36484e+06	5.37241e+06	8.4502e+06	5.9313e+06	2.07404e+06	1.98032e+06	4.78888e+06	3.11925e+06	2.15113e+06	4.26153e+06	4.1142e+06	4.09678e+06	4.50666e+06	2.79046e+06	510127	4.63211e+06
AT2G29450.1	1	1	66.71	0.356918	3.73636	Condition 3	Condition 1	cytosol	| Symbols: ATGSTU5, ATGSTU1, AT103-1A, GSTU5 | glutathione S-transferase tau 5 | chr2:12624774-12625566 REVERSE LENGTH=224	36896.5	25175.9	46027.8	20642	32185.5	0	0	122214	238749	90240.8	60889.2	149050	61379.2	209710	120257	132544	35095.4	0	69171.5	59202.8	36057.4	28103.1	72200.4	22563.3	0	0	206211	253565	54301.3	233767	102171	345491	226782	35095.4	0	120899
AT2G29500.1	1	1	52.86	0.733434	6.62974	Condition 3	Condition 2	cytosol	| Symbols: | HSP20-like chaperones superfamily protein | chr2:12633279-12633740 REVERSE LENGTH=153	46055.7	19230.2	29465.2	39491.6	33560.7	20989.6	18912.4	0	6998.64	11725.1	20792	0	6842.58	283304	77734.6	0	38497.8	17314.7	15044.3	17714.2	45008.4	21466.1	46219.9	43167.5	15909.7	12574.7	0	7432.94	18542.4	0	11390.1	466736	0	38497.8	1495.97	26294.6
AT2G29630.1	3	3	193.19	0.00282181	3.74077	Condition 3	Condition 4	plastid	| Symbols: PY, THIC | thiaminC | chr2:12667395-12669569 FORWARD LENGTH=644	521606	476167	491400	420715	477472	699337	571202	848795	745095	716107	666713	1.12723e+06	756178	946754	874218	319806	257928	51357	305708	233700	509745	531531	770822	459875	530085	379790	1.43217e+06	791331	594579	1.76793e+06	1.25873e+06	1.55975e+06	547184	257928	4437.17	534320
AT2G29960.1	5	2	202.31	3.0307e-05	4.12632	Condition 3	Condition 1	endoplasmic reticulum	| Symbols: CYP5, ATCYP5, CYP19-4 | cyclophilin 5 | chr2:12769183-12770528 REVERSE LENGTH=201	375172	205136	332516	241177	288500	414571	443426	952139	738684	637205	1.03744e+06	1.17073e+06	1.1859e+06	1.36771e+06	1.19044e+06	984716	845192	727928	850753	852147	366641	228987	521592	263625	314237	294832	1.60654e+06	784522	925195	1.83616e+06	1.97404e+06	2.25327e+06	1.68484e+06	845192	62891.9	1.48696e+06
AT2G29970.1	1	1	30.94	0.0561488	1.85625	Condition 2	Condition 3	nucleus	| Symbols: | Double Clp-N motif-containing P-loop nucleoside triphosphate hydrolases superfamily protein | chr2:12776601-12779784 FORWARD LENGTH=1002	440545	426134	612251	433241	478043	768549	570215	599172	560131	624517	153117	267736	435615	489289	336439	317276	289161	600893	374854	395546	430526	475680	960392	473567	582546	379133	1.01098e+06	594889	136551	419914	725121	806091	542855	289161	51916.3	655175
AT2G30620.1	2	1	87.83	0.315339	111.861	Condition 3	Condition 1	nucleus	| Symbols: | winged-helix DNA-binding transcription factor family protein | chr2:13045360-13046267 FORWARD LENGTH=273	622.362	5463.34	0	4327.05	2603.19	9421.82	9407.05	357.045	1716.51	5225.6	1.06641e+06	66064.4	32135.4	171.269	291195	638.965	10606.9	42593.6	313.275	13538.2	608.21	6098.56	0	4729.81	7141.57	6254.7	602.441	1823.02	951031	103615	53492.4	282.161	1093.26	10606.9	3680.03	547.546
AT2G30695.1	3	2	133.92	0.194456	2.42714	Condition 4	Condition 1	plastid	| Symbols: | FUNCTIONS IN: molecular_function unknown INVOLVED IN: protein folding, protein transport LOCATED IN: chloroplast stroma, chloroplast EXPRESSED IN: 23 plant structures EXPRESSED DURING: 13 growth stages CONTAINS InterPro DOMAIN/s:	37446.6	78398.7	71942.6	3215.97	47751	28503.6	44288.2	112431	26517.6	52935.2	73262.6	115515	48864.8	98409	84012.9	201681	105217	85633.6	71061	115898	36595.1	87514	112851	3515.31	21605.2	29447.1	189705	28163.1	65336.1	181172	81340	162126	345074	105217	7398.61	124201
AT2G30860.1	4	4	205.41	0.000327444	6.72196	Condition 3	Condition 1	cytosol	| Symbols: ATGSTF9, GLUTTR, ATGSTF7, GSTF9 | glutathione S-transferase PHI 9 | chr2:13139132-13140057 FORWARD LENGTH=215	74923.4	42828	69814.4	55195.9	60690.4	145448	122824	339307	166860	193610	779123	307920	259688	285102	407958	289485	229728	131194	323360	243442	73219.6	47807.6	109513	60333.5	110247	81665.2	572511	177214	694827	482938	432275	469698	495305	229728	11335	565173
AT2G30870.1	2	2	113.82	0.300651	1.96358	Condition 3	Condition 1	endoplasmic reticulum	| Symbols: ATGSTF10, ERD13, ATGSTF4, GSTF10 | glutathione S-transferase PHI 10 | chr2:13141490-13142392 FORWARD LENGTH=215	234220	169519	206535	185338	198903	215201	119752	507659	304932	286886	446067	337819	251120	527242	390562	425650	303438	122533	438113	322433	228894	189229	323976	202589	163119	79622.4	856571	323854	397805	529830	418013	868618	728282	303438	10586.6	765739
AT2G31610.1	1	1	35.59	0.598644	12.4632	Condition 3	Condition 1	cytosol	| Symbols: | Ribosomal protein S3 family protein | chr2:13450384-13451669 FORWARD LENGTH=250	16193.6	0	5224.79	15489.5	9226.97	7444.55	44798.8	258746	68684.2	94918.5	71654	1822.51	0	386512	114997	3101.99	45429.7	0	7976.97	14127.2	15825.3	0	8195.74	16931.3	5642.84	29786.5	436582	72946.3	63901.5	2858.39	0	636769	5307.47	45429.7	0	13942.2
AT2G31670.1	2	1	105.79	0.0508926	18.8525	Condition 3	Condition 2	mitochondrion	| Symbols: | Stress responsive alpha-beta barrel domain protein | chr2:13472699-13473490 REVERSE LENGTH=263	35911.4	47262.6	120041	78048.1	70315.8	0	16573	0	451.22	4256.05	95048	89772.4	29453.2	106676	80237.4	97491.4	20270.8	0	18873.1	34158.8	35094.7	52757.8	188299	85312.8	0	11019.3	0	479.22	84764.4	140798	49027.6	175746	166807	20270.8	0	32986.6
AT2G32240.1	2	2	56.84	0.00251307	3.52265	Condition 3	Condition 2	nucleus	| Symbols: | FUNCTIONS IN: molecular_function unknown INVOLVED IN: response to cadmium ion LOCATED IN: plasma membrane EXPRESSED IN: 25 plant structures EXPRESSED DURING: 13 growth stages CONTAINS InterPro DOMAIN/s: Prefoldin (InterPro:IPR0090	77546.1	77685.4	90172.4	132453	94464.3	53527.2	60498.5	40224.1	33796.7	47011.6	288534	133278	139866	100744	165606	92312.4	61603.2	36155	75442	66378.1	75782.7	86717.9	141447	144782	40572.6	40225.2	67870.1	35893.9	257317	209031	232820	165974	157945	61603.2	3123.74	131858
AT2G32520.1	1	1	36.84	0.00123956	2.45674	Condition 1	Condition 4	cytosol	| Symbols: | alpha/beta-Hydrolases superfamily protein | chr2:13805823-13807442 REVERSE LENGTH=239	525687	496544	511258	534066	516889	234622	298283	351819	281771	291624	309398	382910	311181	425863	357338	313018	198146	107198	223225	210397	513732	554277	801973	583777	177840	198327	593623	299256	275923	600551	517989	701598	535570	198146	9261.72	390156
AT2G32850.1	2	1	71.52	8.39395e-12	625.433	Condition 4	Condition 1	nucleus	| Symbols: | Protein kinase superfamily protein | chr2:13935448-13937977 REVERSE LENGTH=650	5487.07	4823.7	4936.37	4162.91	4852.51	42212.1	27606.3	57477.9	37514	41202.6	966101	2.30223e+06	1.88752e+06	3.53852e+06	2.17359e+06	2.33485e+06	3.40749e+06	2.41857e+06	3.97878e+06	3.03492e+06	5362.29	5384.54	7743.32	4550.39	31996.1	18355.3	96982.3	39841.8	861575	3.61079e+06	3.14196e+06	5.82963e+06	3.9949e+06	3.40749e+06	208961	6.95417e+06
AT2G32920.1	1	1	50.33	0.63624	1.44907	Condition 3	Condition 1	endoplasmic reticulum	| Symbols: ATPDIL2-3, PDI9, ATPDI9, PDIL2-3 | PDI-like 2-3 | chr2:13962502-13965406 REVERSE LENGTH=440	220402	255146	330938	292901	274847	312836	262015	511710	385977	368135	322712	529394	400387	340595	398272	471686	376097	56803.2	418009	330649	215390	284812	519118	320165	237124	174213	863408	409929	287796	830294	666482	561122	807049	376097	4907.71	730601
AT2G33150.1	6	6	450.88	0.00255395	4.28424	Condition 3	Condition 1	peroxisome	| Symbols: PKT3, PED1, KAT2 | peroxisomal 3-ketoacyl-CoA thiolase 3 | chr2:14047814-14050983 REVERSE LENGTH=462	243486	258516	334709	208208	261230	509191	285990	1.00863e+06	1.02555e+06	707340	1.74039e+06	1.10948e+06	729684	897131	1.11917e+06	1.16541e+06	784497	478271	923688	837965	237949	288574	525034	227588	385958	190153	1.70185e+06	1.08919e+06	1.55209e+06	1.7401e+06	1.21463e+06	1.478e+06	1.99399e+06	784497	41321.9	1.61443e+06
AT2G33210.1	11	1	583.65	1.51356e-05	2.1136	Condition 3	Condition 1	mitochondrion	| Symbols: HSP60-2 | heat shock protein 60-2 | chr2:14075093-14078568 REVERSE LENGTH=585	196389	245194	233887	248209	230920	343407	297935	397427	337240	344003	436060	527054	413079	576092	488071	361577	362093	309373	323523	339142	191923	273702	366881	271313	260297	198096	670578	358167	388881	826625	687609	949097	618654	362093	26729.4	565458
AT2G33330.1	1	1	64.22	0.156713	15.8989	Condition 2	Condition 1	extracellular	| Symbols: PDLP3 | plasmodesmata-located protein 3 | chr2:14123181-14125028 REVERSE LENGTH=304	42915.7	8993.65	12009.4	0	15979.7	64323	114321	787583	50008.7	254059	78818	4749.37	62273.3	67295.4	53284	14829.8	67934.2	117458	51802	63006.1	41939.8	10039.3	18838.2	0	48755.7	76011.7	1.32889e+06	53111.9	70290.4	7448.85	103660	110867	25373.5	67934.2	10148.2	90540.1
AT2G33530.1	11	10	629.69	0.454385	1.26907	Condition 2	Condition 3	vacuole	| Symbols: scpl46 | serine carboxypeptidase-like 46 | chr2:14197866-14200536 REVERSE LENGTH=465	2.23502e+06	1.88744e+06	1.89954e+06	1.87945e+06	1.97536e+06	2.15629e+06	2.57898e+06	2.84024e+06	2.01202e+06	2.39688e+06	3.43693e+06	1.56259e+06	1.312e+06	1.24323e+06	1.88869e+06	1.46189e+06	2.39125e+06	2.49438e+06	2.49215e+06	2.20992e+06	2.1842e+06	2.10689e+06	2.97967e+06	2.05439e+06	1.63443e+06	1.71476e+06	4.79232e+06	2.13687e+06	3.06508e+06	2.45075e+06	2.18394e+06	2.04819e+06	2.50128e+06	2.39125e+06	215510	4.35582e+06
AT2G34060.1	6	6	256.15	0.000706482	1.48988	Condition 1	Condition 4	extracellular	| Symbols: | Peroxidase superfamily protein | chr2:14384914-14386530 FORWARD LENGTH=346	1.49863e+06	1.2637e+06	1.3804e+06	1.17417e+06	1.32923e+06	1.10415e+06	1.11436e+06	1.0479e+06	1.15568e+06	1.10552e+06	907753	923379	1.24735e+06	1.04619e+06	1.03117e+06	913563	934488	827260	893359	892168	1.46455e+06	1.41063e+06	2.16533e+06	1.28346e+06	836926	740936	1.76812e+06	1.22739e+06	809540	1.44822e+06	2.07633e+06	1.72357e+06	1.56309e+06	934488	71474	1.56142e+06
AT2G34070.1	7	5	295.2	0.00229988	1.76324	Condition 2	Condition 3	extracellular	| Symbols: TBL37 | TRICHOME BIREFRINGENCE-LIKE 37 | chr2:14387631-14390160 REVERSE LENGTH=385	455162	441127	359564	389933	411446	714060	723252	448772	615559	625411	374987	374459	382877	286455	354695	362220	487578	356414	439398	411402	444811	492417	564021	426228	541245	480887	757212	653756	334416	587297	637335	471927	619754	487578	30793.7	767985
AT2G34510.1	2	2	103.36	0.0145463	3.29326	Condition 1	Condition 4	extracellular	| Symbols: | Protein of unknown function, DUF642 | chr2:14544114-14546732 REVERSE LENGTH=401	187875	237822	218623	114356	189669	178564	90301.3	91429.8	73686.9	108495	51467.4	119711	81822.2	70953.3	80988.6	81599.9	97349.4	19754.4	31669	57593.2	183602	265474	342938	125001	135348	60040.9	154269	78259.4	45898.9	187754	136201	116894	139616	97349.4	1706.75	55351.5
AT2G34790.1	8	5	345.97	4.43914e-05	2.3935	Condition 1	Condition 3	extracellular	| Symbols: MEE23, EDA28 | FAD-binding Berberine family protein | chr2:14673998-14677237 REVERSE LENGTH=532	1.22703e+06	1.15152e+06	933164	1.10679e+06	1.10463e+06	1.0599e+06	839386	896557	573898	842435	454148	400877	478827	512196	461512	838539	776023	708221	691285	753517	1.19913e+06	1.28541e+06	1.46378e+06	1.20981e+06	803385	558104	1.51276e+06	609510	405012	628730	797052	843830	1.43473e+06	776023	61189.2	1.20824e+06
AT2G34810.1	8	7	422.91	0.000115433	2.6234	Condition 1	Condition 3	extracellular	| Symbols: | FAD-binding Berberine family protein | chr2:14685292-14686914 FORWARD LENGTH=540	1.43948e+06	1.65003e+06	1.28647e+06	1.91005e+06	1.57151e+06	882185	522237	621052	624302	662444	654481	639782	705231	396647	599035	894117	1.26584e+06	1.25255e+06	871462	1.07099e+06	1.40675e+06	1.84188e+06	2.01798e+06	2.08784e+06	668681	347233	1.0479e+06	663043	583671	1.00343e+06	1.17392e+06	653466	1.52982e+06	1.26584e+06	108219	1.52315e+06
AT2G34930.1	28	26	1756.54	0.000805515	2.26234	Condition 4	Condition 1	extracellular	| Symbols: | disease resistance family protein / LRR family protein | chr2:14737169-14739886 REVERSE LENGTH=905	5.33742e+06	5.42814e+06	5.638e+06	6.93141e+06	5.83374e+06	9.8099e+06	7.85339e+06	9.89001e+06	8.76146e+06	9.07869e+06	9.87201e+06	8.67834e+06	6.80183e+06	9.75819e+06	8.77759e+06	9.33737e+06	1.23741e+07	1.91801e+07	1.19001e+07	1.31979e+07	5.21604e+06	6.05926e+06	8.84392e+06	7.57658e+06	7.43573e+06	5.22169e+06	1.66874e+07	9.30514e+06	8.80392e+06	1.3611e+07	1.13223e+07	1.60764e+07	1.59761e+07	1.23741e+07	1.65714e+06	2.07991e+07
AT2G35010.1	2	2	110.93	0.177633	1.78556	Condition 3	Condition 2	mitochondrion	| Symbols: ATO1, TO1 | thioredoxin O1 | chr2:14754398-14755888 FORWARD LENGTH=194	506979	382643	435769	483760	452288	234217	216917	403443	262156	279183	275890	447722	311196	959181	498497	467703	293653	221906	344122	331846	495450	427133	683558	528789	177532	144227	680728	278423	246040	702202	518015	1.58023e+06	800233	293653	19172.3	601461
AT2G35120.1	1	1	41.13	0.00492127	1.81715	Condition 1	Condition 4	mitochondrion	| Symbols: | Single hybrid motif superfamily protein | chr2:14805913-14807274 REVERSE LENGTH=156	1.604e+06	1.2914e+06	1.33166e+06	1.6967e+06	1.48094e+06	853955	721827	868139	843801	821930	1.28963e+06	1.05828e+06	981969	990270	1.08004e+06	1.16233e+06	775885	460183	861505	814977	1.56752e+06	1.44155e+06	2.08887e+06	1.85462e+06	647282	479939	1.46481e+06	896162	1.1501e+06	1.6598e+06	1.63458e+06	1.63144e+06	1.98874e+06	775885	39759.1	1.50575e+06
AT2G35370.1	5	2	351.74	0.0497677	1.66759	Condition 1	Condition 2	mitochondrion	| Symbols: GDCH | glycine decarboxylase complex H | chr2:14891239-14892050 FORWARD LENGTH=165	5.53368e+06	3.49097e+06	3.92534e+06	4.20751e+06	4.28937e+06	2.25478e+06	1.951e+06	3.55335e+06	2.52968e+06	2.5722e+06	4.45673e+06	3.6868e+06	2.84678e+06	4.14244e+06	3.78318e+06	4.88764e+06	2.78072e+06	2.45652e+06	2.98501e+06	3.27747e+06	5.40784e+06	3.89686e+06	6.15738e+06	4.59914e+06	1.70908e+06	1.29721e+06	5.99556e+06	2.68666e+06	3.97454e+06	5.78233e+06	4.73872e+06	6.82456e+06	8.36269e+06	2.78072e+06	212240	5.21724e+06
AT2G35410.1	5	5	220.62	0.00324185	3.17388	Condition 3	Condition 4	plastid	| Symbols: | RNA-binding (RRM/RBD/RNP motifs) family protein | chr2:14898341-14899590 FORWARD LENGTH=308	384130	203979	236118	145844	242518	233878	302861	308667	258501	275976	964124	598835	487093	357084	601784	235826	224832	111427	186336	189605	375394	227695	370381	159419	177275	201371	520813	274542	859812	939206	810811	588286	403496	224832	9627.14	325680
AT2G36160.1	2	2	122.73	0.000928479	10.2498	Condition 3	Condition 1	cytosol	| Symbols: | Ribosomal protein S11 family protein | chr2:15169925-15171159 FORWARD LENGTH=150	115807	58985.3	213354	24875.6	103255	133949	628038	595374	234850	398053	1.76673e+06	970228	757748	738684	1.05835e+06	232321	221053	245280	154472	213282	113174	65843.5	334672	27191	101531	417579	1.00457e+06	249423	1.57559e+06	1.52169e+06	1.26134e+06	1.21696e+06	397499	221053	21191.8	269988
AT2G36530.1	10	10	662.58	0.00102764	3.23061	Condition 3	Condition 1	cytosol	| Symbols: LOS2, ENO2 | Enolase | chr2:15321081-15323786 REVERSE LENGTH=444	729712	914189	843197	738452	806388	1.48382e+06	1.35946e+06	2.74685e+06	3.46821e+06	2.26459e+06	3.59132e+06	2.30716e+06	1.53461e+06	2.98739e+06	2.60512e+06	1.90788e+06	1.54107e+06	1.96898e+06	1.69634e+06	1.77857e+06	713118	1.02048e+06	1.32266e+06	807187	1.12471e+06	903899	4.63476e+06	3.68343e+06	3.20276e+06	3.61852e+06	2.55451e+06	4.92165e+06	3.26435e+06	1.54107e+06	170117	2.96489e+06
AT2G36870.1	5	2	245.9	0.141965	5.00262	Condition 2	Condition 3	extracellular	| Symbols: XTH32 | xyloglucan endotransglucosylase/hydrolase 32 | chr2:15472869-15474630 REVERSE LENGTH=299	68432.3	39467.9	35447.6	4911.99	37064.9	41337.3	25711.1	247084	44758.4	89722.8	52724.5	13776.4	2339.53	2900.24	17935.2	12106.8	17791.3	11987.9	41004.9	20722.7	66876.1	44056.8	55604	5369.2	31332.9	17095.2	416905	47535.9	47020	21606.7	3894.37	4778.07	20714.6	17791.3	1035.74	71668.8
AT2G37130.1	9	8	606.03	9.62496e-08	7.95766	Condition 4	Condition 2	extracellular	| Symbols: | Peroxidase superfamily protein | chr2:15598225-15600004 REVERSE LENGTH=327	616365	652732	524704	595534	597334	331109	341857	493402	411336	394426	740576	423853	289687	354469	452146	2.67147e+06	3.55005e+06	3.52606e+06	2.80725e+06	3.13871e+06	602348	728625	823064	650966	250975	227299	832517	436861	660450	664766	482211	583979	4.57085e+06	3.55005e+06	304647	4.90655e+06
AT2G37220.1	8	4	508.59	0.110716	1.95045	Condition 3	Condition 1	plastid	| Symbols: | RNA-binding (RRM/RBD/RNP motifs) family protein | chr2:15634980-15636331 REVERSE LENGTH=289	4.16402e+06	3.83154e+06	3.36636e+06	2.92928e+06	3.5728e+06	3.44778e+06	5.74113e+06	4.49952e+06	4.66718e+06	4.5889e+06	1.11515e+07	6.95301e+06	5.76753e+06	4.00228e+06	6.96858e+06	3.76436e+06	4.3148e+06	8.68555e+06	3.91639e+06	5.17027e+06	4.06933e+06	4.27703e+06	5.28056e+06	3.20194e+06	2.61336e+06	3.81725e+06	7.59203e+06	4.95679e+06	9.94497e+06	1.0905e+07	9.6006e+06	6.59366e+06	6.44078e+06	4.3148e+06	750419	6.84511e+06
AT2G37640.1	6	3	370.48	0.000262828	2.92634	Condition 1	Condition 3	extracellular	| Symbols: ATEXPA3, ATEXP3, ATHEXP ALPHA 1.9, EXP3 | Barwin-like endoglucanases superfamily protein | chr2:15788077-15789812 REVERSE LENGTH=262	1.14825e+06	1.07678e+06	1.15166e+06	1.19621e+06	1.14323e+06	492344	326799	583864	468681	467922	282749	399198	396078	484644	390667	700559	501546	289764	592990	521215	1.12214e+06	1.20198e+06	1.80652e+06	1.30755e+06	373188	217287	985153	497764	252157	626098	659309	798439	1.19865e+06	501546	25035.2	1.03644e+06
AT2G37660.1	3	2	140.19	0.025921	6.34143	Condition 3	Condition 2	plastid	| Symbols: | NAD(P)-binding Rossmann-fold superfamily protein | chr2:15795481-15796977 REVERSE LENGTH=325	9357.31	23590.5	41569.9	39938.9	28614.1	23174.4	31978.5	33658.1	12326.4	25284.4	451911	67216	59681.9	62547.3	160339	24962.9	25954.1	21912.7	48180	30252.4	9144.52	26333.3	65207.7	43656.3	17565.8	21262.4	56791.3	13091.3	403017	105421	99346.1	103045	42711.2	25954.1	1893.22	84209.6
AT2G37720.1	1	1	41.98	0.54111	3.8233	Condition 2	Condition 1	cytosol,plasma membrane	| Symbols: TBL15 | TRICHOME BIREFRINGENCE-LIKE 15 | chr2:15818082-15821219 FORWARD LENGTH=482	61933.9	85406.1	113526	95061.1	88981.7	429810	323210	319993	287801	340203	188269	280170	275942	248475	248214	263524	578875	0	356011	299603	60525.5	95336.3	178079	103909	325788	214901	539923	305660	167900	439416	459331	409356	450886	578875	0	622241
AT2G38010.1	10	9	496.12	4.11762e-05	2.38774	Condition 4	Condition 3	plasma membrane	| Symbols: | Neutral/alkaline non-lysosomal ceramidase | chr2:15906862-15909867 FORWARD LENGTH=757	394773	571593	508484	469814	486166	640823	575961	687139	424322	582061	367498	485150	399574	605579	464450	1.13015e+06	1.19958e+06	1.00564e+06	1.10057e+06	1.10899e+06	385796	638052	797621	513545	485733	382954	1.15941e+06	450653	327737	760902	665127	997677	1.93367e+06	1.19958e+06	86886.2	1.92359e+06
AT2G38140.1	1	1	35.74	0.000260591	10.6446	Condition 3	Condition 2	plastid	| Symbols: PSRP4 | plastid-specific ribosomal protein 4 | chr2:15980948-15981459 FORWARD LENGTH=118	230288	96417	158584	128897	153547	55872.1	150358	274237	25630.5	126524	1.8298e+06	1.11525e+06	1.2692e+06	1.17295e+06	1.3468e+06	661372	628329	203507	680645	543463	225051	107627	248759	140895	42350.1	99972.5	462719	27220.9	1.63183e+06	1.74914e+06	2.1127e+06	1.93241e+06	1.1316e+06	628329	17582.7	1.18964e+06
AT2G38210.1	1	1	44.94	0.389058	3.35019	Condition 3	Condition 1	cytosol	| Symbols: PDX1L4 | putative PDX1-like protein 4 | chr2:16007198-16007437 FORWARD LENGTH=79	48970.9	21154.6	28286.4	19344.5	29439.1	0	0	196564	183763	95081.8	39733.7	58397.9	59508.6	236866	98626.5	49256.3	25361.5	0	78029.4	38161.8	47857.3	23614.2	44370.8	21145.1	0	0	331662	195166	35434.8	91590.4	99057.5	390231	84277	25361.5	0	136381
AT2G38380.1	3	1	128.7	0.220743	2.25526	Condition 1	Condition 3	extracellular	| Symbols: | Peroxidase superfamily protein | chr2:16076443-16078314 FORWARD LENGTH=349	32356	36762.7	77527	21359.3	42001.3	27911.7	25368.8	21238.7	13741.5	22065.2	3482.15	20969	17476.5	32567.1	18623.7	21851.9	28472.5	8171.11	18241.6	19184.3	31620.2	41037	121611	23347.4	21156.6	16867.6	35836.1	14594.3	3105.41	32887.5	29091.3	53653.5	37388.2	28472.5	705.972	31882.9
AT2G38530.1	6	5	367.57	9.18134e-05	1.62819	Condition 1	Condition 3	extracellular	| Symbols: LTP2, LP2, cdf3 | lipid transfer protein 2 | chr2:16128481-16128948 FORWARD LENGTH=118	4.72149e+07	4.13004e+07	4.22553e+07	3.52398e+07	4.15026e+07	3.08607e+07	3.54589e+07	2.80762e+07	2.67887e+07	3.02961e+07	2.52492e+07	2.4446e+07	2.59133e+07	2.63518e+07	2.54901e+07	3.64385e+07	3.315e+07	4.23402e+07	3.86318e+07	3.76401e+07	4.61412e+07	4.61024e+07	6.62828e+07	3.85199e+07	2.33919e+07	2.35765e+07	4.73729e+07	2.8451e+07	2.25174e+07	3.83408e+07	4.31351e+07	4.34139e+07	6.23458e+07	3.315e+07	3.65813e+06	6.7521e+07
AT2G38540.1	9	9	649.58	0.484993	1.18629	Condition 2	Condition 3	extracellular	| Symbols: LP1, LTP1, ATLTP1 | lipid transfer protein 1 | chr2:16130418-16130893 FORWARD LENGTH=118	1.49879e+09	1.21641e+09	1.01049e+09	1.0669e+09	1.19815e+09	1.31776e+09	1.42655e+09	1.11832e+09	9.56949e+08	1.20489e+09	9.79858e+08	8.28107e+08	1.23589e+09	1.01887e+09	1.01568e+09	9.98826e+08	9.03373e+08	1.38657e+09	1.06642e+09	1.0888e+09	1.4647e+09	1.35784e+09	1.58508e+09	1.1662e+09	9.98839e+08	9.48506e+08	1.88694e+09	1.01633e+09	8.73843e+08	1.29879e+09	2.05725e+09	1.67856e+09	1.70898e+09	9.03373e+08	1.19798e+08	1.8639e+09
AT2G39700.1	2	1	91.09	0.00460505	3.45537	Condition 4	Condition 3	extracellular	| Symbols: ATEXPA4, ATEXP4, ATHEXP ALPHA 1.6, EXPA4 | expansin A4 | chr2:16544246-16545434 REVERSE LENGTH=257	112494	94328.5	120351	112736	109977	116554	87699	45895.6	135760	96477	58879.5	93157.2	85684.8	29455.4	66794.2	259191	299421	135866	228717	230799	109936	105296	188785	123229	88345.5	58310.6	77439.5	144184	52509.1	146107	142630	48527	443472	299421	11738.6	399755
AT2G39710.1	2	2	97.78	1.90755e-05	9.44626	Condition 2	Condition 1	plastid	| Symbols: | Eukaryotic aspartyl protease family protein | chr2:16562051-16563379 REVERSE LENGTH=442	60476	62068	15219.7	31759.6	42380.8	497345	417901	231745	454370	400340	186043	247959	299576	190227	230951	238086	220143	144594	183654	196619	59100.7	69284.6	23874	34715.8	376979	277860	391022	482566	165915	388895	498673	313394	407362	220143	12492.7	320992
AT2G39730.1	11	1	886.41	0.169945	9.09969	Condition 3	Condition 1	plastid	| Symbols: RCA | rubisco activase | chr2:16570951-16573345 REVERSE LENGTH=474	168931	47209.8	134335	0	87619	0	264259	386189	0	162612	1.68547e+06	644187	769495	90074.2	797305	1.04263e+06	960114	71362.5	558553	658165	165089	52698.8	210722	0	0	175704	651616	0	1.50311e+06	1.01033e+06	1.2809e+06	148395	1.78393e+06	960114	6165.61	976245
AT2G39780.1	1	1	43.31	0.436416	2.51558	Condition 3	Condition 4	extracellular	| Symbols: RNS2 | ribonuclease 2 | chr2:16591256-16593515 FORWARD LENGTH=259	316002	197916	384009	456050	338494	301948	60816.9	799453	457367	404896	122878	695581	628747	1.28727e+06	683620	428065	320977	0	337974	271754	308816	220928	602366	498499	228871	40436.9	1.34891e+06	485748	109583	1.09094e+06	1.04661e+06	2.12075e+06	732413	320977	0	590716
AT2G40010.1	1	1	52.69	0.179658	7.14986	Condition 3	Condition 1	cytosol	| Symbols: | Ribosomal protein L10 family protein | chr2:16708578-16710448 REVERSE LENGTH=317	126674	1167.25	5946.92	2067.88	33964.1	54926.6	62920.2	114942	76895.8	77421.3	582520	73303.8	119124	196404	242838	3360.6	90687.6	0	72342.8	41597.8	123794	1302.97	9328.49	2260.36	41633.4	41835.4	193942	81667.5	519495	114969	198293	323571	5749.95	90687.6	0	126442
AT2G40290.1	1	1	77.32	0.0281556	4.37443	Condition 3	Condition 1	cytosol	| Symbols: | Eukaryotic translation initiation factor 2 subunit 1 | chr2:16829030-16830889 REVERSE LENGTH=344	80732.7	115848	156796	64862.3	104560	323923	110105	963749	420102	454470	424898	571436	293509	539712	457389	317583	225553	78372.8	452146	268414	78896.8	129317	245954	70899.7	245528	73208.6	1.62613e+06	446170	378927	896233	488573	889161	543381	225553	6771.29	790267
AT2G40300.1	3	2	126.64	0.338703	2.20398	Condition 3	Condition 4	plastid	| Symbols: ATFER4, FER4 | ferritin 4 | chr2:16831501-16833214 REVERSE LENGTH=259	115964	141216	189488	137171	145960	121219	147311	234860	133361	159188	172739	191003	147611	233511	186216	116889	118129	0	102946	84491	113327	157635	297236	149939	91881.8	97946.4	396279	141637	154050	299567	245713	384703	199996	118129	0	179930
AT2G40490.1	2	2	155.87	0.177273	1.48886	Condition 2	Condition 1	plastid	| Symbols: HEME2 | Uroporphyrinogen decarboxylase | chr2:16912961-16914988 FORWARD LENGTH=394	527714	456121	404401	280257	417123	583173	457333	609162	834484	621038	442977	616088	420428	379043	464634	341444	393807	662373	298086	423928	515713	509154	634353	306344	442035	304079	1.02784e+06	886267	395050	966265	699842	624463	584207	393807	57228.1	520999
AT2G40610.1	3	2	142.12	0.00495622	2.73204	Condition 1	Condition 3	extracellular	| Symbols: ATEXPA8, EXP8, ATEXP8, ATHEXP ALPHA 1.11, EXPA8 | expansin A8 | chr2:16949121-16950472 REVERSE LENGTH=253	2.16011e+06	2.32859e+06	1.96562e+06	2.10683e+06	2.14029e+06	1.14463e+06	976028	988612	862074	992835	908197	763644	905401	556371	783403	1.05518e+06	1.04796e+06	3.52385e+06	1.04723e+06	1.66856e+06	2.11098e+06	2.59934e+06	3.08332e+06	2.30293e+06	867606	648957	1.66808e+06	915569	809935	1.19769e+06	1.50712e+06	916607	1.8054e+06	1.04796e+06	304455	1.83037e+06
AT2G41100.3	1	1	86.09	0.00541917	3.92308	Condition 4	Condition 2	cytosol	| Symbols: TCH3, ATCAL4 | Calcium-binding EF hand family protein | chr2:17138336-17139406 FORWARD LENGTH=289	27185	41759.5	87613	33406.8	47491.1	23016.6	20371.6	58181.2	72115.4	43421.2	43151	139455	117202	50384.3	87548	156406	147362	152260	225351	170345	26566.8	46614.8	137432	36516.3	17446.2	13545	98169	76590.4	38482.3	218719	195094	83006.8	267610	147362	13155.1	393872
AT2G41530.1	3	3	168.52	0.000529544	1.54495	Condition 3	Condition 4	cytosol	| Symbols: ATSFGH, SFGH | S-formylglutathione hydrolase | chr2:17323656-17325430 REVERSE LENGTH=284	563234	702763	707131	650709	655959	615774	625891	624626	667139	633358	688073	768330	648123	661918	691611	538865	353586	485516	412670	447659	550426	784473	1.10922e+06	711277	466746	416152	1.05393e+06	708538	613628	1.20504e+06	1.07886e+06	1.09049e+06	921991	353586	41947.9	721270
AT2G41740.1	2	1	158.18	0.00277093	6.61072	Condition 1	Condition 4	cytosol	| Symbols: VLN2, ATVLN2 | villin 2 | chr2:17410962-17416878 REVERSE LENGTH=976	1.14469e+06	789643	888538	763619	896622	536163	401946	161287	449473	387218	296273	319573	340778	135819	273111	180656	166823	24583.4	170463	135631	1.11866e+06	881454	1.39378e+06	834696	406402	267252	272140	477365	264218	501214	567256	223759	309100	166823	2123.97	297937
AT2G41800.1	1	1	40.44	0.679557	2.64269	Condition 2	Condition 1	extracellular	| Symbols: | Protein of unknown function, DUF642 | chr2:17436671-17438005 REVERSE LENGTH=370	97060.2	147548	191573	118556	138684	235074	81262.3	863026	286640	366501	197080	193869	76338.1	304641	192982	314380	185532	32138	322471	213630	94853	164704	300506	129591	178182	54030.9	1.45618e+06	304427	175757	304061	127072	501888	537899	185532	2776.68	563619
AT2G42530.1	12	8	847.55	4.15977e-09	9.98197	Condition 4	Condition 1	plastid	| Symbols: COR15B | cold regulated 15b | chr2:17709191-17709873 REVERSE LENGTH=141	844273	560705	597658	700222	675715	2.86674e+06	4.25601e+06	5.70707e+06	3.21592e+06	4.01144e+06	6.4044e+06	6.78382e+06	6.42245e+06	5.9751e+06	6.39644e+06	6.78725e+06	5.3319e+06	8.25075e+06	6.60995e+06	6.74496e+06	825074	625898	937502	765398	2.17294e+06	2.8298e+06	9.62952e+06	3.41548e+06	5.71149e+06	1.06397e+07	1.06908e+07	9.84383e+06	1.16129e+07	5.3319e+06	712852	1.15529e+07
AT2G42540.1	10	1	645.25	6.27593e-08	22.9273	Condition 3	Condition 1	plastid	| Symbols: COR15A, COR15 | cold-regulated 15a | chr2:17711241-17711930 REVERSE LENGTH=127	669092	311149	338021	447568	441457	3.17191e+06	4.1731e+06	1.08396e+07	4.30805e+06	5.62317e+06	1.19169e+07	9.73782e+06	9.53528e+06	9.29577e+06	1.01214e+07	1.08303e+07	7.04669e+06	1.30043e+07	7.95683e+06	9.70952e+06	653876	347326	530228	489227	2.40425e+06	2.77467e+06	1.82897e+07	4.57538e+06	1.06276e+07	1.52727e+07	1.58724e+07	1.53145e+07	1.85305e+07	7.04669e+06	1.12355e+06	1.3907e+07
AT2G42590.1	2	1	97.42	0.116454	1.78475	Condition 3	Condition 4	cytosol	| Symbols: GRF9, GF14 MU | general regulatory factor 9 | chr2:17732118-17733775 REVERSE LENGTH=263	693933	542088	528436	477353	560453	392194	451831	654940	453717	488171	861588	807124	455745	664524	697245	635410	391130	146810	389323	390668	678153	605116	828919	521785	297276	300420	1.10508e+06	481872	768369	1.26588e+06	758630	1.09479e+06	1.08718e+06	391130	12684.1	680464
AT2G42740.1	1	1	41.02	0.0250157	2.12615	Condition 2	Condition 1	cytosol	| Symbols: RPL16A | ribosomal protein large subunit 16A | chr2:17791794-17792946 FORWARD LENGTH=182	409985	249273	263632	195331	279555	406985	645404	765848	559272	594377	573221	608230	533659	270114	496306	274121	498465	350746	453398	394182	400661	278256	413539	213513	308488	429126	1.29221e+06	593977	511202	953940	888324	445006	469018	498465	30303.9	792455
AT2G42910.1	1	1	29.89	0.218838	1.34783	Condition 2	Condition 3	cytosol	| Symbols: | Phosphoribosyltransferase family protein | chr2:17856396-17858394 FORWARD LENGTH=337	371725	334695	352765	319597	344696	231532	358247	421029	376554	346841	183877	282588	246949	315919	257333	189810	150997	481149	209149	257776	363272	373610	553356	349345	175498	238197	710402	399921	163983	443207	411070	520469	324763	150997	41570.6	365554
AT2G43030.1	4	4	203.7	0.031928	2.80606	Condition 3	Condition 4	plastid	| Symbols: | Ribosomal protein L3 family protein | chr2:17894898-17895713 FORWARD LENGTH=271	784331	402024	337998	339532	465971	256312	341969	419525	536624	388608	1.67588e+06	775572	733484	611712	949161	128093	546890	314248	363784	338254	766495	448767	530192	371136	194280	227374	707863	569923	1.49456e+06	1.2164e+06	1.22095e+06	1.00778e+06	219166	546890	27150.5	635827
AT2G43510.1	1	1	26.99	0.0382502	2.22113	Condition 4	Condition 1	extracellular	| Symbols: ATTI1, TI1 | trypsin inhibitor protein 1 | chr2:18067211-18067620 FORWARD LENGTH=89	537759	503544	589414	673410	576032	717890	637926	749913	401948	626919	416193	439698	656202	986403	624624	1.5108e+06	1.19189e+06	590222	1.82485e+06	1.27944e+06	525530	562091	924570	736090	544148	424154	1.26533e+06	426890	371164	689617	1.09231e+06	1.62507e+06	2.58496e+06	1.19189e+06	50994.3	3.18949e+06
AT2G43520.1	2	2	103.23	0.000109931	3.40805	Condition 4	Condition 2	extracellular	| Symbols: ATTI2, TI2 | trypsin inhibitor protein 2 | chr2:18068611-18069037 FORWARD LENGTH=90	2.98026e+06	2.68003e+06	3.37844e+06	2.69711e+06	2.93396e+06	2.31456e+06	2.36874e+06	2.2926e+06	1.17523e+06	2.03778e+06	2.94092e+06	2.89924e+06	3.23866e+06	4.16138e+06	3.31005e+06	7.53288e+06	5.38349e+06	5.24035e+06	9.62274e+06	6.94486e+06	2.91249e+06	2.99164e+06	5.29951e+06	2.94816e+06	1.7544e+06	1.57497e+06	3.8683e+06	1.24816e+06	2.62273e+06	4.54712e+06	5.39105e+06	6.85576e+06	1.28887e+07	5.38349e+06	452758	1.68187e+07
AT2G43530.1	2	2	127.6	0.0956351	1.90733	Condition 1	Condition 2	extracellular	| Symbols: | Scorpion toxin-like knottin superfamily protein | chr2:18070104-18070523 FORWARD LENGTH=85	1.18001e+07	8.929e+06	1.56839e+07	1.42488e+07	1.26655e+07	7.81445e+06	9.03747e+06	6.82573e+06	2.88407e+06	6.64043e+06	7.50393e+06	9.81397e+06	1.05361e+07	1.4387e+07	1.05602e+07	9.85662e+06	5.47915e+06	6.78681e+06	1.33508e+07	8.86834e+06	1.15318e+07	9.96717e+06	2.46022e+07	1.55751e+07	5.92321e+06	6.00898e+06	1.1517e+07	3.06304e+06	6.69205e+06	1.53921e+07	1.75384e+07	2.37021e+07	1.68646e+07	5.47915e+06	586370	2.33346e+07
AT2G43535.1	1	1	42.27	0.583877	1.65784	Condition 2	Condition 4	extracellular	| Symbols: | Scorpion toxin-like knottin superfamily protein | chr2:18071130-18071560 FORWARD LENGTH=97	238285	184360	454037	362590	309818	525186	531253	551693	145120	438313	137835	212169	290317	554001	298581	358574	201536	26228.7	471214	264388	232867	205796	712214	396340	398082	353228	930870	154126	122922	332763	483260	912704	613516	201536	2266.12	823594
AT2G43550.1	3	3	173.66	0.0205324	1.7088	Condition 1	Condition 3	extracellular	| Symbols: | Scorpion toxin-like knottin superfamily protein | chr2:18073263-18073651 FORWARD LENGTH=103	2.77236e+07	2.2515e+07	2.86035e+07	2.10133e+07	2.49639e+07	1.83539e+07	1.51135e+07	1.82894e+07	9.92291e+06	1.54199e+07	1.53192e+07	1.18577e+07	1.34538e+07	1.78051e+07	1.4609e+07	2.06856e+07	1.44583e+07	1.18105e+07	1.96491e+07	1.66509e+07	2.70932e+07	2.51328e+07	4.48682e+07	2.29692e+07	1.3912e+07	1.00489e+07	3.08597e+07	1.05387e+07	1.36618e+07	1.85974e+07	2.23951e+07	2.93335e+07	3.53928e+07	1.44583e+07	1.02041e+06	3.43429e+07
AT2G43560.1	3	3	136.44	0.0606981	1.77983	Condition 1	Condition 2	plastid	| Symbols: | FKBP-like peptidyl-prolyl cis-trans isomerase family protein | chr2:18073995-18075385 REVERSE LENGTH=223	985085	911229	1.00441e+06	891920	948162	384711	378934	759855	607409	532727	1.00162e+06	984239	691268	913598	897680	1.07917e+06	638239	334367	831929	720926	962684	1.01718e+06	1.57555e+06	974940	291604	251952	1.2821e+06	645101	893247	1.54367e+06	1.15068e+06	1.50513e+06	1.84644e+06	638239	28888.8	1.45405e+06
AT2G43570.1	1	1	67.99	0.461967	1.25931	Condition 2	Condition 1	extracellular	| Symbols: CHI | chitinase, putative | chr2:18076389-18077435 REVERSE LENGTH=277	784214	652322	765449	1.10012e+06	825527	1.33771e+06	952897	816628	1.05116e+06	1.0396e+06	706241	942581	1.03088e+06	1.47246e+06	1.03804e+06	1.25027e+06	851100	910401	1.03716e+06	1.01223e+06	766380	728167	1.2007e+06	1.20252e+06	1.01396e+06	633577	1.37789e+06	1.11639e+06	629830	1.47833e+06	1.71599e+06	2.42583e+06	2.1392e+06	851100	78657.3	1.81277e+06
AT2G43590.1	4	3	411	0.0019448	1.85409	Condition 4	Condition 1	extracellular	| Symbols: | Chitinase family protein | chr2:18081592-18082749 REVERSE LENGTH=264	2.35608e+06	2.8403e+06	2.19314e+06	2.17407e+06	2.3909e+06	4.25933e+06	2.34664e+06	2.67668e+06	2.33749e+06	2.90503e+06	2.99848e+06	2.608e+06	2.74454e+06	3.16443e+06	2.87886e+06	5.13423e+06	4.66341e+06	4.06234e+06	3.87178e+06	4.43294e+06	2.3025e+06	3.17054e+06	3.44021e+06	2.37643e+06	3.2285e+06	1.56027e+06	4.51636e+06	2.48254e+06	2.67406e+06	4.09036e+06	4.56854e+06	5.21331e+06	8.7846e+06	4.66341e+06	350980	6.76714e+06
AT2G43610.1	2	1	157.63	0.144345	1.40066	Condition 4	Condition 2	extracellular	| Symbols: | Chitinase family protein | chr2:18088058-18089184 REVERSE LENGTH=281	166014	147087	221754	202152	184252	201949	143269	180708	189809	178934	119596	222721	165884	219199	181850	313712	198871	210521	279401	250626	162239	164189	347849	220968	153074	95259.2	304908	201587	106656	349313	276129	361125	536757	198871	18188.7	488340
AT2G43620.1	7	6	515.14	0.000265133	8.4195	Condition 4	Condition 1	vacuole	| Symbols: | Chitinase family protein | chr2:18093954-18095025 REVERSE LENGTH=283	3.07018e+06	2.897e+06	3.99797e+06	3.63737e+06	3.40063e+06	1.78287e+07	1.44479e+07	1.78321e+07	3.15751e+06	1.33166e+07	1.12912e+07	1.73247e+07	1.6757e+07	2.52374e+07	1.76526e+07	3.42332e+07	2.82145e+07	1.93731e+07	3.27057e+07	2.86316e+07	3.00037e+06	3.23383e+06	6.27132e+06	3.97594e+06	1.35138e+07	9.60634e+06	3.00881e+07	3.35345e+06	1.00695e+07	2.71719e+07	2.78936e+07	4.15779e+07	5.85726e+07	2.82145e+07	1.6738e+06	5.71634e+07
AT2G43710.1	3	2	200.94	0.00193126	4.6677	Condition 3	Condition 1	plastid	| Symbols: SSI2, FAB2 | Plant stearoyl-acyl-carrier-protein desaturase family protein | chr2:18120107-18122495 FORWARD LENGTH=401	60348.9	61294.8	48606.3	29387.2	49909.3	83599.2	114792	424782	201199	206093	335011	278760	128534	189541	232962	174432	179940	150127	189336	173459	58976.6	68421.6	76245	32122.6	63366.7	76324.8	716734	213684	298765	437204	213957	312264	298451	179940	12970.8	330923
AT2G43750.1	4	4	199.66	0.447998	1.47255	Condition 3	Condition 4	plastid	| Symbols: OASB, ACS1, CPACS1, ATCS-B | O-acetylserine (thiol) lyase B | chr2:18129604-18132322 REVERSE LENGTH=392	543438	675692	703015	670968	648278	557831	406145	774755	1.04554e+06	696068	905103	664311	396021	989908	738836	545227	430503	440372	590853	501739	531080	754254	1.10277e+06	733421	422826	270044	1.30724e+06	1.11042e+06	807176	1.0419e+06	659215	1.63085e+06	932877	430503	38047.4	1.0327e+06
AT2G44100.1	6	2	271.61	0.288444	1.75375	Condition 4	Condition 1	cytosol	| Symbols: ATGDI1, AT-GDI1, GDI1 | guanosine nucleotide diphosphate dissociation inhibitor 1 | chr2:18241804-18244864 FORWARD LENGTH=445	254642	284727	301524	219160	265013	424757	221718	375745	393483	353926	410251	494493	427605	271566	400979	411738	268475	879928	298926	464767	248851	317832	472979	239559	321958	147419	633994	417900	365864	775556	711789	447398	704479	268475	76024.5	522467
AT2G44350.1	2	2	107.96	0.0474596	1.95616	Condition 3	Condition 1	mitochondrion	| Symbols: ATCS, CSY4 | Citrate synthase family protein | chr2:18316673-18320524 FORWARD LENGTH=473	325428	284694	350161	375226	333877	464916	402106	685841	582724	533897	479744	788116	533848	810759	653117	593329	327723	133232	377034	357830	318028	317796	549272	410152	352398	267359	1.15722e+06	618884	427838	1.23607e+06	888639	1.3357e+06	1.01518e+06	327723	11511.1	658984
AT2G44790.1	1	1	35.3	0.0366041	1.85375	Condition 1	Condition 3	extracellular	| Symbols: UCC2 | uclacyanin 2 | chr2:18462182-18463232 REVERSE LENGTH=202	928075	916095	995416	1.11558e+06	988791	975167	993084	898666	606765	868421	273721	498141	630158	731584	533401	1.00143e+06	905391	527961	1.16148e+06	899064	906971	1.02261e+06	1.56143e+06	1.21941e+06	739159	660297	1.51632e+06	644417	244106	781278	1.04896e+06	1.20527e+06	1.71343e+06	905391	45615	2.03005e+06
AT2G44920.2	5	2	318.89	0.0530096	1.77957	Condition 1	Condition 2	plastid	| Symbols: | Tetratricopeptide repeat (TPR)-like superfamily protein | chr2:18524419-18526502 FORWARD LENGTH=224	752160	420966	349457	700598	555795	309886	376670	258199	304527	312320	521444	353280	468190	509301	463054	437810	339503	527174	353626	414528	735055	469911	548168	765810	234888	250446	435659	323424	465027	554080	779345	839060	749088	339503	45547	618072
AT2G45180.1	3	3	225.69	0.000388548	4.02493	Condition 4	Condition 1	extracellular	| Symbols: | Bifunctional inhibitor/lipid-transfer protein/seed storage 2S albumin superfamily protein | chr2:18626377-18626781 FORWARD LENGTH=134	1.41118e+06	1.07534e+06	938108	788322	1.05324e+06	1.34943e+06	1.53602e+06	2.96929e+06	1.19046e+06	1.7613e+06	1.1026e+06	1.42155e+06	933191	2.02523e+06	1.37064e+06	5.01192e+06	4.06373e+06	2.65886e+06	5.2223e+06	4.2392e+06	1.37909e+06	1.20037e+06	1.47154e+06	861699	1.02285e+06	1.02129e+06	5.01007e+06	1.26433e+06	983309	2.22954e+06	1.55338e+06	3.33652e+06	8.57534e+06	4.06373e+06	229722	9.1276e+06
AT2G45220.1	19	15	1380.55	1.05725e-10	75.613	Condition 4	Condition 1	extracellular	| Symbols: | Plant invertase/pectin methylesterase inhibitor superfamily | chr2:18644281-18646394 REVERSE LENGTH=511	188044	126018	157212	120017	147823	373325	183242	234102	208380	249762	263173	363303	504569	353740	371196	1.01557e+07	9.64705e+06	1.61355e+07	8.77103e+06	1.11773e+07	183768	140670	246606	131188	282974	121837	395000	221311	234700	569800	839902	582778	1.73762e+07	9.64705e+06	1.39408e+06	1.53301e+07
AT2G45440.1	2	1	72.53	0.0877513	2.86808	Condition 3	Condition 4	plastid	| Symbols: DHDPS2 | dihydrodipicolinate synthase | chr2:18731294-18732867 FORWARD LENGTH=365	123875	152641	184095	141812	150606	159825	85671.6	255940	195049	174122	103466	261385	130531	394764	222537	117959	56428.7	12799.6	123175	77590.6	121058	170388	288777	155011	121145	56962.7	431848	207153	92271.2	409953	217281	650364	201826	56428.7	1105.87	215287
AT2G45470.1	9	5	550.94	0.00771314	1.64372	Condition 2	Condition 4	extracellular,plasma membrane	| Symbols: FLA8, AGP8 | FASCICLIN-like arabinogalactan protein 8 | chr2:18742797-18744059 REVERSE LENGTH=420	3.69711e+06	3.31214e+06	2.79213e+06	3.10896e+06	3.22759e+06	4.15695e+06	5.44327e+06	3.64709e+06	3.87521e+06	4.28063e+06	2.96159e+06	2.36886e+06	2.79248e+06	2.71807e+06	2.71025e+06	1.91421e+06	2.61615e+06	3.66566e+06	2.22091e+06	2.60423e+06	3.61303e+06	3.69725e+06	4.37981e+06	3.39834e+06	3.15089e+06	3.6192e+06	6.15372e+06	4.11568e+06	2.64116e+06	3.71529e+06	4.64834e+06	4.47795e+06	3.27519e+06	2.61615e+06	316708	3.88173e+06
AT2G46760.1	4	2	218.44	0.115752	2.39005	Condition 1	Condition 3	plasma membrane	| Symbols: | D-arabinono-1,4-lactone oxidase family protein | chr2:19213028-19215166 REVERSE LENGTH=603	301769	371031	548649	379722	400293	227125	91604.9	299986	75726.1	173611	56495.9	166948	166541	279948	167483	305551	109811	46971.2	226317	172163	294907	414171	860624	415066	172156	60907.7	506166	80425.2	50383.4	261839	277223	461207	522794	109811	4058.25	395559
AT2G46930.1	5	5	291.48	0.402037	1.39104	Condition 2	Condition 3	extracellular	| Symbols: | Pectinacetylesterase family protein | chr2:19283625-19286090 FORWARD LENGTH=416	1.64317e+06	1.3518e+06	1.16888e+06	1.00885e+06	1.29318e+06	1.70622e+06	1.99086e+06	1.49983e+06	1.27666e+06	1.61839e+06	2.36019e+06	948038	788735	556808	1.16344e+06	729211	1.31125e+06	1.65677e+06	1.23308e+06	1.23258e+06	1.60581e+06	1.50898e+06	1.83353e+06	1.10275e+06	1.29328e+06	1.32371e+06	2.53066e+06	1.35588e+06	2.10483e+06	1.48689e+06	1.31292e+06	917327	1.24767e+06	1.31125e+06	143142	2.1552e+06
AT2G47390.1	4	4	210.14	0.7084	5.20092	Condition 4	Condition 3	mitochondrion	| Symbols: | Prolyl oligopeptidase family protein | chr2:19442278-19446253 REVERSE LENGTH=961	2.18113e+07	2.36876e+07	1.73105e+07	2.42133e+07	2.17557e+07	1.8427e+07	4.04397e+07	1.75224e+07	2.15458e+07	2.44837e+07	1.77243e+07	1.27883e+07	1.26655e+07	1.49952e+07	1.45433e+07	1.08838e+07	1.52284e+07	2.63695e+08	1.27483e+07	7.56388e+07	2.13153e+07	2.64418e+07	2.71537e+07	2.64671e+07	1.39673e+07	2.68882e+07	2.95654e+07	2.28827e+07	1.58066e+07	2.0057e+07	2.1083e+07	2.47043e+07	1.86221e+07	1.52284e+07	2.27828e+07	2.22816e+07
AT2G47400.1	3	3	293.62	0.00196143	1.81747	Condition 1	Condition 2	plastid	| Symbols: CP12-1, CP12 | CP12 domain-containing protein 1 | chr2:19446889-19447263 FORWARD LENGTH=124	3.91233e+06	4.97514e+06	4.38393e+06	5.14271e+06	4.60353e+06	1.69192e+06	2.99665e+06	2.19648e+06	3.24668e+06	2.53293e+06	3.35735e+06	3.19312e+06	2.7482e+06	3.14024e+06	3.10973e+06	3.34684e+06	2.94058e+06	3.03768e+06	3.23279e+06	3.13947e+06	3.82337e+06	5.5536e+06	6.87674e+06	5.62139e+06	1.28245e+06	1.99246e+06	3.70612e+06	3.44815e+06	2.9941e+06	5.00804e+06	4.57463e+06	5.17347e+06	5.72641e+06	2.94058e+06	262451	5.65031e+06
AT2G47470.1	3	1	137.52	0.395973	53.0642	Condition 3	Condition 1	endoplasmic reticulum	| Symbols: ATPDIL2-1, UNE5, MEE30, PDI11, ATPDI11 | thioredoxin family protein | chr2:19481503-19483683 FORWARD LENGTH=361	3243.67	6.26221	9804.27	3691.62	4186.45	34868.5	0	141969	32359	52299	593814	74881.7	64627.3	155280	222151	40640.5	11008	0	48340.4	24997.2	3169.91	6.99031	15379.2	4035.23	26429.7	0	239543	34367	529567	117444	107578	255820	69535.4	11008	0	84489.9
AT2G47730.1	3	2	142.29	1.06701e-05	30.6998	Condition 3	Condition 1	plastid	| Symbols: ATGSTF8, ATGSTF5, GST6, GSTF8 | glutathione S-transferase phi 8 | chr2:19558213-19559266 FORWARD LENGTH=263	13693.8	11294.6	7355.58	8515.25	10214.8	64576.3	35509.9	130512	27056.6	64413.6	401414	210276	263736	378945	313593	170297	170325	38917	167431	136742	13382.4	12607.8	11538.1	9307.85	48947.7	23610.4	220212	28735.6	357983	329794	439014	624303	291376	170325	3362.37	292638
AT3G01480.1	5	1	377.64	0.396215	2.03778	Condition 1	Condition 4	plastid	| Symbols: CYP38, ATCYP38 | cyclophilin 38 | chr3:188569-190674 FORWARD LENGTH=437	450105	425722	713004	517950	526695	105538	99095.7	643011	222873	267630	546980	517288	176724	567907	452225	493403	194580	0	345880	258466	439869	475221	1.11844e+06	566161	79996.1	65888.3	1.08495e+06	236703	487800	811308	294173	935613	844207	194580	0	604533
AT3G01500.1	14	6	1067.85	0.020833	2.05375	Condition 3	Condition 1	cytosol	| Symbols: CA1, ATBCA1, SABP3, ATSABP3 | carbonic anhydrase 1 | chr3:194853-196716 REVERSE LENGTH=270	4.24961e+06	4.29282e+06	4.0104e+06	3.81161e+06	4.09111e+06	2.96867e+06	3.86923e+06	6.16241e+06	4.75798e+06	4.43957e+06	9.10229e+06	7.72062e+06	5.73986e+06	1.10457e+07	8.40212e+06	8.22608e+06	4.16599e+06	1.20521e+07	5.315e+06	7.43979e+06	4.15297e+06	4.79195e+06	6.29081e+06	4.16639e+06	2.2502e+06	2.57263e+06	1.03978e+07	5.05323e+06	8.11748e+06	1.21089e+07	9.55452e+06	1.81975e+07	1.40747e+07	4.16599e+06	1.04128e+06	9.28962e+06
AT3G01910.1	5	1	293.44	0.169775	1.90359	Condition 2	Condition 1	peroxisome	| Symbols: SOX, AT-SO, AtSO | sulfite oxidase | chr3:314919-317274 REVERSE LENGTH=393	236439	127489	276598	268352	227220	486539	292024	481594	469976	432533	291881	396236	296971	364852	337485	339440	223111	49346.4	369172	245267	231063	142312	433879	293330	368788	194165	812593	499140	260302	621452	494336	601084	580777	223111	4263.45	645244
AT3G02110.1	6	6	278.78	0.000118857	2.66167	Condition 1	Condition 3	vacuole	| Symbols: scpl25 | serine carboxypeptidase-like 25 | chr3:370902-373637 REVERSE LENGTH=473	2.44174e+06	2.17413e+06	1.69544e+06	1.81474e+06	2.03151e+06	1.28753e+06	1.5647e+06	1.15762e+06	1.44696e+06	1.3642e+06	1.00983e+06	667638	822451	553067	763247	671837	1.1583e+06	969460	1.09821e+06	974453	2.38621e+06	2.42691e+06	2.65951e+06	1.98365e+06	975924	1.04036e+06	1.95324e+06	1.53674e+06	900573	1.04711e+06	1.36905e+06	911163	1.1495e+06	1.1583e+06	83759.9	1.91947e+06
AT3G02230.1	10	3	451.16	0.0849824	1.72956	Condition 3	Condition 4	cytosol	| Symbols: RGP1, ATRGP1 | reversibly glycosylated polypeptide 1 | chr3:415463-417304 FORWARD LENGTH=357	548700	792040	822440	792922	739026	919808	739538	722446	868993	812696	646978	1.39972e+06	929117	944732	980137	687349	634772	284658	660015	566699	536222	884130	1.2901e+06	866727	697198	491715	1.21898e+06	922917	576979	2.1953e+06	1.5466e+06	1.55642e+06	1.17605e+06	634772	24594.1	1.15358e+06
AT3G02360.1	1	1	40.66	0.579134	1.35993	Condition 4	Condition 3	peroxisome	| Symbols: | 6-phosphogluconate dehydrogenase family protein | chr3:482498-483958 FORWARD LENGTH=486	195149	392315	365377	424079	344230	244644	266732	681244	301188	373452	232469	273561	195546	595978	324389	614445	446490	0	703649	441146	190711	437929	573139	463552	185436	177349	1.14946e+06	319878	207318	429050	325504	981859	1.05131e+06	446490	0	1.22985e+06
AT3G02520.1	7	1	352.54	0.0535207	1.82473	Condition 1	Condition 4	cytosol	| Symbols: GRF7, GF14 NU | general regulatory factor 7 | chr3:526800-527915 REVERSE LENGTH=265	678680	347913	523965	411877	490609	313834	406771	612895	461313	448704	405458	496600	296973	426737	406442	419783	262120	156781	236782	268867	663247	388365	821905	450215	237881	270460	1.03414e+06	489940	361590	778861	494339	703039	718243	262120	13545.7	413851
AT3G02560.1	1	1	50.67	0.00110528	8.6079	Condition 3	Condition 1	cytosol	| Symbols: | Ribosomal protein S7e family protein | chr3:542341-543168 FORWARD LENGTH=191	132443	110999	153577	59655.1	114169	227207	220390	711723	313674	368248	1.25434e+06	1.0394e+06	760047	877222	982752	609356	572211	121845	803761	526793	129431	123905	240904	65207.8	172219	146536	1.20089e+06	333138	1.11863e+06	1.63018e+06	1.26517e+06	1.4452e+06	1.0426e+06	572211	10527.2	1.40482e+06
AT3G02730.1	4	3	185.31	0.0443983	1.57558	Condition 1	Condition 2	plastid	| Symbols: TRXF1, ATF1 | thioredoxin F-type 1 | chr3:588570-589591 REVERSE LENGTH=178	5.12026e+06	6.74658e+06	5.77273e+06	7.89676e+06	6.38408e+06	3.53776e+06	3.74279e+06	5.06538e+06	3.86164e+06	4.05189e+06	3.85625e+06	5.63934e+06	4.76559e+06	7.04632e+06	5.32688e+06	7.3649e+06	4.53405e+06	6.65074e+06	5.39478e+06	5.98612e+06	5.00383e+06	7.531e+06	9.05526e+06	8.63179e+06	2.68156e+06	2.48856e+06	8.54681e+06	4.10127e+06	3.43903e+06	8.84467e+06	7.93277e+06	1.16086e+07	1.26013e+07	4.53405e+06	574614	9.42907e+06
AT3G02880.1	2	1	99.48	0.225472	4.05296	Condition 3	Condition 4	plasma membrane	| Symbols: | Leucine-rich repeat protein kinase family protein | chr3:634819-636982 FORWARD LENGTH=627	43703.9	69570.2	109184	99407.6	80466.4	57725.8	0	187496	0	61305.5	92415	99256.2	97155.7	433397	180556	68218.1	63543.9	0	46434.6	44549.1	42710.1	77659.1	171268	108660	43755.1	0	316362	0	82416.3	155672	161725	714010	116720	63543.9	0	81158.9
AT3G03250.1	7	2	370.27	0.0166051	2.30698	Condition 3	Condition 1	cytosol	| Symbols: UGP, UGP1, AtUGP1 | UDP-GLUCOSE PYROPHOSPHORYLASE 1 | chr3:749761-754014 REVERSE LENGTH=469	222368	164616	159129	150145	174064	340183	248276	334191	337423	315018	766300	347441	272506	220008	401564	212132	175990	235600	205648	207342	217311	183756	249614	164120	257853	165078	563880	358361	683391	544922	453611	362458	362955	175990	20355.5	359434
AT3G03710.1	1	1	30.18	0.625841	1.36877	Condition 3	Condition 2	plastid	| Symbols: RIF10, PNP | polyribonucleotide nucleotidyltransferase, putative | chr3:919542-924906 FORWARD LENGTH=922	871212	1.23487e+06	1.49821e+06	1.27252e+06	1.2192e+06	1.02805e+06	634078	1.55058e+06	822454	1.00879e+06	1.26239e+06	1.30296e+06	1.20958e+06	1.7483e+06	1.38081e+06	1.36154e+06	1.40482e+06	364755	1.53621e+06	1.16683e+06	851400	1.37845e+06	2.35013e+06	1.39097e+06	779244	421595	2.61629e+06	873490	1.12581e+06	2.04354e+06	2.01346e+06	2.88027e+06	2.32958e+06	1.40482e+06	31514.3	2.68501e+06
AT3G03780.1	28	4	1681.22	0.037737	1.50406	Condition 2	Condition 4	cytosol	| Symbols: ATMS2, MS2 | methionine synthase 2 | chr3:957602-960740 FORWARD LENGTH=765	623695	562893	626793	551960	591335	693130	729163	774293	721962	729637	587666	651089	524835	608287	592969	381479	382207	793627	383126	485110	609512	628340	983203	603336	525380	484817	1.30646e+06	766763	524084	1.02116e+06	873637	1.00214e+06	652706	382207	68568.2	669633
AT3G04190.1	1	1	31.42	0.000651163	3.28391	Condition 1	Condition 4	extracellular	| Symbols: | RmlC-like cupins superfamily protein | chr3:1101960-1102747 REVERSE LENGTH=222	3.14354e+07	3.707e+07	5.68128e+07	5.55106e+07	4.52072e+07	2.17732e+07	1.64919e+07	1.97318e+07	1.55715e+07	1.83921e+07	7.21743e+06	1.91757e+07	1.08039e+07	1.93094e+07	1.41266e+07	1.22821e+07	1.13922e+07	1.0644e+07	2.07467e+07	1.37663e+07	3.07205e+07	4.13801e+07	8.91181e+07	6.06775e+07	1.65037e+07	1.09654e+07	3.32934e+07	1.65378e+07	6.43655e+06	3.00749e+07	1.79841e+07	3.18117e+07	2.10146e+07	1.13922e+07	919625	3.62614e+07
AT3G04230.1	1	1	41.42	0.0213921	6.61117	Condition 3	Condition 1	cytosol	| Symbols: | Ribosomal protein S5 domain 2-like superfamily protein | chr3:1113169-1113609 REVERSE LENGTH=146	47180.8	17762.7	39496.4	3568.35	27002.1	106263	82832.2	314601	179048	170686	158312	129378	87141.2	339231	178515	104821	105906	12526.1	155383	94658.8	46107.9	19828	61955.1	3900.49	80545.3	55074.7	530825	190159	141183	202915	145055	558875	179347	105906	1082.23	271580
AT3G04640.1	1	1	31.5	2.42055e-05	2.9615	Condition 1	Condition 3	plasma membrane	| Symbols: | glycine-rich protein | chr3:1261062-1261541 REVERSE LENGTH=159	1.54044e+06	1.35937e+06	1.26024e+06	1.51217e+06	1.41805e+06	547052	890095	598614	661504	674316	365406	574476	352899	622537	478830	1.14071e+06	1.19856e+06	1.7211e+06	1.05916e+06	1.27988e+06	1.50541e+06	1.51742e+06	1.97684e+06	1.65292e+06	414656	591820	1.01004e+06	702553	325872	901000	587433	1.02561e+06	1.95173e+06	1.19856e+06	148701	1.85121e+06
AT3G04720.1	2	2	91.31	0.0165831	2.63876	Condition 1	Condition 2	extracellular	| Symbols: PR4, HEL, PR-4 | pathogenesis-related 4 | chr3:1285691-1286531 REVERSE LENGTH=212	591842	357590	580267	758059	571939	287357	161647	227286	190692	216746	276991	310164	290176	343828	305290	328238	261361	76895.7	310310	244201	578383	399167	910222	828618	217812	107478	383499	202525	247022	486458	483024	566448	561612	261361	6643.67	542364
AT3G04790.1	3	3	203.39	0.0153734	3.50944	Condition 3	Condition 1	plastid	| Symbols: | Ribose 5-phosphate isomerase, type A protein | chr3:1313365-1314195 FORWARD LENGTH=276	338072	318008	339862	253276	312304	504729	546930	1.52108e+06	558136	782719	2.06783e+06	869288	497066	949863	1.09601e+06	624409	501194	331174	572284	507265	330384	354983	533117	276850	382575	363651	2.56652e+06	592771	1.84411e+06	1.36338e+06	827413	1.56488e+06	1.06836e+06	501194	28613	1.00024e+06
AT3G04840.1	1	1	43	0.00529885	7.42671	Condition 3	Condition 1	cytosol	| Symbols: | Ribosomal protein S3Ae | chr3:1329751-1331418 FORWARD LENGTH=262	13416.4	66084.2	69847.3	36499.4	46461.8	89193.6	87344.2	363721	59935.9	150049	438454	309921	245948	385911	345058	149988	135539	40759.6	188439	128681	13111.3	73767.8	109564	39896.8	67607.2	58074.7	613705	63655.1	391016	486076	409403	635778	256628	135539	3521.56	329355
AT3G05180.1	4	4	285.1	0.10126	1.6061	Condition 2	Condition 1	extracellular	| Symbols: | GDSL-like Lipase/Acylhydrolase superfamily protein | chr3:1468599-1470529 REVERSE LENGTH=379	914626	894916	623657	649382	770645	1.34781e+06	1.51336e+06	962762	1.12701e+06	1.23774e+06	1.41955e+06	885173	610985	645979	890422	777242	1.17642e+06	969831	930438	963482	893827	998967	978284	709826	1.02162e+06	1.00623e+06	1.62447e+06	1.19695e+06	1.26596e+06	1.38829e+06	1.01704e+06	1.06423e+06	1.32985e+06	1.17642e+06	83792	1.62623e+06
AT3G05590.1	1	1	75.62	0.00302421	18.8636	Condition 3	Condition 1	cytosol	| Symbols: RPL18 | ribosomal protein L18 | chr3:1621511-1622775 FORWARD LENGTH=187	177158	17464	103976	830.384	74857.1	339590	598786	783371	478817	550141	1.92821e+06	1.30423e+06	1.06549e+06	1.35037e+06	1.41207e+06	353346	473957	950418	468882	561651	173129	19494.6	163100	907.676	257404	398130	1.32178e+06	508529	1.71959e+06	2.04554e+06	1.7736e+06	2.2247e+06	604571	473957	82114.7	819517
AT3G05900.1	2	1	86.12	0.259888	4.22369	Condition 1	Condition 4	nucleus	| Symbols: | neurofilament protein-related | chr3:1761408-1763854 REVERSE LENGTH=673	771119	365607	491467	524938	538283	353097	188099	173186	133256	211910	347619	326374	288222	254558	304193	258136	122858	0	128781	127444	753583	408116	770927	573799	267642	125066	292217	141525	310009	511881	479773	419377	441667	122858	0	225085
AT3G05910.1	14	3	820.99	0.54358	1.2869	Condition 2	Condition 4	extracellular	| Symbols: | Pectinacetylesterase family protein | chr3:1764509-1767240 REVERSE LENGTH=415	4.03582e+06	2.92892e+06	2.64758e+06	2.14234e+06	2.93867e+06	3.46984e+06	3.76015e+06	3.99423e+06	3.60182e+06	3.70651e+06	5.8276e+06	2.74144e+06	2.14928e+06	2.57663e+06	3.32374e+06	1.93089e+06	2.99174e+06	3.71275e+06	2.88535e+06	2.88018e+06	3.94405e+06	3.26947e+06	4.15306e+06	2.34175e+06	2.63008e+06	2.50011e+06	6.73946e+06	3.82533e+06	5.19709e+06	4.29964e+06	3.57768e+06	4.24493e+06	3.30373e+06	2.99174e+06	320776	5.04306e+06
AT3G06150.1	1	1	30.02	0.141497	11.8072	Condition 3	Condition 4	plasma membrane,endoplasmic reticulum	| Symbols: | unknown protein BEST Arabidopsis thaliana protein match is: unknown protein (TAIR:AT5G19060.1) Has 61 Blast hits to 59 proteins in 10 species: Archae - 0 Bacteria - 0 Metazoa - 3 Fungi - 0 Plants - 58 Viruses - 0 Other Eukaryot	41646.2	32786.5	69274.7	35139.2	44711.7	12930.5	28674.7	127853	45546.1	53751	246896	269314	210485	319341	261509	35550.6	37515.7	0	15526.6	22148.2	40699.1	36598.6	108666	38410	9801.08	19065.7	215726	48372.4	220184	422388	350371	526107	60826.6	37515.7	0	27137.6
AT3G07010.1	9	6	582.67	1.43417e-09	3.61397	Condition 1	Condition 3	extracellular	| Symbols: | Pectin lyase-like superfamily protein | chr3:2212973-2216306 REVERSE LENGTH=416	7.56242e+06	7.27596e+06	7.33477e+06	6.87641e+06	7.26239e+06	3.53402e+06	3.38942e+06	3.13521e+06	3.04889e+06	3.27689e+06	1.68238e+06	1.93325e+06	1.96732e+06	2.45518e+06	2.00953e+06	2.98449e+06	3.34698e+06	3.01164e+06	3.02153e+06	3.09116e+06	7.39044e+06	8.12193e+06	1.15055e+07	7.51647e+06	2.67873e+06	2.25361e+06	5.29003e+06	3.23809e+06	1.50035e+06	3.03208e+06	3.2748e+06	4.04484e+06	5.10643e+06	3.34698e+06	260201	5.28107e+06
AT3G07230.1	1	1	45.9	0.0642066	10.4835	Condition 3	Condition 1	nucleus	| Symbols: | wound-responsive protein-related | chr3:2299920-2300183 FORWARD LENGTH=46	32169.9	9997.18	89687.2	27501.3	39838.9	0	27444.2	144729	0	43043.3	237798	463919	322671	646214	417650	136878	49426.7	1099.75	189325	94182.2	31438.4	11159.6	140686	30061.1	0	18247.6	244201	0	212070	727604	537116	1.06462e+06	234196	49426.7	95.017	330904
AT3G07320.1	7	7	505.49	0.611115	1.20914	Condition 4	Condition 1	extracellular	| Symbols: | O-Glycosyl hydrolases family 17 protein | chr3:2332324-2333925 REVERSE LENGTH=460	5.98768e+06	4.32846e+06	4.31441e+06	4.40944e+06	4.76e+06	4.53592e+06	6.65124e+06	4.94195e+06	5.62664e+06	5.43894e+06	5.18586e+06	5.27553e+06	6.23131e+06	5.13926e+06	5.45799e+06	4.90232e+06	5.11952e+06	8.49997e+06	4.50019e+06	5.7555e+06	5.85152e+06	4.83173e+06	6.7677e+06	4.81987e+06	3.43815e+06	4.42238e+06	8.33854e+06	5.97579e+06	4.62478e+06	8.27407e+06	1.03726e+07	8.4668e+06	8.38781e+06	5.11952e+06	734385	7.86548e+06
AT3G07390.1	4	4	225.61	0.314947	1.23663	Condition 4	Condition 1	plasma membrane	| Symbols: AIR12 | auxin-responsive family protein | chr3:2365452-2366273 FORWARD LENGTH=273	2.23765e+06	2.37752e+06	2.43235e+06	2.74274e+06	2.44757e+06	2.76694e+06	2.76332e+06	2.6967e+06	2.67413e+06	2.72527e+06	2.02298e+06	3.07275e+06	3.16851e+06	3.8415e+06	3.02644e+06	3.70697e+06	2.83425e+06	2.5148e+06	3.05087e+06	3.02672e+06	2.18677e+06	2.65395e+06	3.81545e+06	2.99803e+06	2.09729e+06	1.83732e+06	4.55013e+06	2.84007e+06	1.80411e+06	4.81927e+06	5.27428e+06	6.32878e+06	6.34258e+06	2.83425e+06	217275	5.33235e+06
AT3G07470.1	3	2	172.5	0.00126083	2.78996	Condition 1	Condition 2	plasma membrane	| Symbols: | Protein of unknown function, DUF538 | chr3:2387291-2388343 REVERSE LENGTH=169	512192	540733	665814	899344	654521	198144	212812	239294	288145	234599	183321	298637	302706	357891	285639	443488	214549	202834	344717	301397	500544	603604	1.04441e+06	983054	150190	141498	403760	306025	163487	468378	503882	589616	758802	214549	17524.6	602501
AT3G07990.1	1	1	57.03	0.246733	1.71032	Condition 1	Condition 3	vacuole	| Symbols: SCPL27 | serine carboxypeptidase-like 27 | chr3:2552544-2554644 FORWARD LENGTH=459	708560	1.05181e+06	805721	953771	879967	721097	921857	314337	700079	664342	870987	518355	480956	187717	514504	350753	741635	722290	445149	564957	692447	1.17411e+06	1.26387e+06	1.04255e+06	546579	612938	530380	743521	776752	812981	800596	309258	600134	741635	62404.8	778037
AT3G08030.1	16	2	1467.53	0.000102194	3.03225	Condition 2	Condition 3	extracellular	| Symbols: | Protein of unknown function, DUF642 | chr3:2564191-2565819 FORWARD LENGTH=365	1.14205e+07	9.18483e+06	7.59807e+06	8.36739e+06	9.14269e+06	1.19788e+07	1.21875e+07	1.07481e+07	9.15616e+06	1.10176e+07	3.85059e+06	3.85862e+06	3.64518e+06	3.17956e+06	3.63349e+06	4.29914e+06	5.98655e+06	1.01579e+07	4.35515e+06	6.1997e+06	1.11608e+07	1.02527e+07	1.19185e+07	9.14622e+06	9.07971e+06	8.10341e+06	1.81352e+07	9.72433e+06	3.43398e+06	6.05181e+06	6.06774e+06	5.23825e+06	7.35578e+06	5.98655e+06	877631	7.61198e+06
AT3G08590.1	4	2	142.21	0.00198991	2.11587	Condition 3	Condition 1	cytosol	| Symbols: | Phosphoglycerate mutase, 2,3-bisphosphoglycerate-independent | chr3:2608683-2611237 REVERSE LENGTH=560	235690	159042	227197	205268	206799	234666	190709	315950	296440	259441	613463	367432	345124	424220	437560	288454	193258	205974	242538	232556	230330	177534	356386	224374	177872	126801	533102	314835	547090	576275	574491	698892	493542	193258	17795.9	423910
AT3G08740.1	3	3	167.36	0.0524685	1.93638	Condition 2	Condition 4	plastid	| Symbols: | elongation factor P (EF-P) family protein | chr3:2654788-2656154 REVERSE LENGTH=236	601769	694719	558145	692027	636665	709409	1.17192e+06	1.65459e+06	1.03875e+06	1.14367e+06	1.64776e+06	920178	636477	570736	943788	486806	542273	666631	666777	590622	588085	775494	875521	756441	537719	779202	2.79179e+06	1.10321e+06	1.46948e+06	1.4432e+06	1.05948e+06	940273	832920	542273	57595.9	1.1654e+06
AT3G08770.1	4	4	237.69	0.00233945	2.07257	Condition 2	Condition 4	extracellular	| Symbols: LTP6 | lipid transfer protein 6 | chr3:2664349-2664784 REVERSE LENGTH=113	3.76602e+07	4.16829e+07	4.00547e+07	4.1662e+07	4.02649e+07	3.90217e+07	5.39985e+07	4.01679e+07	4.27135e+07	4.39754e+07	1.66726e+07	3.04506e+07	3.85476e+07	3.97483e+07	3.13548e+07	1.81376e+07	2.28862e+07	2.17628e+07	2.20847e+07	2.12178e+07	3.68037e+07	4.65293e+07	6.28308e+07	4.55399e+07	2.95778e+07	3.59034e+07	6.77752e+07	4.5364e+07	1.48687e+07	4.77583e+07	6.41661e+07	6.54843e+07	3.10332e+07	2.28862e+07	1.88027e+06	3.85998e+07
AT3G09260.1	6	3	273.24	0.0500119	2.56774	Condition 1	Condition 4	endoplasmic reticulum	| Symbols: PYK10, PSR3.1, BGLU23, LEB | Glycosyl hydrolase superfamily protein | chr3:2840657-2843730 REVERSE LENGTH=524	349288	408757	548965	417900	431227	172293	148897	208032	148784	169501	133865	169164	110232	700932	278548	113244	249110	208607	100801	167940	341345	456283	861121	456797	130595	99000.7	351011	158017	119382	265315	183491	1.15477e+06	193760	249110	18023.3	176181
AT3G09440.1	14	2	916.06	0.00427695	10.3521	Condition 3	Condition 1	cytosol	| Symbols: | Heat shock protein 70 (Hsp 70) family protein | chr3:2903434-2905632 REVERSE LENGTH=649	18855.4	38667	26980.2	17297.3	25450	43833.6	69806.9	214599	70997.9	99809.3	697365	163594	97289.3	95593.3	263460	73703.4	104632	89978.4	101187	92375.2	18426.6	43162.7	42321.9	18907.3	33225.1	46414.3	362092	75403.6	621915	256579	161947	157487	126106	104632	7774	176856
AT3G09630.1	1	1	34.19	0.101133	14.5447	Condition 3	Condition 1	cytosol	| Symbols: | Ribosomal protein L4/L1 family | chr3:2953813-2955444 FORWARD LENGTH=406	1225.75	13050.9	9885.04	43744.4	16976.5	10592.5	48315.5	224941	38812.8	80665.5	728064	197268	17730.8	44608.7	246918	44743.8	95362.4	46984.7	45491.9	58145.7	1197.88	14568.4	15505.9	47816.1	8028.95	32124.7	379543	41221.3	649292	309393	29514.6	73491.7	76556.1	95362.4	4059.41	79511.2
AT3G09820.1	2	2	175.36	0.00838054	5.86207	Condition 3	Condition 1	cytosol	| Symbols: ADK1, ATADK1 | adenosine kinase 1 | chr3:3012122-3014624 FORWARD LENGTH=344	188184	136274	74849.9	115158	128616	168821	455973	324812	253838	300861	1.83512e+06	486998	274268	419445	753958	134609	215368	100347	243779	173526	183905	152118	117412	125876	127963	303174	548054	269590	1.63657e+06	763801	456545	691026	230315	215368	8669.81	426080
AT3G10060.1	6	6	318.62	0.00110381	1.89704	Condition 4	Condition 2	plastid	| Symbols: | FKBP-like peptidyl-prolyl cis-trans isomerase family protein | chr3:3102291-3103801 FORWARD LENGTH=230	2.75711e+06	2.94755e+06	3.06586e+06	2.6525e+06	2.85575e+06	1.72278e+06	1.54177e+06	2.66502e+06	2.27248e+06	2.05051e+06	3.00111e+06	4.13221e+06	2.81673e+06	3.35868e+06	3.32719e+06	4.71445e+06	3.68247e+06	3.27834e+06	3.88439e+06	3.88991e+06	2.69441e+06	3.29026e+06	4.80918e+06	2.89939e+06	1.30583e+06	1.02512e+06	4.49668e+06	2.4135e+06	2.67641e+06	6.48091e+06	4.68872e+06	5.53335e+06	8.06636e+06	3.68247e+06	283243	6.78919e+06
AT3G10520.1	3	3	113.21	0.797365	1.21439	Condition 1	Condition 2	cytosol	| Symbols: AHB2, GLB2, ARATH GLB2, NSHB2, ATGLB2, HB2 | haemoglobin 2 | chr3:3276516-3277765 REVERSE LENGTH=158	227256	245964	251338	286885	252861	136439	184981	316437	195025	208220	159262	222171	194349	428538	251080	313035	200540	119393	279614	228145	222088	274562	394255	313589	103418	122993	533923	207127	142030	348449	323512	706006	535599	200540	10315.4	488712
AT3G10720.2	7	4	303.56	8.49753e-06	2.55798	Condition 4	Condition 3	extracellular	| Symbols: | Plant invertase/pectin methylesterase inhibitor superfamily | chr3:3354639-3357581 REVERSE LENGTH=619	1.15338e+06	967163	930348	1.01196e+06	1.01571e+06	638470	816091	649092	610350	678501	617354	409420	537565	443938	502069	966576	1.43372e+06	1.45368e+06	1.28316e+06	1.28428e+06	1.12715e+06	1.07961e+06	1.45937e+06	1.10615e+06	483949	542615	1.09521e+06	648224	550560	642128	894826	731376	1.6538e+06	1.43372e+06	125595	2.24272e+06
AT3G10740.1	10	10	681.65	3.8175e-05	5.49135	Condition 1	Condition 3	extracellular	| Symbols: ASD1, ARAF1, ARAF, ATASD1 | alpha-L-arabinofuranosidase 1 | chr3:3361031-3364573 REVERSE LENGTH=678	4.95348e+06	2.99057e+06	2.12873e+06	3.03793e+06	3.27768e+06	1.90377e+06	1.92851e+06	1.6184e+06	839499	1.57255e+06	571566	484715	692227	639009	596879	1.34743e+06	1.20322e+06	1.91137e+06	1.29392e+06	1.43898e+06	4.84083e+06	3.33828e+06	3.33917e+06	3.3207e+06	1.44302e+06	1.28226e+06	2.73073e+06	891593	509726	760221	1.15228e+06	1.05275e+06	2.30544e+06	1.20322e+06	165139	2.26152e+06
AT3G10850.1	1	1	26.37	3.1748e-05	1.98848	Condition 1	Condition 4	cytosol	| Symbols: GLX2-2, GLY2 | Metallo-hydrolase/oxidoreductase superfamily protein | chr3:3397756-3399522 REVERSE LENGTH=258	829237	675501	613168	776659	723641	650538	646830	501255	537351	583993	571791	491439	562852	513878	534990	435685	326961	333144	359879	363917	810380	754042	961831	848951	493096	430074	845766	570695	509927	770767	936920	846601	745452	326961	28783.2	629002
AT3G10920.1	4	4	303.25	0.000503926	1.79941	Condition 3	Condition 1	mitochondrion	| Symbols: MSD1, MEE33, ATMSD1 | manganese superoxide dismutase 1 | chr3:3418015-3419581 FORWARD LENGTH=231	912050	620541	718094	659131	727454	943477	657672	689974	864387	788878	1.15173e+06	1.47531e+06	1.31479e+06	1.29414e+06	1.30899e+06	1.29017e+06	1.09038e+06	884676	978140	1.06084e+06	891310	692691	1.12642e+06	720483	715139	437283	1.16419e+06	918025	1.02712e+06	2.31386e+06	2.18858e+06	2.13206e+06	2.20747e+06	1.09038e+06	76434.6	1.70961e+06
AT3G11400.1	3	1	123.57	0.208439	2.02468	Condition 3	Condition 2	cytosol	| Symbols: EIF3G1, ATEIF3G1 | eukaryotic translation initiation factor 3G1 | chr3:3578536-3580366 FORWARD LENGTH=294	176403	173422	261110	313180	231029	160353	168715	328682	134287	198009	222648	494703	289841	596426	400905	308679	213049	68699.1	293319	220937	172391	193586	409584	342331	121545	112178	554584	142620	198559	775886	482468	982597	528146	213049	5935.5	512667
AT3G11630.1	9	4	585.84	0.198543	1.58226	Condition 3	Condition 1	plastid	| Symbols: | Thioredoxin superfamily protein | chr3:3672189-3673937 FORWARD LENGTH=266	1.78891e+06	1.3068e+06	1.99351e+06	1.58997e+06	1.6698e+06	1.79191e+06	1.29313e+06	2.41976e+06	2.02314e+06	1.88198e+06	1.8332e+06	2.74417e+06	2.14177e+06	3.84908e+06	2.64206e+06	2.54421e+06	1.54597e+06	3.44019e+06	1.85867e+06	2.34726e+06	1.74823e+06	1.45874e+06	3.12707e+06	1.73796e+06	1.35824e+06	859794	4.08285e+06	2.14869e+06	1.63486e+06	4.30392e+06	3.56518e+06	6.34127e+06	4.35311e+06	1.54597e+06	297227	3.2486e+06
AT3G11700.1	1	1	71.96	0.317069	2.92339	Condition 4	Condition 2	extracellular	| Symbols: FLA18 | FASCICLIN-like arabinogalactan protein 18 precursor | chr3:3698992-3700971 FORWARD LENGTH=462	365914	354775	418865	308626	362045	181416	164144	255064	104036	176165	634005	484395	453456	333594	476363	181594	160607	1.68364e+06	34154.4	514999	357593	396025	657042	337353	137510	109139	430368	110492	565409	759719	754820	549588	310704	160607	145464	59695.5
AT3G11780.1	2	2	123.15	0.000105577	1.98495	Condition 1	Condition 3	extracellular	| Symbols: | MD-2-related lipid recognition domain-containing protein / ML domain-containing protein | chr3:3724326-3725476 REVERSE LENGTH=153	1.03849e+06	1.06565e+06	1.27583e+06	1.42039e+06	1.20009e+06	598436	568878	614449	867774	662384	471630	663495	578186	705065	604594	673170	558157	622180	570642	606037	1.01487e+06	1.18956e+06	2.00129e+06	1.5526e+06	453604	378244	1.03676e+06	921622	420603	1.04062e+06	962444	1.16158e+06	1.15179e+06	558157	53755.4	997375
AT3G12145.1	15	15	1264.95	0.135468	1.37674	Condition 4	Condition 2	extracellular	| Symbols: FLR1, FLOR1 | Leucine-rich repeat (LRR) family protein | chr3:3874764-3876075 REVERSE LENGTH=325	1.67199e+07	1.38917e+07	1.63367e+07	1.60404e+07	1.57472e+07	1.44501e+07	1.49766e+07	1.56772e+07	1.21405e+07	1.43111e+07	2.44252e+07	1.64506e+07	1.56779e+07	1.65292e+07	1.82707e+07	1.42942e+07	2.03122e+07	2.64478e+07	1.77566e+07	1.97027e+07	1.63397e+07	1.55069e+07	2.56262e+07	1.75335e+07	1.09529e+07	9.95784e+06	2.64521e+07	1.28938e+07	2.17825e+07	2.58009e+07	2.60973e+07	2.72314e+07	2.44571e+07	2.03122e+07	2.28505e+06	3.10353e+07
AT3G12390.1	4	1	302.97	0.465337	4.17738	Condition 3	Condition 2	nucleus	| Symbols: | Nascent polypeptide-associated complex (NAC), alpha subunit family protein | chr3:3942344-3943595 FORWARD LENGTH=203	276175	225217	93163.9	67304.9	165465	56148.2	107449	58203.1	127239	87259.8	701898	228765	296725	230680	364517	148835	271357	0	245185	166344	269895	251403	146139	73569.6	42559.3	71442.5	98205.9	135134	625957	358791	493926	380039	254655	271357	0	428537
AT3G12500.1	1	1	31.2	0.0330064	2.93878	Condition 1	Condition 3	extracellular	| Symbols: ATHCHIB, PR3, PR-3, CHI-B, B-CHI, HCHIB | basic chitinase | chr3:3962501-3963984 REVERSE LENGTH=335	254698	265045	451591	394761	341524	199216	223920	136700	214752	193647	36405.5	122593	196503	109349	116213	265436	209477	81447.7	266971	205833	248906	295861	708377	431505	151002	148883	230653	228078	32466.6	192273	327098	180149	454158	209477	7036.96	466615
AT3G12580.1	12	1	776.12	0.177542	26.1603	Condition 3	Condition 1	cytosol	| Symbols: HSP70, ATHSP70 | heat shock protein 70 | chr3:3991487-3993689 REVERSE LENGTH=650	16636.9	18.9867	32567.1	3895.61	13279.6	17680.5	423.347	72051.7	4371.71	23631.8	160594	24933.7	18694.3	1.18538e+06	347400	12622.3	36229.6	13273.1	29541.1	22916.5	16258.6	21.1943	51085.5	4258.21	13401.5	281.481	121573	4642.99	143218	39105.7	31118.3	1.95288e+06	21596.5	36229.6	1146.78	51632.3
AT3G12700.1	8	6	470.92	0.000302254	2.31762	Condition 1	Condition 4	plasma membrane	| Symbols: | Eukaryotic aspartyl protease family protein | chr3:4037136-4039043 FORWARD LENGTH=461	4.89563e+06	3.93475e+06	4.12632e+06	3.8706e+06	4.20682e+06	2.4986e+06	2.33583e+06	1.78666e+06	1.33076e+06	1.98796e+06	1.83419e+06	2.06914e+06	2.01181e+06	2.5033e+06	2.10461e+06	2.14109e+06	2.24441e+06	1.32761e+06	1.5475e+06	1.81515e+06	4.7843e+06	4.39224e+06	6.47265e+06	4.23087e+06	1.89389e+06	1.55308e+06	3.01463e+06	1.41334e+06	1.63574e+06	3.24521e+06	3.34885e+06	4.12413e+06	3.66337e+06	2.24441e+06	114704	2.70473e+06
AT3G12780.1	18	6	1342.83	0.000727108	2.2394	Condition 3	Condition 1	plastid	| Symbols: PGK1 | phosphoglycerate kinase 1 | chr3:4061127-4063140 REVERSE LENGTH=481	3.24458e+06	3.74838e+06	3.90766e+06	2.84155e+06	3.43554e+06	4.69089e+06	3.83036e+06	6.51418e+06	6.17908e+06	5.30363e+06	7.57276e+06	6.86204e+06	6.48995e+06	9.84942e+06	7.69354e+06	7.87477e+06	5.27672e+06	9.24176e+06	6.1279e+06	7.13029e+06	3.1708e+06	4.1842e+06	6.12966e+06	3.10604e+06	3.55561e+06	2.54679e+06	1.09914e+07	6.56251e+06	6.75344e+06	1.07623e+07	1.08031e+07	1.62267e+07	1.34736e+07	5.27672e+06	798474	1.07104e+07
AT3G12800.1	1	1	58.51	0.639071	4.7497	Condition 3	Condition 1	peroxisome	| Symbols: SDRB, DECR | short-chain dehydrogenase-reductase B | chr3:4063463-4064757 REVERSE LENGTH=298	35273.6	50912.2	18782.4	32702.8	34417.8	56367	53566.7	79825.1	101944	72925.7	350064	180150	119624	4059.35	163474	108007	117375	21801	163131	102579	34471.5	56831.7	29462.6	35746.7	42725.2	35616.3	134689	108270	312189	282544	199125	6687.68	184799	117375	1883.58	285123
AT3G13750.1	26	22	1804.24	6.29395e-07	2.93815	Condition 1	Condition 3	extracellular	| Symbols: BGAL1 | beta galactosidase 1 | chr3:4511192-4515756 FORWARD LENGTH=847	1.50697e+07	1.4656e+07	1.49828e+07	1.08627e+07	1.38928e+07	7.60741e+06	8.31667e+06	7.67141e+06	7.37466e+06	7.74254e+06	4.67735e+06	4.49591e+06	4.51737e+06	5.22305e+06	4.72842e+06	5.26324e+06	6.28173e+06	8.01783e+06	5.38316e+06	6.23649e+06	1.4727e+07	1.636e+07	2.35025e+07	1.18738e+07	5.76629e+06	5.52971e+06	1.2944e+07	7.83228e+06	4.17129e+06	7.05133e+06	7.51958e+06	8.60484e+06	9.00533e+06	6.28173e+06	692729	9.40876e+06
AT3G13790.1	19	17	940.44	1.56493e-06	3.3386	Condition 4	Condition 3	extracellular	| Symbols: ATCWINV1, ATBFRUCT1 | Glycosyl hydrolases family 32 protein | chr3:4533084-4535831 REVERSE LENGTH=584	4.41765e+06	3.52664e+06	3.28638e+06	4.11257e+06	3.83581e+06	2.66188e+06	2.2649e+06	2.21083e+06	2.01233e+06	2.28749e+06	2.13388e+06	1.88562e+06	1.74674e+06	1.43956e+06	1.80145e+06	4.65562e+06	6.28614e+06	7.92451e+06	5.191e+06	6.01432e+06	4.31719e+06	3.93669e+06	5.1551e+06	4.49537e+06	2.01766e+06	1.50592e+06	3.73032e+06	2.1372e+06	1.90301e+06	2.95738e+06	2.90761e+06	2.37163e+06	7.9657e+06	6.28614e+06	684666	9.07289e+06
AT3G14067.1	6	4	307.59	0.113792	1.48382	Condition 3	Condition 2	extracellular	| Symbols: | Subtilase family protein | chr3:4658421-4660754 REVERSE LENGTH=777	515548	545332	672056	568103	575260	432786	311166	474036	396477	403616	398870	598836	462700	935168	598893	434885	295547	586428	334156	412754	503824	608738	1.0542e+06	620982	328044	206893	799840	421080	355715	939206	770208	1.54067e+06	744083	295547	50666.5	584043
AT3G14210.1	11	11	780.48	0.00418459	2.02789	Condition 3	Condition 1	extracellular	| Symbols: ESM1 | epithiospecifier modifier 1 | chr3:4729886-4731562 FORWARD LENGTH=392	1.1029e+07	1.47275e+07	1.35796e+07	1.32984e+07	1.31586e+07	1.78367e+07	1.63033e+07	1.92187e+07	1.78712e+07	1.78075e+07	3.64821e+07	3.0009e+07	2.04155e+07	1.98302e+07	2.66842e+07	1.71558e+07	1.55716e+07	2.52586e+07	1.53699e+07	1.8339e+07	1.07782e+07	1.64398e+07	2.13013e+07	1.45362e+07	1.35199e+07	1.084e+07	3.24277e+07	1.89801e+07	3.25349e+07	4.70658e+07	3.39834e+07	3.26698e+07	2.93534e+07	1.55716e+07	2.18231e+06	2.68638e+07
AT3G14240.1	3	2	177.1	3.98385e-05	3.09262	Condition 1	Condition 4	extracellular	| Symbols: | Subtilase family protein | chr3:4741637-4743964 REVERSE LENGTH=775	541396	683883	653275	977625	714045	495200	548089	596028	505868	536296	306716	280004	250481	247560	271190	277472	305207	130839	210030	230887	529084	763397	1.02474e+06	1.06862e+06	375353	364422	1.00568e+06	537258	273532	439155	416949	407850	474751	305207	11304.3	367093
AT3G14310.1	24	15	2038.68	2.85576e-05	2.66767	Condition 3	Condition 2	extracellular	| Symbols: ATPME3, PME3 | pectin methylesterase 3 | chr3:4772214-4775095 REVERSE LENGTH=592	1.29854e+08	1.02987e+08	1.00013e+08	1.18769e+08	1.12906e+08	8.17087e+07	9.28691e+07	7.08684e+07	8.07699e+07	8.1554e+07	2.11838e+08	1.76336e+08	2.41823e+08	2.40239e+08	2.17559e+08	1.56409e+08	1.62723e+08	2.83921e+08	1.50784e+08	1.88459e+08	1.26901e+08	1.14961e+08	1.56883e+08	1.29824e+08	6.19337e+07	6.17482e+07	1.19576e+08	8.5782e+07	1.88918e+08	2.76563e+08	4.02537e+08	3.95787e+08	2.67614e+08	1.62723e+08	2.45303e+07	2.63543e+08
AT3G14390.1	1	1	26.01	0.206929	1.60965	Condition 3	Condition 4	plastid	| Symbols: | Pyridoxal-dependent decarboxylase family protein | chr3:4806771-4808954 FORWARD LENGTH=484	158391	125176	167615	144374	148889	192282	134448	338298	119651	196170	214100	176778	140603	271006	200622	172582	129533	74693.5	121740	124637	154789	139730	262926	157812	145746	89393.7	570809	127076	190935	277256	234047	446476	295285	129533	6453.41	212779
AT3G14850.2	7	1	315.52	0.44598	1.32313	Condition 4	Condition 1	extracellular,plasma membrane	| Symbols: TBL41 | TRICHOME BIREFRINGENCE-LIKE 41 | chr3:4995615-4997611 FORWARD LENGTH=356	299967	160189	302605	209981	243185	322352	181611	426654	263662	298570	213333	344631	293553	379702	307805	306966	310227	293348	376522	321766	293145	178814	474674	229526	244337	120753	719893	280023	190252	540514	488646	625550	525215	310227	25344.8	658089
AT3G14920.1	6	6	347.04	0.0436758	2.04338	Condition 1	Condition 3	plasma membrane	| Symbols: | Peptide-N4-(N-acetyl-beta-glucosaminyl)asparagine amidase A protein | chr3:5018275-5020104 FORWARD LENGTH=609	1.09048e+06	1.15118e+06	1.2686e+06	1.18493e+06	1.1738e+06	883474	797561	1.32508e+06	468488	868651	309780	481257	570520	936201	574439	860244	589509	356809	724595	632789	1.06568e+06	1.28503e+06	1.98996e+06	1.29522e+06	669658	530295	2.2358e+06	497559	276264	754797	949683	1.54237e+06	1.47187e+06	589509	30827.7	1.26646e+06
AT3G14930.1	1	1	39.74	0.122848	1.28038	Condition 3	Condition 4	plastid	| Symbols: HEME1 | Uroporphyrinogen decarboxylase | chr3:5020675-5022577 FORWARD LENGTH=418	573817	536048	575497	486498	542965	525986	465974	572791	667630	558095	498140	691017	596138	605855	597788	535873	374339	525344	431974	466883	560768	598374	902740	531781	398688	309824	966468	709059	444245	1.08378e+06	992327	998131	916873	374339	45389	755009
AT3G15020.1	8	1	545.34	0.222582	1.33236	Condition 3	Condition 2	mitochondrion	| Symbols: mMDH2 | Lactate/malate dehydrogenase family protein | chr3:5056139-5057941 FORWARD LENGTH=341	661624	668307	715045	709873	688712	644185	583618	756613	670610	663757	795630	913766	809545	1.01851e+06	884363	751973	632200	1.3937e+06	626153	851006	646579	746010	1.12164e+06	775948	488281	388045	1.27663e+06	712224	709548	1.43314e+06	1.34756e+06	1.67797e+06	1.28662e+06	632200	120414	1.0944e+06
AT3G15356.1	13	9	1026.3	0.000230844	2.02516	Condition 4	Condition 2	extracellular	| Symbols: | Legume lectin family protein | chr3:5174603-5175418 REVERSE LENGTH=271	6.36183e+07	5.01082e+07	5.11573e+07	5.92932e+07	5.60442e+07	4.95497e+07	4.37528e+07	3.92551e+07	4.07032e+07	4.33152e+07	6.70859e+07	5.4463e+07	5.30432e+07	5.83691e+07	5.82403e+07	8.4144e+07	7.23277e+07	1.19125e+08	7.52841e+07	8.77203e+07	6.21716e+07	5.59342e+07	8.02467e+07	6.48122e+07	3.75578e+07	2.9091e+07	6.62351e+07	4.3229e+07	5.98276e+07	8.5419e+07	8.82953e+07	9.61617e+07	1.43969e+08	7.23277e+07	1.02923e+07	1.31582e+08
AT3G15360.1	5	5	358.21	0.00248497	1.81878	Condition 1	Condition 3	plastid	| Symbols: ATHM4, TRX-M4, ATM4 | thioredoxin M-type 4 | chr3:5188448-5189457 FORWARD LENGTH=193	9.46167e+06	1.02301e+07	8.73433e+06	1.38404e+07	1.05666e+07	5.32726e+06	6.75518e+06	5.74876e+06	5.59747e+06	5.85717e+06	4.79898e+06	5.66432e+06	6.17383e+06	6.60185e+06	5.80975e+06	7.82361e+06	5.78093e+06	9.82421e+06	5.64571e+06	7.26862e+06	9.24651e+06	1.14195e+07	1.37009e+07	1.51287e+07	4.03797e+06	4.49149e+06	9.69986e+06	5.94482e+06	4.27976e+06	8.88385e+06	1.02769e+07	1.08764e+07	1.33861e+07	5.78093e+06	848797	9.86765e+06
AT3G15520.1	5	4	249.53	0.473789	34.2325	Condition 3	Condition 1	plastid	| Symbols: | Cyclophilin-like peptidyl-prolyl cis-trans isomerase family protein | chr3:5249739-5252432 REVERSE LENGTH=466	14606.7	2251.14	5552.58	2375.74	6196.54	7326.45	9007.25	10472.9	0	6701.64	805935	24317.5	17303.8	937.091	212123	417.734	25029.1	7988.95	1254.83	8672.66	14274.5	2512.88	8709.92	2596.88	5553.32	5988.88	17670.8	0	718738	38139.3	28803.7	1543.83	714.738	25029.1	690.233	2193.2
AT3G15730.1	8	4	414.4	0.195502	1.32084	Condition 1	Condition 2	cytosol	| Symbols: PLDALPHA1, PLD | phospholipase D alpha 1 | chr3:5330835-5333474 FORWARD LENGTH=810	667019	603538	730756	601435	650687	474502	404162	672743	419121	492632	394354	673736	589607	595682	563345	645502	506126	528203	538118	554487	651851	673711	1.14628e+06	657416	359664	268726	1.13512e+06	445129	351688	1.05668e+06	981456	981370	1.10445e+06	506126	45636	940528
AT3G15840.1	1	1	27.42	0.000262391	3.1091	Condition 1	Condition 4	plastid	| Symbols: PIFI | post-illumination chlorophyll fluorescence increase | chr3:5356782-5358418 REVERSE LENGTH=268	890345	921721	964429	806767	895815	295397	270823	446271	508091	380146	392863	543021	414963	544355	473800	458182	179212	260069	255043	288126	870098	1.02889e+06	1.51283e+06	881861	223906	180069	752992	539620	350358	851667	690744	896812	783944	179212	22469.5	445767
AT3G16370.1	12	12	992.31	0.00715487	1.72505	Condition 4	Condition 3	extracellular	| Symbols: | GDSL-like Lipase/Acylhydrolase superfamily protein | chr3:5556928-5558351 FORWARD LENGTH=353	1.31472e+07	1.10728e+07	1.03621e+07	1.04206e+07	1.12507e+07	1.25701e+07	1.26108e+07	1.18966e+07	1.14168e+07	1.21236e+07	7.54729e+06	7.85766e+06	7.56121e+06	8.27174e+06	7.80948e+06	9.65725e+06	1.25703e+07	2.05184e+07	1.11411e+07	1.34718e+07	1.28483e+07	1.23602e+07	1.62543e+07	1.13906e+07	9.52792e+06	8.38486e+06	2.00731e+07	1.21253e+07	6.73072e+06	1.23239e+07	1.25863e+07	1.36275e+07	1.65234e+07	1.25703e+07	1.77276e+06	1.94725e+07
AT3G16400.1	4	2	299.5	0.000629146	4.75262	Condition 1	Condition 4	cytosol	| Symbols: ATMLP-470, NSP1, ATNSP1 | nitrile specifier protein 1 | chr3:5566516-5568330 FORWARD LENGTH=470	441749	372246	381197	434551	407436	192944	164512	291443	153834	200683	166854	141023	142424	47528.7	124457	89883.1	126336	38564.9	88130.9	85728.7	431704	415527	597956	474999	146248	109383	491751	163380	148801	221179	237077	78302.4	153789	126336	3331.95	154036
AT3G16420.1	1	1	71.62	0.297123	4.69614	Condition 1	Condition 4	cytosol	| Symbols: PBP1, JAL30 | PYK10-binding protein 1 | chr3:5579560-5580674 FORWARD LENGTH=298	1.56773e+06	1.00713e+06	1.5528e+06	1.70434e+06	1.458e+06	421806	290439	683612	492175	472008	180780	592099	534472	361456	417202	520342	308565	0	412965	310468	1.53208e+06	1.12423e+06	2.43577e+06	1.86298e+06	319722	193112	1.15346e+06	522717	161221	928641	889678	595490	890298	308565	0	721785
AT3G16470.3	5	5	295.49	3.69634e-05	2.32813	Condition 1	Condition 4	cytosol	| Symbols: JR1 | Mannose-binding lectin superfamily protein | chr3:5596096-5597709 REVERSE LENGTH=297	1.50585e+06	1.53573e+06	1.50405e+06	1.76407e+06	1.57743e+06	1.01113e+06	693596	930243	934723	892423	725852	1.25692e+06	908906	859144	937706	644844	750250	641150	673954	677549	1.47161e+06	1.71429e+06	2.35929e+06	1.92827e+06	766420	461169	1.5696e+06	992726	647319	1.97134e+06	1.51296e+06	1.41542e+06	1.10332e+06	750250	55394.4	1.17794e+06
AT3G16530.1	13	8	1310.2	2.89223e-05	2.6087	Condition 4	Condition 2	extracellular	| Symbols: | Legume lectin family protein | chr3:5624586-5625416 REVERSE LENGTH=276	2.35476e+07	2.09187e+07	2.5316e+07	2.52432e+07	2.37564e+07	1.59787e+07	1.39839e+07	1.76085e+07	9.77058e+06	1.43354e+07	1.96843e+07	1.84183e+07	1.75505e+07	2.43276e+07	1.99952e+07	4.21376e+07	3.05811e+07	3.96302e+07	3.7238e+07	3.73967e+07	2.30121e+07	2.33509e+07	3.97114e+07	2.75929e+07	1.21115e+07	9.29783e+06	2.97108e+07	1.03769e+07	1.75546e+07	2.88871e+07	2.92144e+07	4.00791e+07	7.2097e+07	3.05811e+07	3.42399e+06	6.5085e+07
AT3G16570.1	2	1	60.38	5.12897e-05	2.33727	Condition 1	Condition 4	extracellular	| Symbols: RALF23, ATRALF23 | rapid alkalinization factor 23 | chr3:5644748-5645164 FORWARD LENGTH=138	1.72744e+06	1.61603e+06	1.99432e+06	1.75878e+06	1.77414e+06	1.14896e+06	1.46999e+06	1.00805e+06	1.22665e+06	1.21341e+06	1.02994e+06	1.13652e+06	1.20496e+06	1.08206e+06	1.11337e+06	749794	546766	1.00658e+06	733123	759065	1.68816e+06	1.80393e+06	3.12834e+06	1.92249e+06	870889	977393	1.70088e+06	1.30277e+06	918504	1.7825e+06	2.00577e+06	1.78267e+06	1.28289e+06	546766	86966.8	1.28136e+06
AT3G16640.1	9	8	673.17	0.729728	1.16375	Condition 2	Condition 1	cytosol	| Symbols: TCTP | translationally controlled tumor protein | chr3:5669709-5670729 REVERSE LENGTH=168	5.83832e+06	4.58445e+06	5.32334e+06	5.00523e+06	5.18783e+06	5.1134e+06	5.08518e+06	8.12212e+06	5.82875e+06	6.03736e+06	6.26936e+06	6.55773e+06	5.02724e+06	5.62211e+06	5.86911e+06	5.17697e+06	4.41007e+06	8.14275e+06	4.60883e+06	5.58466e+06	5.70555e+06	5.11748e+06	8.35033e+06	5.47111e+06	3.87586e+06	3.38111e+06	1.37044e+07	6.19045e+06	5.59105e+06	1.02851e+07	8.36831e+06	9.26228e+06	8.85773e+06	4.41007e+06	703521	8.05538e+06
AT3G16670.1	1	1	27.59	1.86321e-05	10.3592	Condition 1	Condition 3	extracellular	| Symbols: | Pollen Ole e 1 allergen and extensin family protein | chr3:5681500-5682111 FORWARD LENGTH=154	7.8753e+06	8.93972e+06	4.80858e+06	6.65659e+06	7.07005e+06	2.05001e+06	1.46344e+06	1.69221e+06	1.20762e+06	1.60332e+06	390518	695073	657816	986544	682488	2.5021e+06	1.62278e+06	6.57952e+06	2.27915e+06	3.24589e+06	7.69621e+06	9.97914e+06	7.54287e+06	7.27619e+06	1.55387e+06	973036	2.85526e+06	1.28256e+06	348266	1.09014e+06	1.095e+06	1.62531e+06	4.28105e+06	1.62278e+06	568461	3.98353e+06
AT3G17130.1	1	1	53.92	1.33717e-05	3.88944	Condition 2	Condition 1	extracellular	| Symbols: | Plant invertase/pectin methylesterase inhibitor superfamily protein | chr3:5844495-5845046 REVERSE LENGTH=183	171784	120363	93714	122728	127147	584267	418961	512025	462871	494531	372677	425456	283863	389563	367890	236294	156206	91495.6	159253	160812	167878	134357	147002	134151	442864	278565	863939	491594	332356	667280	472516	641795	404295	156206	7905.08	278345
AT3G17240.1	10	2	594.98	0.1911	1.30617	Condition 4	Condition 1	mitochondrion	| Symbols: mtLPD2 | lipoamide dehydrogenase 2 | chr3:5890278-5892166 REVERSE LENGTH=507	1.35541e+06	1.10754e+06	1.27675e+06	1.08369e+06	1.20585e+06	1.80473e+06	1.33091e+06	1.35774e+06	1.56204e+06	1.51386e+06	1.08901e+06	1.71144e+06	1.59048e+06	1.63158e+06	1.50563e+06	1.50307e+06	1.37426e+06	2.08701e+06	1.33583e+06	1.57504e+06	1.32458e+06	1.23632e+06	2.00273e+06	1.18456e+06	1.36795e+06	884919	2.29091e+06	1.65897e+06	971187	2.6842e+06	2.64749e+06	2.68799e+06	2.57174e+06	1.37426e+06	180314	2.33478e+06
AT3G17390.1	1	1	41.84	0.416992	1.30665	Condition 3	Condition 1	nucleus,plasma membrane	| Symbols: MTO3, SAMS3, MAT4 | S-adenosylmethionine synthetase family protein | chr3:5952484-5953665 REVERSE LENGTH=393	806828	815401	685765	873897	795473	727001	1.0055e+06	499767	954551	796704	1.38854e+06	949340	948970	870772	1.0394e+06	515118	790997	1.23754e+06	736307	819992	788481	910207	1.07571e+06	955239	551054	668550	843256	1.01378e+06	1.23831e+06	1.48893e+06	1.57965e+06	1.43458e+06	881361	790997	106922	1.28693e+06
AT3G18050.1	4	4	146.09	0.00140134	4.02581	Condition 2	Condition 4	extracellular	| Symbols: | unknown protein BEST Arabidopsis thaliana protein match is: unknown protein (TAIR:AT4G28100.1) Has 67 Blast hits to 66 proteins in 12 species: Archae - 0 Bacteria - 0 Metazoa - 0 Fungi - 0 Plants - 67 Viruses - 0 Other Eukaryot	1.10432e+06	757818	819271	691894	843326	1.85593e+06	1.59222e+06	1.38237e+06	1.37249e+06	1.55075e+06	454986	811503	778396	809650	713634	377851	463619	118725	580615	385202	1.07921e+06	845929	1.28513e+06	756295	1.40676e+06	1.05866e+06	2.33248e+06	1.45765e+06	405760	1.27275e+06	1.29571e+06	1.33388e+06	646498	463619	10257.6	1.01481e+06
AT3G18060.1	1	1	66.55	0.0163729	2.67636	Condition 2	Condition 4	cytosol	| Symbols: | transducin family protein / WD-40 repeat family protein | chr3:6183880-6186788 FORWARD LENGTH=609	216852	217632	180310	213257	207013	232590	229162	278850	295541	259036	278562	265627	195031	166319	226385	137357	100954	19411.8	129422	96786.5	211921	242936	282838	233107	176299	152369	470503	313881	248423	416607	324648	274006	235017	100954	1677.15	226206
AT3G18080.1	36	27	2119.13	0.0654143	1.7853	Condition 4	Condition 3	vacuole	| Symbols: BGLU44 | B-S glucosidase 44 | chr3:6191586-6194124 FORWARD LENGTH=512	3.75476e+07	3.39929e+07	3.49117e+07	3.50006e+07	3.53632e+07	3.24681e+07	3.19191e+07	2.79392e+07	2.93931e+07	3.04299e+07	2.41739e+07	2.28939e+07	2.59144e+07	2.23162e+07	2.38246e+07	3.15972e+07	3.09146e+07	7.81805e+07	2.9444e+07	4.25341e+07	3.66938e+07	3.79452e+07	5.47633e+07	3.82585e+07	2.46103e+07	2.12229e+07	4.71417e+07	3.12171e+07	2.15584e+07	3.59065e+07	4.31369e+07	3.67653e+07	5.40624e+07	3.09146e+07	6.75468e+06	5.14625e+07
AT3G18280.1	2	2	80.86	0.0444166	1.68132	Condition 2	Condition 4	extracellular	| Symbols: | Bifunctional inhibitor/lipid-transfer protein/seed storage 2S albumin superfamily protein | chr3:6267102-6267392 FORWARD LENGTH=96	3.8599e+07	4.26278e+07	3.83654e+07	4.50153e+07	4.11519e+07	5.04483e+07	9.64998e+07	5.14742e+07	5.19934e+07	6.26039e+07	4.25799e+07	4.52679e+07	6.04182e+07	5.40863e+07	5.05881e+07	2.44722e+07	3.5007e+07	4.98186e+07	3.9642e+07	3.72349e+07	3.77212e+07	4.75841e+07	6.0181e+07	4.92053e+07	3.82389e+07	6.41623e+07	8.68522e+07	5.52197e+07	3.79731e+07	7.09975e+07	1.00572e+08	8.91059e+07	4.18716e+07	3.5007e+07	4.30425e+06	6.92869e+07
AT3G18490.1	10	8	635	0.0151698	1.90857	Condition 4	Condition 1	extracellular	| Symbols: | Eukaryotic aspartyl protease family protein | chr3:6349090-6350592 REVERSE LENGTH=500	4.42297e+06	3.36958e+06	3.01959e+06	3.7719e+06	3.64601e+06	6.32281e+06	6.56986e+06	6.19418e+06	6.37931e+06	6.36654e+06	9.31806e+06	4.50614e+06	4.27973e+06	4.07164e+06	5.54389e+06	5.47515e+06	6.67845e+06	9.75805e+06	5.92297e+06	6.95866e+06	4.32239e+06	3.76136e+06	4.7366e+06	4.12299e+06	4.79257e+06	4.36827e+06	1.04514e+07	6.77517e+06	8.3099e+06	7.06737e+06	7.124e+06	6.70792e+06	9.36792e+06	6.67845e+06	843081	1.03522e+07
AT3G18890.1	1	1	84.83	0.863366	3.85664	Condition 3	Condition 2	plastid	| Symbols: | NAD(P)-binding Rossmann-fold superfamily protein | chr3:6511169-6514729 FORWARD LENGTH=641	65626.3	65401.2	131078	71690.2	83448.9	0	75637.6	140797	13524.6	57489.7	345336	210754	330778	0	221717	292232	272521	0	283948	212175	64133.9	73005.4	205612	78363.1	0	50291.1	237566	14363.8	307972	330543	550610	0	500005	272521	0	496288
AT3G19170.1	11	1	610.93	0.653384	4.44548	Condition 3	Condition 4	mitochondrion,plastid	| Symbols: ATPREP1, ATZNMP, PREP1 | presequence protease 1 | chr3:6625578-6631874 REVERSE LENGTH=1080	125571	81838.1	46416.1	50946.1	76192.9	163340	122353	158565	142963	146805	819801	270856	165519	0	314044	197882	35403.2	0	49288	70643.4	122716	91353.4	72809.5	55688.2	123809	81351.9	267546	151835	731104	424806	275521	0	338574	35403.2	0	86146.2
AT3G19620.1	17	16	963.08	1.82487e-05	2.05365	Condition 1	Condition 4	extracellular	| Symbols: | Glycosyl hydrolase family protein | chr3:6815613-6818308 REVERSE LENGTH=781	4.26838e+06	3.93955e+06	4.4953e+06	4.87409e+06	4.39433e+06	3.86868e+06	2.70752e+06	2.71026e+06	3.05746e+06	3.08598e+06	2.1012e+06	2.20951e+06	2.21381e+06	2.04165e+06	2.14154e+06	2.50434e+06	1.66939e+06	2.45636e+06	1.92898e+06	2.13977e+06	4.17131e+06	4.3976e+06	7.05144e+06	5.32777e+06	2.93239e+06	1.80022e+06	4.57302e+06	3.24719e+06	1.87387e+06	3.46537e+06	3.68509e+06	3.36356e+06	4.28489e+06	1.66939e+06	212226	3.3715e+06
AT3G20390.1	8	8	516.14	0.183447	1.23812	Condition 1	Condition 2	plastid	| Symbols: | endoribonuclease L-PSP family protein | chr3:7110227-7111695 REVERSE LENGTH=187	3.53556e+06	3.58632e+06	4.20751e+06	4.00764e+06	3.83426e+06	2.87924e+06	2.89427e+06	3.46025e+06	3.15364e+06	3.09685e+06	2.76786e+06	3.94905e+06	3.26989e+06	3.64412e+06	3.40773e+06	3.21719e+06	2.61789e+06	4.13718e+06	2.53421e+06	3.12662e+06	3.45516e+06	4.0033e+06	6.6e+06	4.38067e+06	2.18241e+06	1.92439e+06	5.83847e+06	3.34934e+06	2.46839e+06	6.19365e+06	5.44303e+06	6.0036e+06	5.50458e+06	2.61789e+06	357446	4.42932e+06
AT3G20500.1	1	1	59.52	0.637664	1.6857	Condition 2	Condition 1	extracellular	| Symbols: ATPAP18, PAP18 | purple acid phosphatase 18 | chr3:7157926-7160244 FORWARD LENGTH=437	148427	75807.4	49406.9	45212.5	79713.5	145026	126468	142065	123933	134373	224592	81243.7	71389.4	26138.8	100841	81599.4	167244	17391.9	190642	114219	145052	84621.5	77500.9	49420.8	109927	84088	239706	131623	200292	127422	118834	43063	139616	167244	1502.64	333207
AT3G20820.1	16	13	967.59	0.62874	1.21016	Condition 1	Condition 3	extracellular	| Symbols: | Leucine-rich repeat (LRR) family protein | chr3:7280930-7282027 FORWARD LENGTH=365	4.07295e+07	3.56892e+07	3.76296e+07	3.90542e+07	3.82756e+07	3.07498e+07	3.53139e+07	3.16402e+07	3.23197e+07	3.25059e+07	5.50155e+07	2.60534e+07	2.3791e+07	2.16542e+07	3.16285e+07	2.34126e+07	3.57904e+07	5.74857e+07	2.97953e+07	3.6621e+07	3.98033e+07	3.98388e+07	5.90267e+07	4.26894e+07	2.33078e+07	2.348e+07	5.33865e+07	3.43253e+07	4.90632e+07	4.08619e+07	3.96023e+07	3.56747e+07	4.00586e+07	3.57904e+07	4.96668e+06	5.20766e+07
AT3G22060.1	15	15	1057.57	0.000131109	1.77882	Condition 4	Condition 1	extracellular	| Symbols: | Receptor-like protein kinase-related family protein | chr3:7771065-7772137 FORWARD LENGTH=252	1.03051e+07	1.08848e+07	1.04824e+07	1.27501e+07	1.11056e+07	1.53349e+07	1.39319e+07	1.31287e+07	1.2668e+07	1.37659e+07	1.27518e+07	1.81762e+07	1.68126e+07	2.04123e+07	1.70382e+07	2.06148e+07	2.00332e+07	2.01328e+07	1.82388e+07	1.97549e+07	1.00708e+07	1.21503e+07	1.64429e+07	1.39369e+07	1.16236e+07	9.26328e+06	2.21521e+07	1.34541e+07	1.13721e+07	2.85073e+07	2.79862e+07	3.36287e+07	3.52716e+07	2.00332e+07	1.73944e+06	3.18779e+07
AT3G22110.1	4	4	244.91	0.000946344	1.91598	Condition 3	Condition 1	cytosol,nucleus	| Symbols: PAC1 | 20S proteasome alpha subunit C1 | chr3:7792819-7793571 REVERSE LENGTH=250	387501	384353	362591	364531	374744	593719	439579	659012	575570	566970	630731	717440	626344	897488	718000	749164	494283	525113	475798	561090	378689	429041	568770	398462	450028	292274	1.11195e+06	611286	562490	1.12522e+06	1.04261e+06	1.47859e+06	1.28181e+06	494283	45369	831606
AT3G22120.1	2	1	82.05	2.94523e-07	3.24312	Condition 2	Condition 1	extracellular,plasma membrane	| Symbols: CWLP | cell wall-plasma membrane linker protein | chr3:7795283-7796287 REVERSE LENGTH=334	4.63085e+06	4.29833e+06	3.43221e+06	3.98206e+06	4.08586e+06	1.33724e+07	1.55374e+07	1.19227e+07	1.21712e+07	1.32509e+07	3.61119e+06	6.19098e+06	4.91056e+06	5.92532e+06	5.15951e+06	1.05218e+07	1.42492e+07	1.23728e+07	1.39131e+07	1.27642e+07	4.52554e+06	4.79809e+06	5.38385e+06	4.35271e+06	1.0136e+07	1.03307e+07	2.01172e+07	1.29265e+07	3.22048e+06	9.70985e+06	8.17409e+06	9.76182e+06	1.80027e+07	1.42492e+07	1.069e+06	2.43174e+07
AT3G22200.1	2	2	85.51	0.483901	1.51964	Condition 3	Condition 4	mitochondrion	| Symbols: POP2, GABA-T, HER1 | Pyridoxal phosphate (PLP)-dependent transferases superfamily protein | chr3:7835286-7838863 FORWARD LENGTH=504	121800	76718.6	120013	96254.6	103697	77792.5	53101.6	167548	73694.2	93034	96620.5	118632	144485	198258	139499	142065	77964.3	11660.2	135501	91797.7	119030	85638.7	188255	105214	58965.3	35307	282703	78267.1	86166.8	186061	240509	326625	243072	77964.3	1007.42	236830
AT3G23450.1	8	7	499.51	1.33742e-06	3.20549	Condition 4	Condition 3	plasma membrane	| Symbols: | unknown protein FUNCTIONS IN: molecular_function unknown INVOLVED IN: biological_process unknown LOCATED IN: endomembrane system EXPRESSED IN: 14 plant structures EXPRESSED DURING: 8 growth stages Has 694543 Blast hits to 47111 p	1.61794e+07	1.61493e+07	1.44193e+07	1.74241e+07	1.6043e+07	9.71504e+06	1.3256e+07	1.07438e+07	1.01798e+07	1.09736e+07	6.18307e+06	8.5433e+06	9.20722e+06	8.17083e+06	8.02611e+06	2.00274e+07	2.64655e+07	3.26643e+07	2.37534e+07	2.57276e+07	1.58115e+07	1.8027e+07	2.26184e+07	1.9046e+07	7.36383e+06	8.81385e+06	1.81279e+07	1.08115e+07	5.5141e+06	1.33992e+07	1.53263e+07	1.34612e+07	3.42666e+07	2.64655e+07	2.82215e+06	4.15164e+07
AT3G23490.1	2	2	113.47	0.445519	1.84628	Condition 1	Condition 2	mitochondrion	| Symbols: CYN | cyanase | chr3:8423238-8424415 REVERSE LENGTH=168	351664	199506	280984	287553	279927	70010.9	46662.6	220397	269396	151617	58753.9	260217	165382	386906	217815	313919	152787	7880.37	154757	157336	343667	222703	440758	314318	53067	31025.8	371875	286113	52397.1	408122	275294	637418	537112	152787	680.852	270486
AT3G23600.1	2	2	101.76	0.0858716	1.4333	Condition 1	Condition 4	cytosol	| Symbols: | alpha/beta-Hydrolases superfamily protein | chr3:8473833-8475655 FORWARD LENGTH=239	471089	476940	592821	436537	494347	344893	282373	490823	317749	358959	425672	440545	349249	327588	385764	438865	234342	354545	351849	344900	460376	532394	929914	477169	261422	187748	828164	337466	379617	690946	581357	539694	750893	234342	30632.2	614966
AT3G23700.1	1	1	68.06	0.687676	2.8195	Condition 3	Condition 4	plastid	| Symbols: | Nucleic acid-binding proteins superfamily | chr3:8531689-8533742 REVERSE LENGTH=392	99666.8	158412	62677	84898	101413	37589.4	90654.6	29680.7	134467	73097.8	267548	200862	89836.4	0	139562	91531.2	33053.3	21203.9	52206.4	49498.7	97400.3	176830	98316.7	92800.3	28492.1	60275.8	50080.1	142811	238601	315029	149541	0	156609	33053.3	1831.99	91247
AT3G23940.1	5	5	250.58	0.0166397	1.70353	Condition 2	Condition 4	plastid	| Symbols: | dehydratase family | chr3:8648780-8652323 FORWARD LENGTH=608	745184	463156	510789	565464	571148	1.13256e+06	847853	790865	1.03475e+06	951506	679830	744765	824317	732304	745304	666914	397414	801408	368463	558550	728238	517006	801236	618097	858460	563734	1.33442e+06	1.09896e+06	606277	1.16808e+06	1.37215e+06	1.20645e+06	1.14108e+06	397414	69240.5	644004
AT3G23990.1	12	2	599.09	2.26725e-06	2.25842	Condition 3	Condition 1	mitochondrion	| Symbols: HSP60, HSP60-3B | heat shock protein 60 | chr3:8669013-8672278 FORWARD LENGTH=577	288805	320277	327513	339943	319134	473910	456081	493196	475640	474707	744469	780849	549298	808346	720741	457911	495782	421515	395991	442800	282237	357515	513745	371585	359215	303246	832168	505155	663922	1.22467e+06	914357	1.33173e+06	783480	495782	36418.2	692118
AT3G24170.1	6	5	333.37	0.0345178	1.57512	Condition 3	Condition 4	peroxisome	| Symbols: ATGR1, GR1 | glutathione-disulfide reductase | chr3:8729762-8734115 REVERSE LENGTH=499	839643	887045	961871	874986	890886	966528	834905	1.04845e+06	1.083e+06	983222	964182	1.278e+06	1.15414e+06	1.50395e+06	1.22507e+06	1.07387e+06	759639	482657	794871	777760	820549	990181	1.50882e+06	956429	732611	555125	1.76905e+06	1.15021e+06	859864	2.0044e+06	1.92117e+06	2.47772e+06	1.83738e+06	759639	41700.8	1.38928e+06
AT3G24503.1	5	5	274.69	0.000192821	1.88229	Condition 1	Condition 4	cytosol	| Symbols: ALDH2C4, ALDH1A, REF1 | aldehyde dehydrogenase 2C4 | chr3:8919732-8923029 REVERSE LENGTH=501	533296	522730	525588	514088	523925	594599	387055	538934	448378	492241	410303	552450	449705	597336	502448	333168	269861	225841	284511	278345	521169	583507	824450	561939	450696	257351	909341	476202	365911	866455	748576	984095	570047	269861	19512.3	497273
AT3G25520.1	2	1	131.39	0.629165	3.10102	Condition 3	Condition 1	cytosol	| Symbols: ATL5, PGY3, OLI5, RPL5A | ribosomal protein L5 | chr3:9269573-9271327 REVERSE LENGTH=301	38156	65160.1	140675	18584.8	65644	43386.5	57420	477710	0	144629	205515	266128	278103	64506.9	203563	74613.6	227071	0	165763	116862	37288.3	72736.2	220667	20314.7	32886.2	38178.3	806040	0	183279	417392	462929	106274	127663	227071	0	289723
AT3G25530.1	2	2	71.89	0.0366729	5.21059	Condition 3	Condition 1	cytosol,extracellular	| Symbols: GHBDH, ATGHBDH, GLYR1, GR1 | glyoxylate reductase 1 | chr3:9271949-9273514 REVERSE LENGTH=289	115406	159359	283893	178556	184304	199405	122971	377029	284386	245948	630157	803082	783225	1.62486e+06	960330	423323	438717	38257.3	597092	374347	112782	177888	445321	195176	151145	81762.7	636161	302034	561978	1.25954e+06	1.30375e+06	2.67691e+06	724300	438717	3305.37	1.0436e+06
AT3G25700.1	6	3	376.72	0.509243	1.19665	Condition 3	Condition 2	extracellular	| Symbols: | Eukaryotic aspartyl protease family protein | chr3:9358937-9360295 FORWARD LENGTH=452	1.05054e+06	1.37767e+06	1.47786e+06	1.50646e+06	1.35313e+06	1.03456e+06	1.11176e+06	1.41407e+06	1.01228e+06	1.14317e+06	894868	1.47073e+06	1.39463e+06	1.71167e+06	1.36798e+06	1.23972e+06	1.25349e+06	1.20494e+06	1.10047e+06	1.19965e+06	1.02665e+06	1.53785e+06	2.3182e+06	1.64668e+06	784179	739207	2.38595e+06	1.0751e+06	798049	2.30668e+06	2.32149e+06	2.81994e+06	2.12115e+06	1.25349e+06	104105	1.92341e+06
AT3G25920.1	2	2	101.89	0.00648998	11.5776	Condition 3	Condition 4	plastid	| Symbols: RPL15 | ribosomal protein L15 | chr3:9491268-9492558 REVERSE LENGTH=277	95542.8	35466.3	30149	55652	54202.5	37108.6	19176.5	45792	43799.7	36469.2	753666	116481	78839.6	94513.3	260875	12415.4	34018.3	12603.7	31093.6	22532.7	93370.1	39590	47292.5	60832.1	28127.7	12750.4	77264.8	46517.7	672124	182687	131236	155708	21242.5	34018.3	1088.94	54345.8
AT3G26060.1	13	13	860.1	0.158852	1.44412	Condition 3	Condition 2	plastid	| Symbols: ATPRX Q | Thioredoxin superfamily protein | chr3:9524807-9526123 FORWARD LENGTH=216	7.17008e+06	7.67803e+06	8.3129e+06	7.17321e+06	7.58355e+06	5.96394e+06	7.53743e+06	9.24527e+06	7.30841e+06	7.51376e+06	1.63434e+07	1.02378e+07	7.99119e+06	8.83075e+06	1.08508e+07	9.52221e+06	7.12064e+06	1.1252e+07	7.09439e+06	8.74732e+06	7.00703e+06	8.57075e+06	1.30398e+07	7.84089e+06	4.52056e+06	5.0116e+06	1.55995e+07	7.76193e+06	1.45752e+07	1.60569e+07	1.33021e+07	1.45484e+07	1.62924e+07	7.12064e+06	972160	1.23997e+07
AT3G26380.1	2	2	89.84	0.597584	2.29034	Condition 3	Condition 4	plasma membrane	| Symbols: | Melibiase family protein | chr3:9660140-9663145 FORWARD LENGTH=647	558029	287872	218355	255332	329897	292439	482986	491842	302163	392358	1.62168e+06	447668	303886	176599	637458	168418	398003	246851	300025	278324	545339	321343	342517	279098	221663	321135	829884	320914	1.44622e+06	702117	505847	290943	288161	398003	21327.6	524387
AT3G26650.1	17	3	1116.52	0.403513	1.36763	Condition 2	Condition 3	plastid	| Symbols: GAPA, GAPA-1 | glyceraldehyde 3-phosphate dehydrogenase A subunit | chr3:9795226-9796848 FORWARD LENGTH=396	1.52485e+06	1.39222e+06	1.67731e+06	1.39514e+06	1.49738e+06	2.37752e+06	1.52746e+06	1.92026e+06	1.44183e+06	1.81677e+06	841127	976806	1.6458e+06	1.84989e+06	1.32841e+06	1.31838e+06	1.0374e+06	2.20005e+06	1.49643e+06	1.51306e+06	1.49017e+06	1.5541e+06	2.63107e+06	1.525e+06	1.80212e+06	1.0156e+06	3.24006e+06	1.5313e+06	750122	1.53201e+06	2.73958e+06	3.04765e+06	2.25573e+06	1.0374e+06	190081	2.61548e+06
AT3G26720.1	8	2	384.18	0.00269839	4.1776	Condition 1	Condition 3	extracellular	| Symbols: | Glycosyl hydrolase family 38 protein | chr3:9816707-9823056 FORWARD LENGTH=1019	468805	493191	584679	586267	533235	290862	163151	288845	124544	216850	51848.6	117803	117620	223294	127642	168396	115687	53349.3	229585	141754	458144	550534	917142	640836	220468	108478	487367	132273	46238.9	184761	195790	367872	288123	115687	4609.3	401272
AT3G26740.1	1	1	33.89	0.133053	3.24765	Condition 1	Condition 2	plastid	| Symbols: CCL | CCR-like | chr3:9827868-9828461 FORWARD LENGTH=141	451581	396672	133498	147817	282392	123765	74034.2	13971.4	136040	86952.7	346321	193398	263239	105551	227127	180130	128848	15442.3	133537	114489	441312	442793	209409	161575	93811.6	49225	23574	144482	308851	303322	438187	173893	308200	128848	1334.19	233398
AT3G27160.1	1	1	29.15	0.303918	3.25624	Condition 3	Condition 4	plastid	| Symbols: GHS1 | Ribosomal protein S21 family protein | chr3:10017531-10018854 FORWARD LENGTH=183	77222.2	80720.4	81438.9	60400.6	74945.5	28880.5	39706.4	40570.8	39567	37181.2	164579	104289	46731.3	149551	116288	68065.3	42516.9	0	32267.1	35712.3	75466.2	90105.7	127747	66022.7	21890.9	26400.6	68455	42022.3	146773	163566	77788.6	246382	116459	42516.9	0	56396.9
AT3G27830.1	9	9	536.53	0.00999884	1.56114	Condition 3	Condition 2	plastid	| Symbols: RPL12-A, RPL12 | ribosomal protein L12-A | chr3:10318576-10319151 FORWARD LENGTH=191	1.00737e+07	1.1695e+07	1.24049e+07	1.13268e+07	1.13751e+07	7.40097e+06	7.93963e+06	1.2628e+07	1.00679e+07	9.50911e+06	1.54319e+07	1.71611e+07	1.28216e+07	1.39655e+07	1.4845e+07	1.14479e+07	8.67384e+06	1.19207e+07	9.39007e+06	1.03581e+07	9.84466e+06	1.30548e+07	1.94587e+07	1.23811e+07	5.60981e+06	5.27902e+06	2.13072e+07	1.06926e+07	1.37622e+07	2.69153e+07	2.13427e+07	2.30078e+07	1.95873e+07	8.67384e+06	1.02993e+06	1.64121e+07
AT3G28200.1	16	13	1131	0.00429698	1.882	Condition 4	Condition 2	extracellular	| Symbols: | Peroxidase superfamily protein | chr3:10518082-10519032 FORWARD LENGTH=316	1.16817e+07	1.07025e+07	1.18355e+07	1.00065e+07	1.10566e+07	7.78136e+06	7.26429e+06	1.08293e+07	5.27312e+06	7.78703e+06	7.72745e+06	1.07566e+07	1.06547e+07	1.43266e+07	1.08663e+07	1.47899e+07	1.42838e+07	1.43919e+07	1.51553e+07	1.46552e+07	1.1416e+07	1.19468e+07	1.85655e+07	1.09379e+07	5.89813e+06	4.82999e+06	1.82723e+07	5.60033e+06	6.89139e+06	1.68705e+07	1.77357e+07	2.36028e+07	2.53053e+07	1.42838e+07	1.24344e+06	2.64886e+07
AT3G29030.1	1	1	73.77	0.351404	3.44889	Condition 1	Condition 3	extracellular	| Symbols: ATEXPA5, ATEXP5, ATHEXP ALPHA 1.4, EXP5, EXPA5 | expansin A5 | chr3:11011538-11013068 REVERSE LENGTH=255	1.11014e+06	986022	1.1527e+06	886059	1.03373e+06	317545	253662	779241	551728	475544	100238	511700	265575	321399	299728	471536	449028	0	315728	309073	1.08489e+06	1.10067e+06	1.80816e+06	968533	240693	168659	1.31481e+06	585964	89392.7	802543	442075	529497	806792	449028	0	551833
AT3G32980.1	6	2	314.81	0.38801	1.28374	Condition 1	Condition 2	extracellular	| Symbols: | Peroxidase superfamily protein | chr3:13526404-13529949 REVERSE LENGTH=352	1.1553e+06	1.12558e+06	1.71696e+06	1.0909e+06	1.27219e+06	1.22931e+06	1.05672e+06	840115	837846	990997	901895	886466	1.14499e+06	1.26228e+06	1.04891e+06	1.1089e+06	1.18886e+06	1.48187e+06	839329	1.15474e+06	1.12903e+06	1.25645e+06	2.69327e+06	1.19244e+06	931797	702606	1.41752e+06	889838	804316	1.39032e+06	1.90595e+06	2.07957e+06	1.89732e+06	1.18886e+06	128031	1.46699e+06
AT3G43670.1	5	5	237.51	0.562574	1.10006	Condition 4	Condition 3	extracellular	| Symbols: | Copper amine oxidase family protein | chr3:15567144-15569734 FORWARD LENGTH=687	829467	744359	881040	653096	776991	729685	884451	839748	767423	805327	743299	844965	660558	833550	770593	926500	885183	768984	810133	847700	810605	830906	1.38202e+06	713886	553088	588068	1.4169e+06	815045	662879	1.32523e+06	1.09956e+06	1.37325e+06	1.58523e+06	885183	66439	1.41596e+06
AT3G44100.1	5	5	249.2	0.00815756	1.39205	Condition 3	Condition 1	extracellular	| Symbols: | MD-2-related lipid recognition domain-containing protein | chr3:15866162-15867273 REVERSE LENGTH=152	5.29867e+06	4.9455e+06	4.96612e+06	6.19571e+06	5.3515e+06	6.15188e+06	6.03358e+06	7.05249e+06	6.70222e+06	6.48504e+06	6.50138e+06	8.80744e+06	7.6267e+06	6.86267e+06	7.44955e+06	7.55419e+06	6.2368e+06	7.57368e+06	6.02813e+06	6.8482e+06	5.17818e+06	5.52051e+06	7.78998e+06	6.7724e+06	4.66301e+06	4.0117e+06	1.18997e+07	7.11812e+06	5.79797e+06	1.38135e+07	1.26953e+07	1.13061e+07	1.29251e+07	6.2368e+06	654355	1.0536e+07
AT3G44110.1	1	1	45.45	0.172781	1.42846	Condition 3	Condition 4	nucleus	| Symbols: ATJ3, ATJ | DNAJ homologue 3 | chr3:15869115-15871059 REVERSE LENGTH=420	394917	381667	490626	435811	425755	422213	392777	470769	514701	450115	380092	629514	425107	502355	484267	389671	405143	172550	388683	339012	385937	426043	769609	476376	320030	261156	794328	546640	338968	987321	707630	827617	666722	405143	14908.1	679346
AT3G44310.1	8	4	513.86	0.000327684	3.08708	Condition 1	Condition 4	peroxisome	| Symbols: NIT1, ATNIT1, NITI | nitrilase 1 | chr3:15986901-15988841 FORWARD LENGTH=346	2.42262e+06	2.49781e+06	2.46921e+06	2.2137e+06	2.40084e+06	822380	639699	1.01006e+06	1.07741e+06	887387	992019	999316	951479	1.15738e+06	1.02505e+06	1.22634e+06	738364	355139	790973	777705	2.36753e+06	2.78823e+06	3.87326e+06	2.41975e+06	623350	425333	1.70428e+06	1.14426e+06	884688	1.56731e+06	1.58383e+06	1.90676e+06	2.09826e+06	738364	30683.5	1.38247e+06
AT3G44890.1	1	1	34.47	0.00537785	Infinity	Condition 3	Condition 1	plastid	| Symbols: RPL9 | ribosomal protein L9 | chr3:16386505-16387963 FORWARD LENGTH=197	0	0	0	0	0	52203.7	0	84813.3	5435.51	35613.1	1.04499e+06	154370	165888	273424	409669	130557	72410.3	0	126797	82441.2	0	0	0	0	39569.5	0	143105	5772.8	931933	242112	276135	450460	223382	72410.3	0	221618
AT3G44990.1	6	5	315.15	0.0026448	10.2491	Condition 3	Condition 1	extracellular,plasma membrane	| Symbols: XTR8, ATXTR8, XTH31 | xyloglucan endo-transglycosylase-related 8 | chr3:16447280-16448678 REVERSE LENGTH=293	563742	262044	284812	245817	339104	2.16425e+06	3.83601e+06	2.50419e+06	2.42217e+06	2.73166e+06	1.00841e+07	1.63608e+06	1.40095e+06	780950	3.47551e+06	320195	1.21387e+06	882213	958295	843643	550922	292512	446763	268697	1.64047e+06	2.55055e+06	4.22532e+06	2.57247e+06	8.99303e+06	2.56601e+06	2.33202e+06	1.2866e+06	547850	1.21387e+06	76221.8	1.67492e+06
AT3G45000.1	1	1	39.36	0.639446	1.21679	Condition 1	Condition 2	cytosol	| Symbols: VPS24.2, VPS24 | SNF7 family protein | chr3:16460348-16461407 FORWARD LENGTH=200	1.02654e+07	1.09894e+07	1.02465e+07	1.18939e+07	1.08488e+07	9.32991e+06	8.85887e+06	8.83851e+06	8.63653e+06	8.91595e+06	6.50589e+06	7.22403e+06	1.41977e+07	1.18237e+07	9.93784e+06	7.10219e+06	6.45481e+06	1.22336e+07	1.07912e+07	9.14547e+06	1.0032e+07	1.22671e+07	1.60729e+07	1.3001e+07	7.0719e+06	5.89022e+06	1.49132e+07	9.17246e+06	5.80199e+06	1.13301e+07	2.36334e+07	1.94793e+07	1.21518e+07	6.45481e+06	1.05697e+06	1.88611e+07
AT3G45010.1	3	3	185.04	0.226222	1.65279	Condition 2	Condition 3	vacuole	| Symbols: scpl48 | serine carboxypeptidase-like 48 | chr3:16466328-16468845 FORWARD LENGTH=510	293745	299969	240202	312089	286501	463081	369545	399965	253832	371606	513794	187273	131783	66495	224836	133695	226052	381503	243183	246108	287065	334846	376786	341138	351007	245709	674859	269583	458205	293716	219364	109549	228751	226052	32961.3	425038
AT3G45970.1	9	7	603.75	0.00104955	1.33803	Condition 3	Condition 2	extracellular	| Symbols: ATEXLA1, EXPL1, ATEXPL1, ATHEXP BETA 2.1, EXLA1 | expansin-like A1 | chr3:16896238-16897189 FORWARD LENGTH=265	1.47302e+07	1.37855e+07	1.52559e+07	1.29883e+07	1.419e+07	1.35847e+07	1.32413e+07	1.2751e+07	1.17141e+07	1.28228e+07	1.74585e+07	1.6551e+07	1.78973e+07	1.67224e+07	1.71573e+07	1.47218e+07	1.68382e+07	2.05696e+07	1.62127e+07	1.70856e+07	1.43953e+07	1.53884e+07	2.39308e+07	1.41973e+07	1.0297e+07	8.80411e+06	2.15147e+07	1.2441e+07	1.55696e+07	2.59584e+07	2.97917e+07	2.75497e+07	2.51888e+07	1.68382e+07	1.77719e+06	2.83368e+07
AT3G46550.1	1	1	62.3	0.389376	9.29657	Condition 1	Condition 3	plasma membrane	| Symbols: SOS5 | Fasciclin-like arabinogalactan family protein | chr3:17136612-17137874 REVERSE LENGTH=420	144513	254308	221673	282992	225872	17706.8	26738.8	98353.9	10462.4	38315.5	14251.4	27355.7	26789.1	28788.8	24296.2	108172	68267.5	0	96994.1	68358.4	141227	283876	347722	309333	13421.4	17778.5	165952	11111.7	12709.5	42904.2	44593	47428.8	185081	68267.5	0	169527
AT3G46940.1	1	1	90	0.324628	6.20973	Condition 3	Condition 1	cytosol	| Symbols: DUT1 | DUTP-PYROPHOSPHATASE-LIKE 1 | chr3:17288367-17288867 REVERSE LENGTH=166	35200.7	15463.6	43298.8	20871.5	28708.7	107010	28355.4	256497	132514	131094	136866	230474	107742	238010	178273	108352	44160.5	0	73558	56517.5	34400.3	17261.5	67919.7	22814.2	81111.4	18853.4	432787	140737	122058	361472	179346	392116	185388	44160.5	0	128566
AT3G46970.1	1	1	34.2	0.20244	1.37033	Condition 3	Condition 4	cytosol	| Symbols: ATPHS2, PHS2 | alpha-glucan phosphorylase 2 | chr3:17301625-17306111 REVERSE LENGTH=841	414571	308370	250350	250520	305953	356553	269263	255948	293372	293784	458947	273402	272292	228308	308237	226347	225052	223503	224845	224937	405143	344225	392705	273839	270261	179032	431860	311577	409292	428801	453255	376131	387276	225052	19310.4	392988
AT3G47070.1	2	2	129.64	0.00341214	2.62399	Condition 3	Condition 2	extracellular	| Symbols: | LOCATED IN: thylakoid, chloroplast thylakoid membrane, chloroplast, chloroplast envelope EXPRESSED IN: 22 plant structures EXPRESSED DURING: 13 growth stages CONTAINS InterPro DOMAIN/s: Thylakoid soluble phosphoprotein TSP9 (InterPr	1.37026e+06	1.39748e+06	2.55654e+06	2.78348e+06	2.02694e+06	592909	1.01827e+06	1.0884e+06	568557	817035	1.83438e+06	2.47422e+06	1.70931e+06	2.55764e+06	2.14389e+06	1.41307e+06	613174	1.0301e+06	1.37811e+06	1.10861e+06	1.3391e+06	1.55997e+06	4.01026e+06	3.04257e+06	449415	677045	1.83645e+06	603838	1.63592e+06	3.88054e+06	2.84531e+06	4.21365e+06	2.41774e+06	613174	88999.3	2.40868e+06
AT3G47380.1	1	1	110.54	0.00289554	Infinity	Condition 4	Condition 1	extracellular	| Symbols: | Plant invertase/pectin methylesterase inhibitor superfamily protein | chr3:17457795-17458403 FORWARD LENGTH=202	0	0	0	0	0	0	0	9952.65	11596.3	5387.23	0	0	0	17919.4	4479.85	533107	601920	43713.1	327243	376496	0	0	0	0	0	0	16793.1	12315.9	0	0	0	29521.7	912139	601920	3776.75	571960
AT3G47800.1	7	7	540.66	0.128355	1.66868	Condition 4	Condition 2	extracellular	| Symbols: | Galactose mutarotase-like superfamily protein | chr3:17634971-17636998 FORWARD LENGTH=358	3.45684e+06	3.74745e+06	3.59232e+06	3.87752e+06	3.66853e+06	2.73088e+06	2.19844e+06	2.48204e+06	2.54231e+06	2.48842e+06	2.4957e+06	2.53508e+06	3.3026e+06	4.01601e+06	3.08735e+06	3.75752e+06	2.98237e+06	7.27065e+06	2.599e+06	4.15238e+06	3.37823e+06	4.18316e+06	5.635e+06	4.23844e+06	2.06996e+06	1.46173e+06	4.18794e+06	2.70007e+06	2.22568e+06	3.97598e+06	5.49749e+06	6.61628e+06	6.42907e+06	2.98237e+06	628173	4.54256e+06
AT3G48000.1	1	1	30.74	0.0704815	3.29047	Condition 4	Condition 1	mitochondrion	| Symbols: ALDH2B4, ALDH2, ALDH2A | aldehyde dehydrogenase 2B4 | chr3:17717082-17719843 REVERSE LENGTH=538	119119	111700	103418	134993	117307	121259	172833	141392	137401	143221	260669	201204	183843	240082	221449	173609	191279	1.00769e+06	171413	385997	116410	124687	162224	147558	91912.5	114916	238570	145927	232466	315565	306023	395530	297042	191279	87062.6	299597
AT3G48200.1	1	1	34.96	0.00223873	11.1373	Condition 1	Condition 4	plasma membrane	| Symbols: | unknown protein FUNCTIONS IN: molecular_function unknown INVOLVED IN: biological_process unknown LOCATED IN: endomembrane system EXPRESSED IN: 21 plant structures EXPRESSED DURING: 13 growth stages Has 210 Blast hits to 148 prote	152448	118446	108845	142810	130637	6783.22	8604.35	17621.3	17216.6	12556.4	3848.49	31931.6	16386.3	69884.2	30512.7	28278.4	5976.55	2777.25	9886.64	11729.7	148982	132217	170737	156103	5141.56	5721	29732.4	18285	3432.1	50081.1	27276.5	115133	48384	5976.55	239.95	17280
AT3G48420.1	8	8	354.48	5.58765e-05	3.29426	Condition 4	Condition 3	plastid	| Symbols: | Haloacid dehalogenase-like hydrolase (HAD) superfamily protein | chr3:17929743-17931551 FORWARD LENGTH=319	2.19226e+06	2.0025e+06	2.23917e+06	2.28636e+06	2.18007e+06	1.66334e+06	2.18955e+06	1.86056e+06	1.95531e+06	1.91719e+06	1.52684e+06	1.79513e+06	1.35302e+06	1.82314e+06	1.62453e+06	4.01169e+06	3.94947e+06	9.14651e+06	4.29884e+06	5.35163e+06	2.14241e+06	2.23533e+06	3.51242e+06	2.49917e+06	1.26078e+06	1.45582e+06	3.13932e+06	2.07664e+06	1.36165e+06	2.81546e+06	2.25223e+06	3.00358e+06	6.86396e+06	3.94947e+06	790245	7.51357e+06
AT3G48460.1	5	5	259.66	0.558703	1.90133	Condition 4	Condition 1	extracellular	| Symbols: | GDSL-like Lipase/Acylhydrolase superfamily protein | chr3:17949496-17951082 FORWARD LENGTH=381	1.54122e+06	774931	1.37111e+06	828621	1.12897e+06	1.77755e+06	2.03545e+06	2.14284e+06	1.79255e+06	1.9371e+06	2.80295e+06	1.36624e+06	1.40278e+06	708032	1.57e+06	713125	1.18663e+06	5.62519e+06	1.06124e+06	2.14655e+06	1.50617e+06	865032	2.15076e+06	905749	1.34735e+06	1.35336e+06	3.61561e+06	1.90379e+06	2.49969e+06	2.14279e+06	2.33506e+06	1.16646e+06	1.22015e+06	1.18663e+06	486008	1.85485e+06
AT3G48730.1	9	3	602.43	0.035483	1.44278	Condition 3	Condition 4	plastid	| Symbols: GSA2 | glutamate-1-semialdehyde 2,1-aminomutase 2 | chr3:18049697-18051550 FORWARD LENGTH=472	2.95791e+06	2.42147e+06	2.63773e+06	2.71668e+06	2.68345e+06	2.71094e+06	2.60909e+06	3.33307e+06	3.08825e+06	2.93534e+06	2.89585e+06	3.55697e+06	2.97228e+06	3.83818e+06	3.31582e+06	2.20777e+06	1.89051e+06	3.2497e+06	1.84491e+06	2.29822e+06	2.89064e+06	2.70302e+06	4.13761e+06	2.96955e+06	2.05485e+06	1.73477e+06	5.62388e+06	3.27988e+06	2.58254e+06	5.5787e+06	4.94763e+06	6.3233e+06	3.77747e+06	1.89051e+06	280769	3.22456e+06
AT3G48930.1	1	1	38.72	0.0471402	8.71515	Condition 4	Condition 1	cytosol	| Symbols: EMB1080 | Nucleic acid-binding, OB-fold-like protein | chr3:18141017-18142189 REVERSE LENGTH=160	93524.6	61482.7	109898	94787.4	89923.1	110423	314145	300347	257334	245562	303669	362004	478370	318717	365690	133919	289149	2.50521e+06	206490	783693	91397.8	68631.2	172388	103610	83698.7	208874	506775	273302	270814	567762	796291	525078	229134	289149	216447	360905
AT3G48990.1	1	1	52.43	0.0739022	11.5368	Condition 3	Condition 1	peroxisome	| Symbols: | AMP-dependent synthetase and ligase family protein | chr3:18159031-18161294 REVERSE LENGTH=514	27581.7	801.506	16911.9	21897	16798	7059.46	13533.2	90016.7	43949.8	38639.8	426608	128275	19389.3	200911	193796	32380.1	17569.1	18309	37084.2	26335.6	26954.4	894.697	26528.5	23935.1	5350.94	8998.16	151885	46677.1	380452	201185	32275.4	330996	55401.9	17569.1	1581.87	64816.3
AT3G49110.1	4	1	291.98	1.53497e-06	2.60257	Condition 3	Condition 1	extracellular	| Symbols: PRX33, PRXCA, ATPRX33, ATPCA | peroxidase CA | chr3:18200713-18202891 FORWARD LENGTH=354	121829	144988	144914	156864	142149	310585	287938	241706	268592	277205	342006	373920	468063	295820	369952	285654	335858	319540	278153	304801	119058	161846	227315	171465	235418	191448	407830	285259	305003	586451	779134	487357	488751	335858	27607.8	486159
AT3G49120.1	10	4	669.38	0.00559943	1.7681	Condition 3	Condition 1	extracellular	| Symbols: ATPERX34, PERX34, PRXCB, ATPCB, PRX34 | peroxidase CB | chr3:18207819-18210041 FORWARD LENGTH=353	9.98049e+06	8.64183e+06	7.21029e+06	8.61985e+06	8.61312e+06	1.97675e+07	1.56065e+07	1.16137e+07	1.34234e+07	1.51028e+07	1.66658e+07	1.50603e+07	1.78275e+07	1.13616e+07	1.52288e+07	1.28815e+07	1.52253e+07	2.00241e+07	1.12338e+07	1.48412e+07	9.75353e+06	9.64661e+06	1.13102e+07	9.42218e+06	1.49834e+07	1.03767e+07	1.95957e+07	1.42564e+07	1.48627e+07	2.36204e+07	2.96756e+07	1.8718e+07	2.20402e+07	1.52253e+07	1.73005e+06	1.96346e+07
AT3G49220.1	8	6	358.21	4.41508e-09	2.47797	Condition 2	Condition 1	extracellular	| Symbols: | Plant invertase/pectin methylesterase inhibitor superfamily | chr3:18249840-18253647 FORWARD LENGTH=598	958169	873369	946553	865725	910954	2.50612e+06	2.02965e+06	2.33565e+06	2.15784e+06	2.25732e+06	1.94282e+06	1.80884e+06	1.58823e+06	1.88548e+06	1.80634e+06	1.9544e+06	2.19507e+06	1.99209e+06	2.25359e+06	2.09879e+06	936380	974915	1.48479e+06	946307	1.89959e+06	1.34951e+06	3.94094e+06	2.29174e+06	1.73262e+06	2.83697e+06	2.64376e+06	3.10628e+06	3.34396e+06	2.19507e+06	172114	3.93885e+06
AT3G49320.1	1	1	30.38	0.000533513	2.02112	Condition 4	Condition 1	mitochondrion	| Symbols: | Metal-dependent protein hydrolase | chr3:18288381-18290629 REVERSE LENGTH=354	1.44362e+06	1.69496e+06	1.90598e+06	2.03688e+06	1.77036e+06	1.50139e+06	2.46931e+06	2.0599e+06	2.43636e+06	2.11674e+06	2.37255e+06	2.02474e+06	3.20197e+06	2.3345e+06	2.48344e+06	3.53989e+06	3.5358e+06	3.31745e+06	3.91926e+06	3.5781e+06	1.41079e+06	1.89203e+06	2.98976e+06	2.22647e+06	1.13802e+06	1.64183e+06	3.47566e+06	2.58755e+06	2.11585e+06	3.17558e+06	5.32997e+06	3.84603e+06	6.05671e+06	3.5358e+06	286623	6.85014e+06
AT3G49470.1	2	2	108.54	0.0521525	5.08665	Condition 3	Condition 1	nucleus	| Symbols: NACA2 | nascent polypeptide-associated complex subunit alpha-like protein 2 | chr3:18341072-18342273 FORWARD LENGTH=217	1896.19	49391.7	170421	56397.5	69526.5	190015	59813.5	316233	209784	193962	351699	383877	157033	522020	353657	92489.1	182547	495559	310360	270239	1853.07	55134.5	267326	61646.9	144028	39769.7	533580	222802	313647	602067	261397	860015	158248	182547	42815.6	542451
AT3G49680.1	1	1	58.08	0.288403	2.49997	Condition 3	Condition 4	plastid	| Symbols: ATBCAT-3, BCAT3 | branched-chain aminotransferase 3 | chr3:18422768-18425473 FORWARD LENGTH=413	221352	189254	110479	140437	165381	209507	206187	136057	205747	189374	253386	208632	172519	127675	190553	73572	131608	0	99708.1	76222.1	216319	211259	173300	153509	158802	137093	229568	218514	225971	327216	287174	210342	125881	131608	0	174271
AT3G50360.1	1	1	35.69	0.664068	1.2551	Condition 3	Condition 4	cytosol,nucleus	| Symbols: ATCEN2, CEN1, CEN2 | centrin2 | chr3:18674421-18675502 FORWARD LENGTH=169	423554	329943	441526	469259	416071	449239	275740	211459	543832	370068	361637	624084	369879	443158	449690	462803	346598	121629	502135	358291	413922	368306	692588	512938	340515	183338	356795	577579	322510	978806	615698	730091	791851	346598	10508.6	877637
AT3G50820.1	12	3	825.21	1.30328e-07	7.73731	Condition 3	Condition 1	plastid	| Symbols: PSBO2, PSBO-2, OEC33 | photosystem II subunit O-2 | chr3:18891008-18892311 REVERSE LENGTH=331	513776	532683	719763	514072	570074	372752	670858	1.01058e+06	702362	689139	6.78361e+06	3.81814e+06	4.00908e+06	3.03252e+06	4.41083e+06	3.9743e+06	3.98826e+06	4.20168e+06	4.01333e+06	4.04439e+06	502093	594618	1.12904e+06	561922	282539	446050	1.70516e+06	745946	6.04966e+06	5.98831e+06	6.67348e+06	4.99599e+06	6.79997e+06	3.98826e+06	363019	7.01454e+06
AT3G51240.1	1	1	28.21	0.00013685	15.3809	Condition 3	Condition 1	cytosol	| Symbols: F3H, TT6, F3'H | flavanone 3-hydroxylase | chr3:19025409-19026658 FORWARD LENGTH=358	2357.99	8100.04	8012.17	2180.07	5162.57	30444.8	39994.7	153432	69993.3	73466.2	102112	109082	68065.9	38360.1	79405	17254.5	6354.03	19676.1	4244.92	11882.4	2304.37	9041.82	12568.1	2382.99	23076.6	26592.3	258885	74336.6	91064.4	171082	113302	63197.2	29522.3	6354.03	1699.98	7419.32
AT3G51260.1	4	1	261.95	0.213216	1.4291	Condition 1	Condition 4	cytosol,nucleus	| Symbols: PAD1 | 20S proteasome alpha subunit PAD1 | chr3:19031086-19032746 FORWARD LENGTH=250	1.79569e+06	2.03362e+06	2.61221e+06	2.29455e+06	2.18402e+06	1.72395e+06	1.11157e+06	1.80903e+06	1.78732e+06	1.60797e+06	1.19592e+06	1.65892e+06	1.43884e+06	1.9877e+06	1.57035e+06	2.01318e+06	1.80701e+06	793964	1.49885e+06	1.52825e+06	1.75486e+06	2.27007e+06	4.09757e+06	2.50813e+06	1.30672e+06	739080	3.05237e+06	1.89823e+06	1.06653e+06	2.60183e+06	2.39508e+06	3.27469e+06	3.44453e+06	1.80701e+06	68597.3	2.61971e+06
AT3G51600.1	5	5	219.51	0.902585	1.08194	Condition 4	Condition 3	extracellular	| Symbols: LTP5 | lipid transfer protein 5 | chr3:19138661-19139124 REVERSE LENGTH=118	4.769e+08	4.084e+08	4.51017e+08	4.50649e+08	4.46741e+08	3.77855e+08	5.48421e+08	4.12452e+08	4.51076e+08	4.47451e+08	4.11873e+08	3.60287e+08	5.4225e+08	4.61147e+08	4.43889e+08	3.95789e+08	4.51323e+08	6.2542e+08	4.48507e+08	4.8026e+08	4.66055e+08	4.55884e+08	7.07477e+08	4.92595e+08	2.86408e+08	3.64643e+08	6.95929e+08	4.79067e+08	3.67311e+08	5.6507e+08	9.02625e+08	7.59729e+08	6.77189e+08	4.51323e+08	5.40354e+07	7.83907e+08
AT3G51800.1	9	9	370.43	0.000166008	2.88153	Condition 3	Condition 1	cytosol	| Symbols: ATG2, EBP1, ATEBP1 | metallopeptidase M24 family protein | chr3:19211261-19213568 REVERSE LENGTH=392	1.64072e+06	1.00873e+06	891622	849095	1.09754e+06	2.26307e+06	2.01687e+06	2.70448e+06	2.29719e+06	2.3204e+06	3.95893e+06	3.16565e+06	2.84805e+06	2.67778e+06	3.1626e+06	2.05644e+06	2.14038e+06	3.62261e+06	1.98401e+06	2.45086e+06	1.60341e+06	1.12601e+06	1.39862e+06	928129	1.71537e+06	1.34101e+06	4.56326e+06	2.43974e+06	3.5306e+06	4.96496e+06	4.74085e+06	4.41158e+06	3.51854e+06	2.14038e+06	312988	3.46767e+06
AT3G51840.1	3	3	142.21	0.0983862	1.53527	Condition 2	Condition 3	peroxisome	| Symbols: ACX4, ATSCX, ATG6 | acyl-CoA oxidase 4 | chr3:19225653-19229008 REVERSE LENGTH=436	186050	156446	177315	125985	161449	177851	143315	217376	202537	185270	97443.9	133881	159755	91621.7	120675	147591	101230	201423	141973	148054	181820	174636	278142	137711	134808	95289.2	366778	215105	86901.1	209977	265927	150944	252526	101230	17402.7	248143
AT3G52150.1	6	6	364.57	0.000664872	2.46938	Condition 3	Condition 4	plastid	| Symbols: | RNA-binding (RRM/RBD/RNP motifs) family protein | chr3:19342074-19343090 FORWARD LENGTH=253	3.87003e+06	3.46351e+06	3.15483e+06	3.07349e+06	3.39047e+06	1.88921e+06	1.80476e+06	3.05827e+06	2.02323e+06	2.19387e+06	7.35948e+06	4.31112e+06	3.77811e+06	3.24995e+06	4.67466e+06	2.11755e+06	1.55622e+06	2.04266e+06	1.85577e+06	1.89305e+06	3.78202e+06	3.86622e+06	4.94875e+06	3.35957e+06	1.43199e+06	1.19998e+06	5.16022e+06	2.14878e+06	6.56323e+06	6.7615e+06	6.28902e+06	5.35421e+06	3.6231e+06	1.55622e+06	176483	3.24353e+06
AT3G52380.1	4	3	204.21	0.000517847	2.62678	Condition 1	Condition 4	plastid	| Symbols: CP33, PDE322 | chloroplast RNA-binding protein 33 | chr3:19421619-19422855 FORWARD LENGTH=329	685186	724061	782008	577246	692125	283065	381025	504348	327640	374020	946295	641653	475026	590510	663371	209581	217801	431960	194611	263488	669605	808247	1.22668e+06	630976	214558	253342	850985	347971	843912	1.00636e+06	790725	972850	358590	217801	37320.7	340144
AT3G52500.1	10	10	492.71	0.00011287	2.16302	Condition 3	Condition 1	extracellular	| Symbols: | Eukaryotic aspartyl protease family protein | chr3:19465644-19467053 REVERSE LENGTH=469	6.21103e+06	7.94748e+06	6.21935e+06	8.38312e+06	7.19025e+06	8.65901e+06	8.57724e+06	8.12265e+06	7.93086e+06	8.32244e+06	1.10406e+07	1.4236e+07	1.82022e+07	1.87318e+07	1.55526e+07	1.07497e+07	1.25748e+07	1.49028e+07	1.09663e+07	1.22984e+07	6.06979e+06	8.87154e+06	9.75583e+06	9.16342e+06	6.56337e+06	5.70297e+06	1.37053e+07	8.423e+06	9.84603e+06	2.23275e+07	3.02992e+07	3.08602e+07	1.83926e+07	1.25748e+07	1.28758e+06	1.9167e+07
AT3G52720.1	5	1	248.94	0.00178202	3.58259	Condition 1	Condition 3	plastid	| Symbols: CAH1, ATACA1, ACA1 | alpha carbonic anhydrase 1 | chr3:19538804-19541116 REVERSE LENGTH=284	3.77695e+06	3.31291e+06	3.16485e+06	3.08841e+06	3.33578e+06	982167	1.7415e+06	1.21573e+06	1.20727e+06	1.28667e+06	971447	878231	1.04494e+06	829815	931108	1.05046e+06	1.12126e+06	3.92765e+06	1.01129e+06	1.77766e+06	3.69106e+06	3.6981e+06	4.96446e+06	3.37588e+06	744466	1.15791e+06	2.0513e+06	1.28218e+06	866343	1.37741e+06	1.7394e+06	1.3671e+06	1.79733e+06	1.12126e+06	339343	1.76754e+06
AT3G52840.1	27	18	1550.7	9.78262e-06	3.85055	Condition 4	Condition 1	extracellular	| Symbols: BGAL2 | beta-galactosidase 2 | chr3:19581244-19586097 FORWARD LENGTH=727	4.86144e+06	5.08238e+06	5.10504e+06	4.59044e+06	4.90983e+06	1.44862e+07	1.34765e+07	1.32773e+07	1.42259e+07	1.38665e+07	1.23612e+07	1.49454e+07	1.26169e+07	1.2544e+07	1.31169e+07	1.34223e+07	1.61266e+07	3.21943e+07	1.38789e+07	1.89055e+07	4.75088e+06	5.67331e+06	8.0079e+06	5.01772e+06	1.09803e+07	8.96046e+06	2.24028e+07	1.51086e+07	1.10238e+07	2.34402e+07	2.1002e+07	2.0666e+07	2.29654e+07	1.61266e+07	2.78154e+06	2.42577e+07
AT3G52880.1	10	10	751.28	0.0140024	1.37258	Condition 3	Condition 4	peroxisome	| Symbols: ATMDAR1, MDAR1 | monodehydroascorbate reductase 1 | chr3:19601477-19604366 REVERSE LENGTH=434	2.59841e+06	2.64881e+06	2.77314e+06	2.73464e+06	2.68875e+06	2.6003e+06	2.41203e+06	3.04722e+06	2.89138e+06	2.73773e+06	2.86774e+06	3.19692e+06	2.55304e+06	3.49423e+06	3.02798e+06	2.59035e+06	2.17039e+06	1.79759e+06	2.26585e+06	2.20605e+06	2.53932e+06	2.95678e+06	4.35002e+06	2.98918e+06	1.97098e+06	1.60375e+06	5.14156e+06	3.0708e+06	2.55747e+06	5.01401e+06	4.24977e+06	5.75665e+06	4.43206e+06	2.17039e+06	155309	3.96028e+06
AT3G52930.1	9	6	652.51	0.0370927	1.7059	Condition 3	Condition 4	cytosol	| Symbols: | Aldolase superfamily protein | chr3:19627383-19628874 REVERSE LENGTH=358	852857	547955	551544	577338	632424	681261	641495	796775	728557	712022	1.31373e+06	825492	751826	626983	879508	625272	458891	413709	564396	515567	833462	611666	865166	631077	516384	426527	1.3444e+06	773766	1.17159e+06	1.29469e+06	1.25148e+06	1.03294e+06	1.06983e+06	458891	35743.8	986458
AT3G52960.1	8	8	569.63	0.282025	1.36195	Condition 1	Condition 4	plastid	| Symbols: | Thioredoxin superfamily protein | chr3:19639699-19640403 FORWARD LENGTH=234	2.38262e+06	2.58864e+06	2.40075e+06	2.65452e+06	2.50663e+06	1.43386e+06	1.90413e+06	3.02022e+06	1.94076e+06	2.07474e+06	2.7494e+06	2.03501e+06	1.49252e+06	2.4698e+06	2.18668e+06	2.0385e+06	1.42219e+06	2.11475e+06	1.78648e+06	1.84048e+06	2.32844e+06	2.88962e+06	3.76587e+06	2.9016e+06	1.08684e+06	1.26604e+06	5.09601e+06	2.06119e+06	2.45193e+06	3.19168e+06	2.48444e+06	4.06893e+06	3.48784e+06	1.42219e+06	182711	3.12243e+06
AT3G53260.1	1	1	71	0.00060687	6.91316	Condition 2	Condition 1	cytosol	| Symbols: PAL2, ATPAL2 | phenylalanine ammonia-lyase 2 | chr3:19744256-19746619 REVERSE LENGTH=717	11568	27284.6	40749	38066.4	29417	209096	116098	315754	172510	203364	42170.9	255163	169575	176994	160976	32510.8	19916.1	39248.1	49215.3	35222.6	11305	30456.9	63919.9	41609.6	158491	77192.9	532770	183215	37608.2	400194	282273	291593	55625.6	19916.1	3390.97	86019.1
AT3G53430.1	4	1	167.69	0.828457	3.34451	Condition 3	Condition 2	cytosol	| Symbols: | Ribosomal protein L11 family protein | chr3:19809895-19810395 REVERSE LENGTH=166	87004.8	33511.1	41325.8	12510	43587.9	36081.1	72980.4	47593.1	5995.81	40662.6	196719	227530	119736	0	135996	137496	142735	0	6489.37	71680.1	85026.3	37407.5	64824.8	13674.4	27348.9	48524.3	80303.7	6367.87	175435	356856	199311	0	235254	142735	0	11342.2
AT3G53460.1	9	6	486.98	0.00169665	1.98611	Condition 3	Condition 1	plastid	| Symbols: CP29 | chloroplast RNA-binding protein 29 | chr3:19819738-19821423 REVERSE LENGTH=342	1.55827e+06	1.68758e+06	1.58542e+06	1.49232e+06	1.5809e+06	1.71903e+06	2.74784e+06	2.5243e+06	2.19553e+06	2.29668e+06	3.71086e+06	3.61904e+06	2.45111e+06	2.77833e+06	3.13984e+06	1.32002e+06	1.71792e+06	2.40586e+06	1.33017e+06	1.69349e+06	1.52284e+06	1.88379e+06	2.48693e+06	1.63122e+06	1.30299e+06	1.82703e+06	4.25925e+06	2.33177e+06	3.30937e+06	5.67606e+06	4.08011e+06	4.57723e+06	2.25854e+06	1.71792e+06	207862	2.32488e+06
AT3G53980.1	6	5	341.22	3.73355e-06	4.30534	Condition 2	Condition 4	extracellular	| Symbols: | Bifunctional inhibitor/lipid-transfer protein/seed storage 2S albumin superfamily protein | chr3:19987760-19988203 REVERSE LENGTH=114	3.46801e+06	3.611e+06	3.32079e+06	3.45811e+06	3.46448e+06	1.12352e+07	1.18731e+07	9.20116e+06	8.99662e+06	1.03265e+07	2.30698e+06	3.8614e+06	2.64731e+06	5.51661e+06	3.58307e+06	2.35366e+06	2.44801e+06	2.07913e+06	2.71334e+06	2.39854e+06	3.38914e+06	4.03085e+06	5.20908e+06	3.77999e+06	8.51611e+06	7.89435e+06	1.55251e+07	9.55489e+06	2.05738e+06	6.05617e+06	4.40669e+06	9.08848e+06	4.02709e+06	2.44801e+06	179634	4.74241e+06
AT3G54050.1	8	7	662.88	0.212601	1.31757	Condition 3	Condition 2	plastid	| Symbols: HCEF1 | high cyclic electron flow 1 | chr3:20016951-20018527 FORWARD LENGTH=417	3.31011e+06	3.0357e+06	3.48495e+06	3.14171e+06	3.24312e+06	2.95635e+06	2.36374e+06	2.59666e+06	2.73076e+06	2.66188e+06	3.18516e+06	4.07861e+06	2.62054e+06	4.14458e+06	3.50722e+06	2.72847e+06	2.10814e+06	4.18564e+06	2.08161e+06	2.77597e+06	3.23484e+06	3.38866e+06	5.46658e+06	3.43414e+06	2.24086e+06	1.57164e+06	4.38134e+06	2.90022e+06	2.84055e+06	6.39683e+06	4.36212e+06	6.82809e+06	4.66839e+06	2.10814e+06	361633	3.63826e+06
AT3G54400.1	19	18	1391.86	4.4922e-05	1.97292	Condition 4	Condition 1	extracellular	| Symbols: | Eukaryotic aspartyl protease family protein | chr3:20140291-20142599 REVERSE LENGTH=425	1.82588e+08	1.78693e+08	1.93873e+08	1.72911e+08	1.82016e+08	2.68217e+08	3.40023e+08	3.19313e+08	2.98643e+08	3.06549e+08	2.58316e+08	3.19104e+08	3.55243e+08	3.86465e+08	3.29782e+08	2.93554e+08	3.9144e+08	4.20295e+08	3.31127e+08	3.59104e+08	1.78436e+08	1.9947e+08	3.04115e+08	1.89006e+08	2.03304e+08	2.2608e+08	5.38776e+08	3.17174e+08	2.30368e+08	5.00478e+08	5.91334e+08	6.36691e+08	5.02267e+08	3.9144e+08	3.63128e+07	5.78748e+08
AT3G54420.1	5	5	356.17	5.86347e-06	2.92359	Condition 4	Condition 2	extracellular	| Symbols: ATEP3, ATCHITIV, CHIV, EP3 | homolog of carrot EP3-3 chitinase | chr3:20145935-20147034 FORWARD LENGTH=273	1.19776e+06	1.2567e+06	1.48919e+06	1.57969e+06	1.38083e+06	894747	703670	927136	777824	825844	710763	949611	1.03623e+06	1.31833e+06	1.00373e+06	2.04112e+06	2.64118e+06	2.33925e+06	2.63616e+06	2.41443e+06	1.17052e+06	1.40282e+06	2.33598e+06	1.72673e+06	678202	467867	1.56435e+06	826091	633862	1.48936e+06	1.72489e+06	2.17192e+06	3.49233e+06	2.64118e+06	202108	4.60751e+06
AT3G54660.1	5	5	313.88	0.0295532	1.4918	Condition 3	Condition 4	plastid	| Symbols: GR, EMB2360, ATGR2 | glutathione reductase | chr3:20230356-20233100 REVERSE LENGTH=565	807208	791599	826144	729074	788506	855489	772394	1.03842e+06	780034	861584	855476	1.12889e+06	988299	1.40837e+06	1.09526e+06	942269	565213	746011	683236	734182	788852	883637	1.29591e+06	796936	648446	513561	1.75212e+06	828438	762919	1.77053e+06	1.64512e+06	2.32025e+06	1.61221e+06	565213	64454.3	1.19417e+06
AT3G54900.1	1	1	52.94	0.134203	1.48251	Condition 1	Condition 4	plastid	| Symbols: CXIP1, ATGRXCP | CAX interacting protein 1 | chr3:20341850-20342371 REVERSE LENGTH=173	2.25047e+06	1.52271e+06	1.19712e+06	1.87252e+06	1.7107e+06	1.42648e+06	1.37256e+06	1.30593e+06	1.38491e+06	1.37247e+06	2.19749e+06	1.29744e+06	1.13319e+06	1.46634e+06	1.52361e+06	1.37673e+06	1.09966e+06	1.10013e+06	1.03917e+06	1.15392e+06	2.19929e+06	1.69976e+06	1.87783e+06	2.04681e+06	1.08125e+06	912611	2.20349e+06	1.47085e+06	1.95973e+06	2.03489e+06	1.8863e+06	2.41576e+06	2.35556e+06	1.09966e+06	95049.4	1.81627e+06
AT3G54920.1	1	1	152.36	0.00488293	128.773	Condition 2	Condition 1	extracellular	| Symbols: PMR6 | Pectin lyase-like superfamily protein | chr3:20345311-20348477 FORWARD LENGTH=501	4253.68	0	2539.24	9549.75	4085.67	441057	599049	580356	484039	526125	1.23792e+06	286363	262276	109595	474039	39740.4	255030	96753.5	152811	136084	4156.95	0	3983.12	10438.6	334314	398305	979232	514075	1.10399e+06	449128	436583	180554	67995.4	255030	8359.35	267084
AT3G55040.1	3	3	182.88	0.0506429	2.64322	Condition 1	Condition 4	plastid	| Symbols: GSTL2 | glutathione transferase lambda 2 | chr3:20398718-20400305 REVERSE LENGTH=292	184040	176041	301562	292555	238550	70308.4	55963.4	177591	120171	106009	94469.3	188883	156073	245656	171270	177194	54641	22154.8	107008	90249.6	179855	196509	473038	319786	53292.5	37209.8	299649	127628	84248.3	296242	259798	404712	303177	54641	1914.14	187031
AT3G55120.1	4	4	303.49	0.00594119	4.66758	Condition 2	Condition 1	plastid	| Symbols: TT5, A11, CFI | Chalcone-flavanone isomerase family protein | chr3:20430248-20431415 REVERSE LENGTH=246	171728	149273	178965	133894	158465	738321	620466	841918	757878	739646	558061	664612	475769	568454	566724	253455	325047	28232.4	346477	238303	167822	166628	280729	146356	559634	412545	1.42057e+06	804907	497682	1.04237e+06	791961	936513	433659	325047	2439.23	605576
AT3G55330.1	6	5	489.59	0.103362	1.19792	Condition 4	Condition 1	plastid	| Symbols: PPL1 | PsbP-like protein 1 | chr3:20514031-20515275 REVERSE LENGTH=230	3.94558e+06	4.19192e+06	4.41848e+06	4.65565e+06	4.30291e+06	3.80159e+06	4.12858e+06	5.20572e+06	4.6346e+06	4.44262e+06	4.34424e+06	4.98738e+06	4.74229e+06	5.11274e+06	4.79666e+06	6.02824e+06	4.79524e+06	4.82156e+06	4.97304e+06	5.15452e+06	3.85585e+06	4.67932e+06	6.93093e+06	5.089e+06	2.88154e+06	2.74508e+06	8.7836e+06	4.92219e+06	3.87422e+06	7.82214e+06	7.89399e+06	8.42311e+06	1.03142e+07	4.79524e+06	416576	8.69194e+06
AT3G55430.1	16	16	1249.19	0.000224588	1.74976	Condition 4	Condition 2	extracellular	| Symbols: | O-Glycosyl hydrolases family 17 protein | chr3:20549806-20552004 REVERSE LENGTH=449	9.83233e+06	7.14171e+06	7.71663e+06	7.05353e+06	7.93605e+06	6.679e+06	5.28504e+06	6.19605e+06	5.69397e+06	5.96351e+06	9.41371e+06	9.05274e+06	8.90305e+06	1.02075e+07	9.39424e+06	9.52415e+06	9.51938e+06	1.30856e+07	9.60972e+06	1.04347e+07	9.60874e+06	7.97208e+06	1.21045e+07	7.71007e+06	5.06256e+06	3.514e+06	1.04546e+07	6.0473e+06	8.3952e+06	1.41982e+07	1.482e+07	1.68165e+07	1.62957e+07	9.51938e+06	1.13058e+06	1.6796e+07
AT3G55440.1	8	7	583.43	0.717454	1.0968	Condition 3	Condition 4	cytosol	| Symbols: ATCTIMC, TPI, CYTOTPI | triosephosphate isomerase | chr3:20553794-20556078 FORWARD LENGTH=254	1.15106e+07	9.99345e+06	1.088e+07	1.07054e+07	1.07724e+07	9.39639e+06	1.07754e+07	1.00234e+07	1.04867e+07	1.01705e+07	1.01126e+07	1.11227e+07	1.0341e+07	1.25342e+07	1.10276e+07	8.78844e+06	7.72228e+06	1.58299e+07	7.87688e+06	1.00544e+07	1.12488e+07	1.11554e+07	1.70667e+07	1.17018e+07	7.1223e+06	7.16449e+06	1.69125e+07	1.11374e+07	9.01852e+06	1.74446e+07	1.72135e+07	2.06497e+07	1.50369e+07	7.72228e+06	1.36768e+06	1.37673e+07
AT3G55500.1	2	1	66.35	0.126711	2.00481	Condition 4	Condition 2	extracellular	| Symbols: ATEXPA16, EXP16, ATEXP16, ATHEXP ALPHA 1.7, EXPA16 | expansin A16 | chr3:20575073-20576102 REVERSE LENGTH=260	128417	131741	176641	128524	141331	76510.4	70908.1	160881	97647.1	101487	80660.4	183926	117217	214250	149013	217128	207539	103572	285607	203462	125497	147059	277084	140486	57993.5	47146.5	271454	103706	71933.5	288467	195119	352971	371503	207539	8948.5	499187
AT3G55800.1	16	15	953.74	0.604109	1.14435	Condition 3	Condition 2	plastid	| Symbols: SBPASE | sedoheptulose-bisphosphatase | chr3:20709640-20711421 FORWARD LENGTH=393	1.39401e+07	1.28723e+07	1.27862e+07	1.27103e+07	1.30772e+07	1.29214e+07	1.09353e+07	1.17425e+07	1.18517e+07	1.18627e+07	1.18436e+07	1.3472e+07	1.31605e+07	1.58241e+07	1.35751e+07	1.35413e+07	1.04625e+07	1.81738e+07	1.13321e+07	1.33774e+07	1.36231e+07	1.43689e+07	2.00568e+07	1.38933e+07	9.79418e+06	7.27083e+06	1.98131e+07	1.25871e+07	1.05622e+07	2.11294e+07	2.19069e+07	2.60698e+07	2.31691e+07	1.04625e+07	1.57019e+06	1.98063e+07
AT3G56060.1	2	1	84.3	0.106003	1.64165	Condition 1	Condition 3	vacuole	| Symbols: | Glucose-methanol-choline (GMC) oxidoreductase family protein | chr3:20803328-20805983 REVERSE LENGTH=577	130189	157408	190490	157700	158947	106701	98055.5	163201	104681	118160	46905.4	93182.3	123880	123318	96821.4	137314	114452	89074.7	132634	118369	127228	175709	298808	172378	80877.3	65196.7	275368	111177	41830.5	146146	206209	203164	234942	114452	7695.92	231820
AT3G56070.1	2	1	118.36	0.698365	22.1195	Condition 3	Condition 1	plasma membrane,endoplasmic reticulum	| Symbols: ROC2 | rotamase cyclophilin 2 | chr3:20806987-20807517 REVERSE LENGTH=176	53207	2430.13	11545.7	7564.22	18686.8	68334.9	67529.8	59033.2	66742.2	65410	1.08004e+06	326112	247215	0	413342	201153	117419	103876	131807	138564	51997	2712.68	18111	8268.3	51796.7	44900.3	99606.5	70883.8	963187	511471	411513	0	344171	117419	8974.72	230374
AT3G56090.1	3	1	120.16	9.27297e-05	4.06485	Condition 3	Condition 1	plastid	| Symbols: ATFER3, FER3 | ferritin 3 | chr3:20814350-20815984 REVERSE LENGTH=259	147097	113022	137372	95280.2	123193	310895	351330	350326	277374	322481	307225	411375	381415	903028	500761	231968	210932	238139	253329	233592	143752	126163	215485	104149	235653	233598	591105	294586	273986	645195	634901	1.48772e+06	396894	210932	20574.9	442772
AT3G57240.1	10	9	658.91	8.56294e-07	6.73314	Condition 4	Condition 1	extracellular	| Symbols: BG3 | beta-1,3-glucanase 3 | chr3:21181916-21183045 REVERSE LENGTH=341	809454	547083	384770	490350	557914	3.17191e+06	3.43764e+06	2.3687e+06	3.01793e+06	2.99904e+06	2.61993e+06	3.1918e+06	3.34128e+06	3.45477e+06	3.15194e+06	3.30403e+06	2.78235e+06	6.21377e+06	2.72591e+06	3.75651e+06	791047	610692	603561	535991	2.40425e+06	2.28567e+06	3.9967e+06	3.2052e+06	2.33647e+06	5.00598e+06	5.56187e+06	5.69164e+06	5.65316e+06	2.78235e+06	536860	4.76438e+06
AT3G57260.1	7	7	730.18	2.45871e-05	4.86693	Condition 4	Condition 1	extracellular	| Symbols: BGL2, PR2, BG2, PR-2 | beta-1,3-glucanase 2 | chr3:21188709-21189822 REVERSE LENGTH=339	1.35491e+06	892959	1.04858e+06	2.37284e+06	1.41732e+06	5.11598e+06	4.77938e+06	3.99191e+06	3.93948e+06	4.45668e+06	3.75924e+06	4.52631e+06	5.33188e+06	6.89412e+06	5.12789e+06	6.67411e+06	4.90115e+06	9.69264e+06	6.32418e+06	6.89802e+06	1.3241e+06	996783	1.64483e+06	2.59371e+06	3.87782e+06	3.17779e+06	6.73553e+06	4.18393e+06	3.35251e+06	7.099e+06	8.87541e+06	1.13579e+07	1.14193e+07	4.90115e+06	837430	1.10535e+07
AT3G57610.1	3	3	212.74	0.0023293	1.61778	Condition 3	Condition 1	plastid	| Symbols: ADSS | adenylosuccinate synthase | chr3:21334519-21336603 REVERSE LENGTH=490	540551	444145	491790	431717	477051	704837	629864	769137	737933	710443	685631	849195	584702	967519	771762	658505	491950	581840	535335	566908	528258	495785	771434	471901	534254	418794	1.29776e+06	783724	611450	1.33187e+06	973290	1.59396e+06	1.12669e+06	491950	50270.1	935665
AT3G58610.1	4	4	247.99	0.00279285	3.76297	Condition 3	Condition 1	plastid	| Symbols: | ketol-acid reductoisomerase | chr3:21671561-21674639 FORWARD LENGTH=591	216167	190212	181282	144536	183049	309140	349972	432814	380545	368118	1.33452e+06	535140	299202	586374	688809	260034	355764	350411	369537	333937	211251	212328	284364	157989	234323	232695	730286	404159	1.19013e+06	839307	498050	966036	444916	355764	30275	645881
AT3G59010.1	3	3	217.28	1.85371e-05	3.6492	Condition 1	Condition 3	extracellular	| Symbols: PME61 | pectin methylesterase 61 | chr3:21803015-21805098 REVERSE LENGTH=529	456914	533897	596216	607379	548602	235428	165707	216496	145059	190672	150432	179582	150402	120924	150335	187718	191750	81734.1	141374	150644	446524	595973	935240	663914	178450	110178	365293	154061	134156	281654	250358	199219	321183	191750	7061.71	247095
AT3G59920.1	6	4	279.34	0.598761	1.81113	Condition 4	Condition 1	cytosol,extracellular	| Symbols: ATGDI2, GDI2 | RAB GDP dissociation inhibitor 2 | chr3:22135157-22138221 FORWARD LENGTH=444	189276	139489	178273	123339	157594	208152	65263.3	425359	315111	253471	196992	272997	370823	186265	256769	224780	135219	567506	214188	285423	184972	155707	279643	134820	157775	43393.3	717707	334664	175679	428166	617269	306866	384595	135219	49031.7	374361
AT3G59970.1	1	1	34.58	0.299794	1.47317	Condition 2	Condition 4	cytosol	| Symbols: MTHFR1 | methylenetetrahydrofolate reductase 1 | chr3:22151303-22153412 FORWARD LENGTH=421	415420	251108	191972	173169	257917	341761	316061	286472	279906	306050	419764	283991	168239	295136	291783	238853	222298	144213	225636	207750	405973	280304	301132	189287	259049	210148	483364	297275	374348	445408	280049	486229	408675	222298	12459.8	394369
AT3G59980.1	1	1	81.27	0.195732	7.70377	Condition 1	Condition 4	plastid	| Symbols: | Nucleic acid-binding, OB-fold-like protein | chr3:22154528-22155570 REVERSE LENGTH=273	297741	592402	588100	484763	490751	84425.8	38736.4	283642	156211	140754	564241	339175	46305.7	97835.8	261889	134012	78199.2	0	42599.9	63702.8	290971	661280	922508	529884	63993.2	25755.7	478589	165904	503194	531958	77080.2	161182	229293	78199.2	0	74456.7
AT3G59990.1	1	1	28.22	0.97511	10.7844	Condition 3	Condition 1	cytosol	| Symbols: MAP2B | methionine aminopeptidase 2B | chr3:22155921-22158551 REVERSE LENGTH=439	13463.1	9677.26	0	10501.7	8410.51	40161.4	91745.8	0	51371.9	45819.8	102575	113837	146396	0	90702	52238.3	51342.9	0	80701.5	46070.7	13157	10802.4	0	11479.2	30441.7	61001.4	0	54559.7	91477	178541	243689	0	89379.1	51342.9	0	141051
AT3G60620.1	1	1	26.26	0.620849	5.37477	Condition 4	Condition 3	plastid	| Symbols: CDS5 | cytidinediphosphate diacylglycerol synthase 5 | chr3:22406537-22408239 FORWARD LENGTH=399	867813	959698	537569	1.30213e+06	916804	1.292e+06	2.06863e+06	694362	8349.74	1.01583e+06	761473	630583	595049	588002	643777	387617	1.00459e+06	1.16015e+07	846879	3.46015e+06	848078	1.07128e+06	843245	1.42334e+06	979311	1.37542e+06	1.1716e+06	8867.87	679087	988998	990515	968719	663208	1.00459e+06	1.00235e+06	1.48019e+06
AT3G60750.1	16	12	914.95	0.0089911	2.13969	Condition 3	Condition 1	plastid	| Symbols: | Transketolase | chr3:22454004-22456824 FORWARD LENGTH=741	3.55598e+06	3.18684e+06	3.27188e+06	2.5963e+06	3.15275e+06	3.21823e+06	3.34808e+06	5.18959e+06	4.0308e+06	3.94668e+06	9.32008e+06	5.84535e+06	5.08421e+06	6.73402e+06	6.74592e+06	4.30353e+06	3.65497e+06	7.95067e+06	3.9592e+06	4.96709e+06	3.47512e+06	3.55738e+06	5.13236e+06	2.83797e+06	2.43936e+06	2.22612e+06	8.75638e+06	4.28093e+06	8.3117e+06	9.16777e+06	8.46315e+06	1.10941e+07	7.36328e+06	3.65497e+06	686926	6.91993e+06
AT3G60820.1	3	2	224.58	0.000670349	2.27101	Condition 3	Condition 1	cytosol,nucleus	| Symbols: PBF1 | N-terminal nucleophile aminohydrolases (Ntn hydrolases) superfamily protein | chr3:22472038-22473809 REVERSE LENGTH=223	301977	325728	309247	301755	309677	495116	428837	638223	471064	508310	571106	713275	669406	859333	703280	711947	425391	348323	482399	492015	295110	363600	485093	329843	375289	285132	1.07687e+06	500295	509316	1.11869e+06	1.11429e+06	1.41573e+06	1.21813e+06	425391	30094.6	843143
AT3G61440.1	6	2	310.07	0.00873491	2.93264	Condition 3	Condition 1	mitochondrion	| Symbols: ATCYSC1, ARATHBSAS31, CYSC1 | cysteine synthase C1 | chr3:22735885-22737792 FORWARD LENGTH=368	385269	221975	433704	416760	364427	318548	240689	1.04372e+06	512534	528873	1.03438e+06	719634	904924	1.616e+06	1.06873e+06	1.3185e+06	747961	709569	997866	943473	376508	247784	680319	455552	241453	160033	1.76107e+06	544339	922465	1.12866e+06	1.50633e+06	2.66232e+06	2.25593e+06	747961	61305.7	1.74408e+06
AT3G61490.1	5	5	417.54	6.41538e-07	2.98565	Condition 2	Condition 3	extracellular	| Symbols: | Pectin lyase-like superfamily protein | chr3:22758439-22760137 FORWARD LENGTH=476	1.49614e+06	1.32424e+06	1.43327e+06	1.21493e+06	1.36715e+06	2.07697e+06	1.99854e+06	1.9071e+06	1.46639e+06	1.86225e+06	502664	692390	621665	678216	623734	1.09536e+06	1.05617e+06	842347	1.14196e+06	1.03396e+06	1.46212e+06	1.47821e+06	2.24826e+06	1.32802e+06	1.57431e+06	1.32882e+06	3.21784e+06	1.55738e+06	448279	1.08594e+06	1.03482e+06	1.11734e+06	1.87415e+06	1.05617e+06	72777.6	1.99594e+06
AT3G61820.1	12	11	775.84	0.140887	1.98942	Condition 2	Condition 1	extracellular	| Symbols: | Eukaryotic aspartyl protease family protein | chr3:22880074-22881525 REVERSE LENGTH=483	7.2708e+06	4.70691e+06	3.95953e+06	3.69623e+06	4.90837e+06	9.45497e+06	1.1739e+07	9.88612e+06	7.97903e+06	9.76479e+06	1.52272e+07	4.86746e+06	4.69001e+06	3.12237e+06	6.97677e+06	4.57722e+06	8.57739e+06	1.19691e+07	8.13977e+06	8.31586e+06	7.10545e+06	5.25418e+06	6.21102e+06	4.04028e+06	7.1667e+06	7.80524e+06	1.66808e+07	8.47416e+06	1.35797e+07	7.63407e+06	7.80696e+06	5.14402e+06	7.83157e+06	8.57739e+06	1.03411e+06	1.42268e+07
AT3G62020.1	3	2	307.51	2.01692e-05	2.61544	Condition 1	Condition 4	extracellular	| Symbols: GLP10 | germin-like protein 10 | chr3:22971443-22972192 REVERSE LENGTH=220	7.62033e+06	9.10298e+06	8.31171e+06	8.62192e+06	8.41423e+06	6.71088e+06	4.36352e+06	3.95205e+06	6.0067e+06	5.25829e+06	3.8224e+06	5.27515e+06	4.68268e+06	5.00326e+06	4.69587e+06	3.3952e+06	2.98345e+06	2.84904e+06	3.64088e+06	3.21714e+06	7.44704e+06	1.01614e+07	1.3038e+07	9.42445e+06	5.08673e+06	2.90128e+06	6.66829e+06	6.37944e+06	3.40884e+06	8.27347e+06	7.79476e+06	8.24275e+06	5.80914e+06	2.98345e+06	246152	6.36358e+06
AT3G62030.1	6	1	314.07	0.0741161	2.02286	Condition 3	Condition 1	plastid	| Symbols: ROC4 | rotamase CYP 4 | chr3:22973708-22975139 FORWARD LENGTH=260	3.07709e+06	2.97711e+06	3.18909e+06	3.62063e+06	3.21598e+06	2.28248e+06	2.60453e+06	6.01663e+06	3.77909e+06	3.67068e+06	1.17723e+07	4.83854e+06	3.86279e+06	5.54834e+06	6.50548e+06	5.1863e+06	4.19542e+06	4.33615e+06	6.15065e+06	4.96713e+06	3.00712e+06	3.32325e+06	5.00248e+06	3.95764e+06	1.73008e+06	1.73174e+06	1.01518e+07	4.0136e+06	1.04986e+07	7.58871e+06	6.42998e+06	9.14075e+06	8.87369e+06	4.19542e+06	374637	1.07502e+07
AT3G62060.1	2	2	152	0.102153	1.78215	Condition 1	Condition 4	plasma membrane	| Symbols: | Pectinacetylesterase family protein | chr3:22980123-22982734 FORWARD LENGTH=419	596257	417265	458343	436199	477016	455093	592610	474065	369383	472788	455911	382832	334761	308414	370479	283546	360234	64309	362563	267663	582698	465780	718969	476801	344952	394024	799889	392305	406584	600428	557241	508104	485143	360234	5556.2	633693
AT3G62410.1	2	2	103.83	0.000133883	2.48636	Condition 1	Condition 2	plastid	| Symbols: CP12-2, CP12 | CP12 domain-containing protein 2 | chr3:23091006-23091401 FORWARD LENGTH=131	2.01218e+07	1.76085e+07	1.754e+07	2.23341e+07	1.94011e+07	5.86456e+06	8.83009e+06	8.64737e+06	7.87006e+06	7.80302e+06	8.85795e+06	9.79481e+06	9.70666e+06	1.50129e+07	1.08431e+07	1.25782e+07	8.22924e+06	9.88591e+06	8.10185e+06	9.69879e+06	1.96642e+07	1.96558e+07	2.75137e+07	2.4413e+07	4.44523e+06	5.87109e+06	1.45907e+07	8.35842e+06	7.89957e+06	1.53621e+07	1.61576e+07	2.47333e+07	2.15211e+07	8.22924e+06	854128	1.41605e+07
AT3G62820.1	7	5	425.6	6.1083e-07	2.20198	Condition 1	Condition 4	extracellular	| Symbols: | Plant invertase/pectin methylesterase inhibitor superfamily protein | chr3:23229782-23230366 FORWARD LENGTH=194	5.88017e+06	5.31786e+06	5.52426e+06	4.97202e+06	5.42358e+06	3.21281e+06	3.38273e+06	3.58873e+06	2.68087e+06	3.21629e+06	2.91391e+06	2.67547e+06	2.9552e+06	3.04056e+06	2.89629e+06	2.16382e+06	2.45794e+06	2.9024e+06	2.32802e+06	2.46304e+06	5.74645e+06	5.93616e+06	8.6655e+06	5.43482e+06	2.43525e+06	2.24916e+06	6.05525e+06	2.84723e+06	2.59864e+06	4.19618e+06	4.91921e+06	5.00925e+06	3.70227e+06	2.45794e+06	250763	4.06894e+06
AT3G63140.1	15	13	995.95	0.719856	1.27987	Condition 3	Condition 1	plastid	| Symbols: CSP41A | chloroplast stem-loop binding protein of 41 kDa | chr3:23327006-23328620 REVERSE LENGTH=406	5.64569e+06	3.4133e+06	4.15106e+06	3.79993e+06	4.25249e+06	4.33978e+06	3.51395e+06	6.74151e+06	5.12274e+06	4.92949e+06	5.18247e+06	5.27676e+06	5.08978e+06	6.22154e+06	5.44264e+06	4.05631e+06	3.03577e+06	1.00253e+07	3.66491e+06	5.19558e+06	5.51731e+06	3.81016e+06	6.51145e+06	4.15362e+06	3.28947e+06	2.33641e+06	1.13749e+07	5.44062e+06	4.62176e+06	8.276e+06	8.47241e+06	1.02498e+07	6.9403e+06	3.03577e+06	866174	6.40557e+06
AT3G63190.1	6	6	444.27	0.0197863	2.27901	Condition 3	Condition 1	plastid	| Symbols: RRF, HFP108, cpRRF, AtcpRRF | ribosome recycling factor, chloroplast precursor | chr3:23342861-23344640 REVERSE LENGTH=275	1.81025e+06	1.29518e+06	1.342e+06	1.08681e+06	1.38356e+06	1.40991e+06	1.34723e+06	2.43085e+06	1.83619e+06	1.75605e+06	5.52343e+06	2.78517e+06	2.18998e+06	2.11399e+06	3.15314e+06	2.30817e+06	2.05776e+06	1.78956e+06	1.71436e+06	1.96746e+06	1.76908e+06	1.44577e+06	2.1051e+06	1.18796e+06	1.06869e+06	895770	4.10156e+06	1.95013e+06	4.92583e+06	4.36822e+06	3.64543e+06	3.48274e+06	3.94924e+06	2.05776e+06	154615	2.99637e+06
AT3G63490.1	3	1	169.38	0.0156148	52.8984	Condition 3	Condition 2	plastid	| Symbols: | Ribosomal protein L1p/L10e family | chr3:23444269-23446020 FORWARD LENGTH=346	8269.82	5875.07	3786.04	352.722	4570.91	2162.64	10120.9	73.7387	826.735	3296	551244	58670.2	19082	68417.8	174353	675.527	20212.6	4651.7	12752.7	9573.11	8081.76	6558.16	5938.88	385.553	1639.24	6729.34	124.419	878.037	491602	92017.5	31763.7	112717	1155.82	20212.6	401.9	22289.3
AT4G00165.1	2	2	158.08	0.123444	1.62225	Condition 4	Condition 3	extracellular	| Symbols: | Bifunctional inhibitor/lipid-transfer protein/seed storage 2S albumin superfamily protein | chr4:69433-69819 REVERSE LENGTH=128	5.04204e+06	5.02863e+06	6.00982e+06	5.3938e+06	5.36857e+06	5.56873e+06	3.99888e+06	6.69643e+06	5.22091e+06	5.37124e+06	2.58222e+06	4.45867e+06	4.86872e+06	6.86418e+06	4.69345e+06	7.71636e+06	6.14177e+06	5.65666e+06	1.0941e+07	7.61395e+06	4.92738e+06	5.6133e+06	9.42716e+06	5.89586e+06	4.221e+06	2.65884e+06	1.12989e+07	5.54489e+06	2.30284e+06	6.99292e+06	8.10444e+06	1.13086e+07	1.32026e+07	6.14177e+06	488727	1.91228e+07
AT4G00230.1	14	13	720.84	1.0785e-06	4.65945	Condition 1	Condition 4	extracellular	| Symbols: XSP1 | xylem serine peptidase 1 | chr4:93935-97289 FORWARD LENGTH=749	3.11301e+06	3.94814e+06	4.09641e+06	4.70366e+06	3.96531e+06	3.6263e+06	2.31843e+06	1.73415e+06	3.04568e+06	2.68114e+06	1.25826e+06	1.32768e+06	1.0592e+06	1.61146e+06	1.31415e+06	779343	765724	935025	924004	851024	3.04222e+06	4.40719e+06	6.42574e+06	5.14147e+06	2.74867e+06	1.54151e+06	2.92603e+06	3.23468e+06	1.12212e+06	2.08232e+06	1.76313e+06	2.65484e+06	1.33345e+06	765724	80784.8	1.61499e+06
AT4G01050.1	1	1	79.69	0.289092	3.15266	Condition 3	Condition 1	plastid	| Symbols: TROL | thylakoid rhodanese-like | chr4:455874-458175 FORWARD LENGTH=466	83447.7	15225.9	25594.3	50950.6	43804.6	37381.7	0	206590	0	60992.9	160020	109718	91936.2	190729	138101	219891	106241	0	104541	107668	81550.1	16996.2	40147.9	55693	28334.7	0	348578	0	142707	172081	153036	314222	376230	106241	0	182718
AT4G01130.1	7	7	444.89	0.260155	1.66925	Condition 1	Condition 2	extracellular	| Symbols: | GDSL-like Lipase/Acylhydrolase superfamily protein | chr4:485868-488007 FORWARD LENGTH=382	3.27142e+06	3.35706e+06	3.81178e+06	2.8506e+06	3.32272e+06	2.19938e+06	1.75192e+06	3.09684e+06	914020	1.99054e+06	1.4284e+06	2.1361e+06	2.01297e+06	3.25069e+06	2.20704e+06	3.66269e+06	2.35793e+06	1.04962e+06	2.8182e+06	2.47211e+06	3.19703e+06	3.74738e+06	5.97926e+06	3.11593e+06	1.66709e+06	1.16485e+06	5.22528e+06	970738	1.27386e+06	3.35024e+06	3.35077e+06	5.35542e+06	6.26682e+06	2.35793e+06	90686	4.92568e+06
AT4G01310.1	2	2	125.18	0.0545768	27.2661	Condition 3	Condition 1	plastid	| Symbols: | Ribosomal L5P family protein | chr4:544166-545480 REVERSE LENGTH=262	6303.71	15894.3	13987.2	0	9046.29	24397	92908.5	5492.13	42776.6	41393.6	538759	186288	154016	107564	246657	66593.3	130299	57738.1	347449	150520	6160.36	17742.3	21940.6	0	18492.5	61774.5	9266.86	45431.1	480469	292172	256374	177209	113940	130299	4988.48	607276
AT4G01700.1	10	10	916.02	0.000424756	1.43887	Condition 4	Condition 3	extracellular	| Symbols: | Chitinase family protein | chr4:732413-733487 REVERSE LENGTH=280	8.37881e+06	8.36804e+06	8.46509e+06	9.63304e+06	8.71125e+06	8.03791e+06	5.82969e+06	6.67315e+06	6.47337e+06	6.75353e+06	5.63093e+06	6.40985e+06	6.23399e+06	6.58585e+06	6.21515e+06	8.89738e+06	8.19881e+06	1.04623e+07	8.21271e+06	8.94281e+06	8.18827e+06	9.34099e+06	1.32786e+07	1.05297e+07	6.09259e+06	3.87613e+06	1.12596e+07	6.87507e+06	5.02169e+06	1.00531e+07	1.03771e+07	1.085e+07	1.52233e+07	8.19881e+06	903928	1.43543e+07
AT4G01900.1	4	4	239.07	0.167843	1.37503	Condition 3	Condition 2	plastid	| Symbols: PII, GLB1 | GLNB1 homolog | chr4:821736-823294 FORWARD LENGTH=196	419920	473776	613651	451361	489677	395877	282850	542661	471953	423335	509951	631593	503401	683448	582098	526474	397514	462217	556966	485793	410370	528861	962588	493373	300068	188066	915630	501239	454777	990583	837958	1.12596e+06	900791	397514	39934.9	973471
AT4G01985.1	2	2	208.61	1.62498e-09	50.5901	Condition 2	Condition 1	extracellular	| Symbols: | unknown protein FUNCTIONS IN: molecular_function unknown INVOLVED IN: biological_process unknown LOCATED IN: endomembrane system Has 35333 Blast hits to 34131 proteins in 2444 species: Archae - 798 Bacteria - 22429 Metazoa - 974,48574.6257084308	75181.2	33874.4	116632	4.20716e+06	1.10821e+06	3.0632e+06	3.03783e+06	3.56675e+06	2.08451e+06	2.93807e+06	2.82579e+06	1.95589e+06	3.18924e+06	2.79108e+06	2.6905e+06	1.97969e+06	3.50544e+06	2.18499e+06	47470	1.9294e+06	83922.5	53136.3	127488	3.18895e+06	2.03671e+06	5.12572e+06	3.78808e+06	1.85898e+06	4.43193e+06	3.25576e+06	5.2542e+06	4.77549e+06	1.97969e+06	302865	3.81896e+06
AT4G02290.1	3	2	135.59	0.046374	3.6613	Condition 1	Condition 4	extracellular	| Symbols: AtGH9B13, GH9B13 | glycosyl hydrolase 9B13 | chr4:1002654-1005125 REVERSE LENGTH=516	597911	246443	311505	215570	342857	183303	213062	219914	249736	216504	308442	120833	64162	34699.6	132034	14443.7	194680	26677.1	138774	93643.6	584314	275097	488634	235635	138940	141664	371060	265233	275071	189513	106804	57166.7	24713	194680	2304.86	242550
AT4G02330.1	1	1	106.1	9.80284e-06	3.35115	Condition 4	Condition 1	extracellular	| Symbols: ATPMEPCRB | Plant invertase/pectin methylesterase inhibitor superfamily | chr4:1032479-1034928 FORWARD LENGTH=573	862135	811385	765784	712482	787946	1.77898e+06	2.1217e+06	1.01042e+06	1.20168e+06	1.52819e+06	1.41882e+06	1.38346e+06	1.31942e+06	1.39466e+06	1.37909e+06	2.4969e+06	2.85363e+06	2.90567e+06	2.3059e+06	2.64052e+06	842529	905724	1.20123e+06	778799	1.34844e+06	1.41071e+06	1.70487e+06	1.27625e+06	1.26531e+06	2.16979e+06	2.19629e+06	2.29767e+06	4.27217e+06	2.85363e+06	251045	4.03029e+06
AT4G02450.1	1	1	37.53	0.288117	1.48016	Condition 1	Condition 4	cytosol	| Symbols: | HSP20-like chaperones superfamily protein | chr4:1073987-1075765 REVERSE LENGTH=241	1.54654e+06	1.97242e+06	1.824e+06	1.60356e+06	1.73663e+06	1.56144e+06	1.20012e+06	2.39797e+06	1.46457e+06	1.65603e+06	1.00845e+06	1.86789e+06	1.25469e+06	2.24249e+06	1.59338e+06	1.47596e+06	1.34603e+06	516943	1.35414e+06	1.17327e+06	1.51137e+06	2.20175e+06	2.86117e+06	1.75282e+06	1.18355e+06	797952	4.04609e+06	1.55545e+06	899345	2.92958e+06	2.08856e+06	3.69445e+06	2.52536e+06	1.34603e+06	44663.1	2.36679e+06
AT4G02510.1	5	4	325.46	0.153296	1.95332	Condition 3	Condition 4	plastid	| Symbols: TOC159, TOC86, PPI2, TOC160, ATTOC159 | translocon at the outer envelope membrane of chloroplasts 159 | chr4:1104766-1109360 FORWARD LENGTH=1503	562782	335105	351961	354302	401037	391620	400005	468448	521387	445365	631134	724287	633340	492343	620276	432972	344303	55110	437815	317550	549984	374067	552095	387280	296841	265962	790412	553741	562849	1.13596e+06	1.05425e+06	811123	740810	344303	4761.43	765219
AT4G02520.1	3	1	111.62	0.0323469	28.5235	Condition 3	Condition 1	cytosol	| Symbols: ATGSTF2, ATPM24.1, ATPM24, GST2, GSTF2 | glutathione S-transferase PHI 2 | chr4:1110673-1111531 REVERSE LENGTH=212	19699	2397.6	0	6161.29	7064.47	43367.2	1960.23	64184.9	28307.5	34454.9	234128	85772.3	131652	354461	201503	213331	173934	44488.9	254729	171621	19251	2676.37	0	6734.79	32871.5	1303.35	108299	30064	208797	134524	219147	583966	365007	173934	3843.77	445218
AT4G02530.1	4	4	294.68	0.0614534	51.0039	Condition 3	Condition 2	plastid	| Symbols: | chloroplast thylakoid lumen protein | chr4:1112335-1114005 REVERSE LENGTH=216	22336.6	16632.1	43700.1	28937	27901.5	19353.7	16296.2	14048	20444.9	17535.7	3.35365e+06	156555	25193.2	42162	894389	14406.6	20190.6	24309.7	24144.7	20762.9	21828.6	18565.9	68549.1	31630.4	14669.8	10835.3	23703.1	21713.6	2.9908e+06	245539	41936.5	69460.8	24649.4	20190.6	2100.32	42200.5
AT4G02580.1	1	1	63.89	0.384492	3.68523	Condition 3	Condition 1	mitochondrion	| Symbols: | NADH-ubiquinone oxidoreductase 24 kDa subunit, putative | chr4:1134586-1136906 FORWARD LENGTH=255	10937.7	46277.5	23172.9	35448.7	28959.2	46142.7	29767.9	175034	63207.7	78537.9	86616.5	145759	79313.6	115196	106721	83696.8	30136.8	0	68956.4	45697.5	10689	51658.2	36349.6	38748.3	34975.4	19792.5	295334	67129.9	77245.1	228606	132025	189783	143204	30136.8	0	120523
AT4G03460.1	1	1	29.29	0.426378	6.50414	Condition 3	Condition 2	cytosol	| Symbols: | Ankyrin repeat family protein | chr4:1536404-1540111 REVERSE LENGTH=677	48496.8	34484.9	0	4411.43	21848.3	0	18644.4	13598.2	7018.3	9815.22	190671	29383.9	13841.5	21462.6	63839.6	14556.2	0	0	28630.5	10796.7	47394	38494.5	0	4822.04	0	12396.6	22944.2	7453.82	170041	46085.3	23040.4	35359	24905.6	0	0	50040.7
AT4G03520.1	4	1	372.93	0.930349	1.8656	Condition 4	Condition 3	plastid	| Symbols: ATHM2 | Thioredoxin superfamily protein | chr4:1562585-1564055 REVERSE LENGTH=186	87711.9	401181	723146	272335	371094	335653	83112.4	624921	151930	298904	173537	176850	107259	379919	209391	857688	234947	42959.3	426968	390641	85717.3	447827	1.13435e+06	297684	254419	55261.1	1.05443e+06	161358	154761	277369	178543	625908	1.46749e+06	234947	3711.62	746260
AT4G04640.1	2	2	116.09	0.000325821	4.2391	Condition 3	Condition 1	plastid	| Symbols: ATPC1 | ATPase, F1 complex, gamma subunit protein | chr4:2350761-2351882 REVERSE LENGTH=373	71515.7	70821.9	60719.4	63986.7	66760.9	87055.4	94406.1	214649	136715	133206	324095	240246	203740	363944	283006	159131	335404	125602	244649	216196	69889.4	79056.3	95246	69942.6	65986.5	62770.2	362176	145198	289029	376799	339145	599589	272270	335404	10851.8	427601
AT4G05180.1	8	6	492.42	0.000709016	13.0378	Condition 3	Condition 2	plastid	| Symbols: PSBQ, PSBQ-2, PSII-Q | photosystem II subunit Q-2 | chr4:2672093-2673170 REVERSE LENGTH=230	680131	787643	1.71751e+06	823634	1.00223e+06	311103	401007	1.74563e+06	490108	736963	2.51398e+07	5.24605e+06	3.42189e+06	4.6256e+06	9.60834e+06	3.84604e+06	1.72888e+06	2.81062e+06	2.84698e+06	2.80813e+06	664664	879222	2.69413e+06	900298	235811	266628	2.9454e+06	520521	2.24198e+07	8.22783e+06	5.69605e+06	7.62057e+06	6.58053e+06	1.72888e+06	242833	4.97598e+06
AT4G05390.1	3	1	121.53	0.356888	3.27786	Condition 1	Condition 4	plastid	| Symbols: ATRFNR1, RFNR1 | root FNR 1 | chr4:2738839-2740483 REVERSE LENGTH=378	134213	64086.7	175286	153604	131797	104750	10999.7	101539	2870.21	55039.7	35935.3	84048.3	87554.2	82156.5	72423.6	75151.7	39497.7	0	46184.1	40208.4	131161	71538	274958	167901	79398.4	7313.63	171327	3048.32	32047.3	131820	145742	135351	128584	39497.7	0	80721.1
AT4G08160.1	2	2	138.04	0.274329	3.4782	Condition 1	Condition 4	cytosol	| Symbols: | glycosyl hydrolase family 10 protein / carbohydrate-binding domain-containing protein | chr4:5159211-5162694 REVERSE LENGTH=752	205799	288054	405116	342207	310294	243568	133978	235546	199779	203218	103563	225906	150323	319085	199719	103526	101248	0	152071	89211.2	201119	321546	635476	374060	184620	89081.4	397436	212176	92357.9	354309	250226	525685	177131	101248	0	265792
AT4G08390.1	2	1	93.47	0.237572	2.2542	Condition 3	Condition 4	mitochondrion,plastid	| Symbols: SAPX | stromal ascorbate peroxidase | chr4:5314999-5317071 FORWARD LENGTH=372	382841	329975	435000	314711	365632	288573	142716	588350	285383	326255	1.12496e+06	764179	446655	548508	721076	431444	376542	25697.2	445843	319881	374135	368341	682352	344005	218733	94890.9	992721	303092	1.00325e+06	1.19853e+06	743498	903653	738195	376542	2220.2	779249
AT4G08520.1	2	1	99.06	0.982567	1.34946	Condition 1	Condition 3	cytosol	| Symbols: | SNARE-like superfamily protein | chr4:5417887-5420295 FORWARD LENGTH=181	114388	205918	568575	423473	328089	112469	187337	523112	482618	326384	192541	282970	266804	230189	243126	278630	240580	284726	282164	271525	111787	229861	891881	462890	85249.7	124560	882646	512566	171709	443806	444120	379231	476733	240580	24599.9	493170
AT4G08770.1	4	1	186.08	0.0454257	1.36757	Condition 2	Condition 1	extracellular	| Symbols: Prx37 | Peroxidase superfamily protein | chr4:5598259-5600262 REVERSE LENGTH=346	220772	207626	198683	219535	211654	350429	315171	244667	247541	289452	271459	224145	318669	235649	262480	234704	235675	286280	225997	245664	215752	231767	311659	239969	265619	209556	412827	262901	242089	351546	530454	388226	401576	235675	24734.2	395001
AT4G08870.1	3	1	148.88	0.0296463	1.66075	Condition 1	Condition 2	mitochondrion	| Symbols: | Arginase/deacetylase superfamily protein | chr4:5646654-5648693 REVERSE LENGTH=344	726613	614781	590484	968536	725103	430138	435661	595882	284766	436612	819447	585870	597954	867207	717620	560637	592823	641213	382785	544364	710089	686261	926247	1.05869e+06	326037	289669	1.00543e+06	302437	730788	918871	995351	1.4287e+06	959243	592823	55399.8	669036
AT4G08950.1	8	8	700.03	0.0130256	1.34744	Condition 1	Condition 2	extracellular	| Symbols: EXO | Phosphate-responsive 1 family protein | chr4:5740378-5741322 FORWARD LENGTH=314	4.78152e+06	3.90539e+06	4.85826e+06	4.36373e+06	4.47723e+06	3.04546e+06	2.90855e+06	3.73134e+06	3.60567e+06	3.32276e+06	4.677e+06	3.81426e+06	3.24856e+06	4.79338e+06	4.1333e+06	3.66149e+06	3.43317e+06	3.07747e+06	3.21464e+06	3.34669e+06	4.67279e+06	4.35947e+06	7.62079e+06	4.76991e+06	2.3084e+06	1.93388e+06	6.29588e+06	3.82942e+06	4.17098e+06	5.98223e+06	5.40754e+06	7.89697e+06	6.26476e+06	3.43317e+06	265889	5.61859e+06
AT4G09000.1	8	1	433.2	0.10751	24.7929	Condition 3	Condition 1	cytosol	| Symbols: GRF1, GF14 CHI | general regulatory factor 1 | chr4:5775387-5777157 FORWARD LENGTH=267	0	0	40470	0	10117.5	298311	45971.8	0	237474	145439	93028.7	317699	79298.9	513339	250841	162427	59405.9	0	109820	82913.1	0	0	63482.2	0	226115	30566.4	0	252210	82963.6	498275	132000	845713	277910	59405.9	0	191945
AT4G09010.1	8	7	635	0.00285131	1.75159	Condition 4	Condition 2	plastid	| Symbols: APX4, TL29 | ascorbate peroxidase 4 | chr4:5777502-5779338 REVERSE LENGTH=349	1.40749e+06	1.9454e+06	1.67983e+06	1.95752e+06	1.74756e+06	1.47361e+06	1.35527e+06	2.1779e+06	1.56537e+06	1.64304e+06	2.25317e+06	2.43005e+06	1.90941e+06	2.04717e+06	2.15995e+06	2.94185e+06	2.65724e+06	3.67869e+06	2.23398e+06	2.87794e+06	1.37548e+06	2.17159e+06	2.63503e+06	2.13973e+06	1.11697e+06	901116	3.67477e+06	1.66251e+06	2.00939e+06	3.81125e+06	3.1784e+06	3.37266e+06	5.03347e+06	2.65724e+06	317833	3.90457e+06
AT4G09040.1	1	1	71.36	0.0898013	2.06218	Condition 3	Condition 4	plastid	| Symbols: | RNA-binding (RRM/RBD/RNP motifs) family protein | chr4:5795075-5797315 REVERSE LENGTH=304	988537	1.08226e+06	1.07386e+06	748425	973269	694053	941727	1.21745e+06	1.15326e+06	1.00162e+06	1.78962e+06	1.95133e+06	1.26874e+06	1.08967e+06	1.52484e+06	970984	885190	214510	887042	739431	966057	1.20809e+06	1.68448e+06	818088	526080	626150	2.0542e+06	1.22482e+06	1.596e+06	3.06044e+06	2.11194e+06	1.7952e+06	1.66134e+06	885190	18533.3	1.55038e+06
AT4G09320.1	5	5	303.33	0.000121296	2.10407	Condition 3	Condition 1	cytosol,plasma membrane	| Symbols: NDPK1 | Nucleoside diphosphate kinase family protein | chr4:5923424-5924366 FORWARD LENGTH=169	3.33569e+06	1.94845e+06	1.95726e+06	1.97491e+06	2.30408e+06	4.19675e+06	3.92773e+06	4.26187e+06	4.3475e+06	4.18346e+06	4.55563e+06	5.28795e+06	4.73366e+06	4.81454e+06	4.84795e+06	4.78561e+06	3.63198e+06	5.60507e+06	3.936e+06	4.48966e+06	3.25983e+06	2.175e+06	3.0702e+06	2.15873e+06	3.18106e+06	2.61153e+06	7.19105e+06	4.61728e+06	4.06274e+06	8.29355e+06	7.87962e+06	7.93184e+06	8.18812e+06	3.63198e+06	484269	6.87938e+06
AT4G09650.1	1	1	30.22	0.250397	9.74804	Condition 3	Condition 2	plastid	| Symbols: ATPD | ATP synthase delta-subunit gene | chr4:6100799-6101503 FORWARD LENGTH=234	110432	69765.5	106595	102525	97329.3	3711.11	0	68456.5	6835.79	19750.8	463150	145302	29989.6	131687	192532	59311	40306.7	0	66844.4	41615.5	107921	77877.1	167208	112067	2812.96	0	115506	7259.98	413040	227890	49920.4	216952	101480	40306.7	0	116831
AT4G10040.1	3	1	132.1	0.733549	1.15812	Condition 3	Condition 4	mitochondrion	| Symbols: CYTC-2 | cytochrome c-2 | chr4:6277083-6278281 FORWARD LENGTH=112	1.71334e+06	1.34348e+06	1.9233e+06	1.57313e+06	1.63831e+06	1.39151e+06	1.11652e+06	1.94972e+06	1.38043e+06	1.45954e+06	1.17663e+06	1.42198e+06	1.54214e+06	2.44438e+06	1.64628e+06	1.56785e+06	1.40019e+06	1.2523e+06	1.46571e+06	1.42152e+06	1.67438e+06	1.49968e+06	3.01694e+06	1.71955e+06	1.05474e+06	742369	3.28975e+06	1.46609e+06	1.04932e+06	2.23021e+06	2.56704e+06	4.02706e+06	2.68258e+06	1.40019e+06	108197	2.56178e+06
AT4G10300.1	4	4	139.61	0.0198075	2.09229	Condition 3	Condition 2	plastid	| Symbols: | RmlC-like cupins superfamily protein | chr4:6384564-6385946 FORWARD LENGTH=134	1.80505e+06	1.54278e+06	1.45701e+06	3.13909e+06	1.98598e+06	1.16751e+06	1.27609e+06	852830	975662	1.06802e+06	1.74583e+06	1.65159e+06	1.99581e+06	3.54522e+06	2.23461e+06	2.43962e+06	1.41905e+06	1.82976e+06	1.91935e+06	1.90194e+06	1.764e+06	1.72216e+06	2.2855e+06	3.43127e+06	884954	848467	1.43898e+06	1.03621e+06	1.55694e+06	2.59033e+06	3.32221e+06	5.84066e+06	4.17416e+06	1.41905e+06	158088	3.35466e+06
AT4G10320.1	1	1	35.07	0.333156	5.48873	Condition 3	Condition 1	cytosol	| Symbols: | tRNA synthetase class I (I, L, M and V) family protein | chr4:6397526-6404509 REVERSE LENGTH=1190	33001.6	25934.7	9933.61	15165.4	21008.8	81107.3	53531.5	140770	115533	97735.5	141520	162636	56331.1	100760	115312	63550.7	54325.6	0	55255.3	43282.9	32251.2	28950.1	15582.1	16577	61477.9	35592.9	237522	122702	126209	255076	93768.4	166000	108734	54325.6	0	96575.9
AT4G10340.1	1	1	32.38	0.379842	120.387	Condition 3	Condition 1	plastid	| Symbols: LHCB5 | light harvesting complex of photosystem II 5 | chr4:6408200-6409496 FORWARD LENGTH=280	1832.1	7298.47	0	4993.41	3530.99	64062.5	1863.46	111138	41198.4	54565.7	3279.71	14998.5	11026	1.67103e+06	425085	7810.53	76795.7	0	44532.9	32284.8	1790.43	8147.06	0	5458.19	48558.3	1239.01	187523	43754.9	2924.87	23523.5	18353.8	2.75299e+06	13363.7	76795.7	0	77835.1
AT4G10480.1	3	3	174.27	0.000849925	4.89941	Condition 3	Condition 1	nucleus	| Symbols: | Nascent polypeptide-associated complex (NAC), alpha subunit family protein | chr4:6478089-6479079 REVERSE LENGTH=212	218955	332657	347347	228445	281851	603984	594650	1.33043e+06	999513	882145	1.4011e+06	2.05506e+06	917905	1.14954e+06	1.3809e+06	303451	854516	743918	990436	723080	213976	371335	544857	249709	457809	395380	2.24483e+06	1.06154e+06	1.24951e+06	3.22313e+06	1.52794e+06	1.89385e+06	519201	854516	64273.4	1.7311e+06
AT4G11010.1	5	2	307.98	0.00139141	1.56784	Condition 3	Condition 4	mitochondrion	| Symbols: NDPK3 | nucleoside diphosphate kinase 3 | chr4:6732780-6734298 REVERSE LENGTH=238	1.51688e+06	1.49441e+06	1.79912e+06	1.67494e+06	1.62134e+06	1.25138e+06	1.31692e+06	1.83373e+06	1.5384e+06	1.48511e+06	1.88779e+06	1.91672e+06	2.17885e+06	2.02924e+06	2.00315e+06	1.46896e+06	1.09702e+06	1.19545e+06	1.34917e+06	1.27765e+06	1.48238e+06	1.66816e+06	2.82215e+06	1.83084e+06	948525	875612	3.09405e+06	1.63386e+06	1.68354e+06	3.00616e+06	3.62689e+06	3.34313e+06	2.51337e+06	1.09702e+06	103285	2.35809e+06
AT4G11150.1	4	3	133.7	0.677828	1.1554	Condition 4	Condition 1	vacuole,golgi	| Symbols: TUF, emb2448, TUFF, VHA-E1 | vacuolar ATP synthase subunit E1 | chr4:6800091-6801696 FORWARD LENGTH=230	782258	657001	479395	429144	586949	841127	534351	431864	565879	593305	615983	597667	615110	650155	619729	672081	741640	760317	538611	678162	764469	733390	751991	469088	637559	355288	728683	600994	549338	937373	1.02391e+06	1.07111e+06	1.14992e+06	741640	65690.3	941390
AT4G11175.1	4	3	224.14	0.677988	1.24677	Condition 3	Condition 4	plastid	| Symbols: | Nucleic acid-binding, OB-fold-like protein | chr4:6818162-6818806 FORWARD LENGTH=141	1.14268e+06	1.20283e+06	1.28262e+06	1.54472e+06	1.29321e+06	883052	1.18983e+06	1.61792e+06	1.22085e+06	1.22791e+06	950829	1.30131e+06	1.2841e+06	2.07272e+06	1.40224e+06	1.28217e+06	852714	1.04794e+06	1.31599e+06	1.1247e+06	1.11669e+06	1.34268e+06	2.01195e+06	1.68851e+06	669338	791109	2.72991e+06	1.29661e+06	847955	2.04095e+06	2.13751e+06	3.41476e+06	2.19378e+06	852714	90540.3	2.3001e+06
AT4G11210.1	3	3	240.69	0.000329096	4.48636	Condition 1	Condition 4	extracellular	| Symbols: | Disease resistance-responsive (dirigent-like protein) family protein | chr4:6832691-6833245 FORWARD LENGTH=184	629285	853210	1.1415e+06	1.02649e+06	912621	455323	281218	501099	418066	413927	229243	257863	159468	344717	247823	290010	201585	80489.2	241601	203421	614975	952412	1.79058e+06	1.12204e+06	345127	186980	845503	444009	204441	404430	265450	567912	496203	201585	6954.15	422274
AT4G11290.1	2	2	134.84	0.023504	3.11958	Condition 1	Condition 4	extracellular	| Symbols: | Peroxidase superfamily protein | chr4:6869993-6871476 FORWARD LENGTH=326	756419	624622	664424	475322	630197	441019	266187	122687	162101	247999	202097	271277	342585	222746	259676	298682	240016	46051.6	223303	202013	739218	697246	1.04223e+06	519564	334285	176987	207010	172160	180231	425468	570265	366968	511041	240016	3978.79	390292
AT4G11521.1	1	1	28.45	0.972356	1.48114	Condition 4	Condition 1	plasma membrane	| Symbols: | Receptor-like protein kinase-related family protein | chr4:6985622-6986419 FORWARD LENGTH=265	65407.7	62200.3	81065.3	68371.7	69261.3	98405.4	96604.4	127600	25111	86930.2	62818.8	81824.3	104688	75073.3	81101.2	87442.9	128384	24070.1	170444	102585	63920.3	69432.3	127161	74735.7	74589.6	64231.8	215299	26669.2	56022.2	128332	174263	123681	149614	128384	2079.62	297904
AT4G11600.1	1	1	51.8	8.51192e-05	2.06348	Condition 3	Condition 1	mitochondrion	| Symbols: ATGPX6, PHGPX, LSC803, GPX6 | glutathione peroxidase 6 | chr4:7010021-7011330 REVERSE LENGTH=232	345996	337975	368945	384941	359464	458789	433628	433467	567844	473432	867139	826043	604824	668991	741749	533708	385616	375433	481345	444025	338128	377271	578737	420772	347754	288317	731387	603080	773320	1.29555e+06	1.00679e+06	1.10215e+06	913168	385616	32436.8	841301
AT4G12060.1	1	1	41.27	0.209973	1.63486	Condition 1	Condition 4	plastid	| Symbols: | Double Clp-N motif protein | chr4:7228269-7229898 REVERSE LENGTH=241	558022	380526	537495	395803	467962	222344	369957	173916	403622	292460	878509	382674	301635	227896	447679	297246	360515	239492	247706	286240	545333	424770	843128	432644	168533	245983	293448	428668	783460	600181	502100	375453	508584	360515	20691.8	432943
AT4G12390.1	5	5	406.57	0.0920696	1.26949	Condition 1	Condition 4	plasma membrane	| Symbols: PME1 | pectin methylesterase inhibitor 1 | chr4:7336553-7337173 FORWARD LENGTH=206	2.60818e+06	2.55344e+06	2.70009e+06	2.89037e+06	2.68802e+06	2.18024e+06	2.50696e+06	2.74355e+06	2.15963e+06	2.3976e+06	2.3272e+06	2.10095e+06	1.85063e+06	2.55597e+06	2.20869e+06	1.71402e+06	2.21892e+06	2.64419e+06	1.89249e+06	2.1174e+06	2.54887e+06	2.85032e+06	4.23544e+06	3.15941e+06	1.65259e+06	1.66686e+06	4.62919e+06	2.29364e+06	2.07541e+06	3.2951e+06	3.08055e+06	4.2109e+06	2.93266e+06	2.21892e+06	228454	3.30771e+06
AT4G12420.1	5	5	300.26	0.0432074	1.38378	Condition 2	Condition 1	plasma membrane	| Symbols: SKU5 | Cupredoxin superfamily protein | chr4:7349941-7352868 REVERSE LENGTH=587	614153	663183	876648	814727	742178	1.00902e+06	991475	1.06243e+06	1.04513e+06	1.02701e+06	776586	1.04596e+06	751592	676587	812681	837993	1.03299e+06	732125	1.01012e+06	903307	600187	740291	1.37513e+06	890561	764816	659227	1.79263e+06	1.10999e+06	692564	1.64047e+06	1.2511e+06	1.11466e+06	1.4338e+06	1.03299e+06	63254.5	1.7655e+06
AT4G12470.1	1	1	109.11	4.16528e-08	298.036	Condition 4	Condition 1	extracellular	| Symbols: AZI1 | azelaic acid induced 1 | chr4:7401371-7401856 REVERSE LENGTH=161	56419.5	46954.2	10347.1	115630	57337.6	68054.9	174028	134291	295706	168020	1.10222e+06	954472	1.04349e+06	1.25885e+06	1.08976e+06	1.74278e+07	1.50791e+07	1.6891e+07	1.89568e+07	1.70887e+07	55136.5	52413.5	16230.8	126392	51584.4	115711	226589	314056	982963	1.49698e+06	1.73699e+06	2.07392e+06	2.98187e+07	1.50791e+07	1.45936e+06	3.3133e+07
AT4G12480.1	2	1	149.49	4.68818e-11	49.4285	Condition 4	Condition 1	extracellular	| Symbols: pEARLI 1 | Bifunctional inhibitor/lipid-transfer protein/seed storage 2S albumin superfamily protein | chr4:7406371-7406877 REVERSE LENGTH=168	311702	171007	355087	204606	260601	1.46403e+06	1.14681e+06	1.56803e+06	1.11878e+06	1.32441e+06	1.23515e+06	973560	1.07574e+06	1.13318e+06	1.10441e+06	1.18373e+07	1.32258e+07	1.15989e+07	1.48623e+07	1.28811e+07	304614	190890	556999	223650	1.10971e+06	762507	2.64574e+06	1.1882e+06	1.10151e+06	1.52692e+06	1.79067e+06	1.86688e+06	2.02535e+07	1.32258e+07	1.00212e+06	2.59766e+07
AT4G12730.1	6	6	591.92	0.000879364	1.60397	Condition 2	Condition 1	plasma membrane	| Symbols: FLA2 | FASCICLIN-like arabinogalactan 2 | chr4:7491598-7492809 REVERSE LENGTH=403	4.3471e+06	3.81799e+06	4.45601e+06	4.09779e+06	4.17972e+06	6.76899e+06	6.46801e+06	6.2566e+06	7.32308e+06	6.70417e+06	4.28736e+06	5.01941e+06	5.30791e+06	6.13481e+06	5.18737e+06	4.02476e+06	4.44753e+06	5.84767e+06	4.94638e+06	4.81658e+06	4.24825e+06	4.2619e+06	6.98981e+06	4.47922e+06	5.13077e+06	4.30055e+06	1.05567e+07	7.77751e+06	3.82349e+06	7.87238e+06	8.83552e+06	1.01069e+07	6.88631e+06	4.44753e+06	505230	8.64534e+06
AT4G12880.1	6	6	298.72	0.208157	2.59438	Condition 3	Condition 1	extracellular	| Symbols: ENODL19, AtENODL19 | early nodulin-like protein 19 | chr4:7544572-7545226 REVERSE LENGTH=141	4.74232e+06	4.81012e+06	4.77913e+06	4.26973e+06	4.65032e+06	4.42991e+06	4.85222e+06	5.70775e+06	4.77232e+06	4.94055e+06	3.09074e+07	7.35282e+06	5.43707e+06	4.56147e+06	1.20647e+07	4.27523e+06	5.18744e+06	4.84444e+06	5.48413e+06	4.94781e+06	4.63447e+06	5.36939e+06	7.49666e+06	4.66715e+06	3.35779e+06	3.22622e+06	9.63067e+06	5.06846e+06	2.75634e+07	1.15321e+07	9.0505e+06	7.51491e+06	7.31487e+06	5.18744e+06	418553	9.58523e+06
AT4G12900.1	3	2	218.28	0.00194335	2.77434	Condition 2	Condition 4	extracellular	| Symbols: | Gamma interferon responsive lysosomal thiol (GILT) reductase family protein | chr4:7548820-7549946 FORWARD LENGTH=231	475529	409815	421946	346370	413415	898466	938906	508121	989034	833632	927188	396926	413996	612324	587608	233416	363215	257698	347591	300480	464715	457464	661875	378610	681022	624274	857351	1.05041e+06	826872	622534	689134	1.00879e+06	399371	363215	22264.7	607523
AT4G12910.1	3	3	113.87	8.40177e-06	3.18956	Condition 1	Condition 3	extracellular,endoplasmic reticulum	| Symbols: scpl20 | serine carboxypeptidase-like 20 | chr4:7550576-7553051 REVERSE LENGTH=497	672790	631102	563225	719081	646550	630066	618548	360439	415094	506037	180643	219840	257002	153348	202708	462235	495797	501149	469552	482183	657491	704480	883489	786013	477579	411270	608168	440852	161098	344794	427805	252637	790879	495797	43298.5	820689
AT4G13100.1	1	1	36.97	0.00521739	1.88313	Condition 4	Condition 1	nucleus	| Symbols: | RING/U-box superfamily protein | chr4:7636547-7637507 REVERSE LENGTH=259	899528	947035	1.03942e+06	848974	933739	1.48446e+06	1.19061e+06	1.45125e+06	1.11206e+06	1.3096e+06	1.32237e+06	1.50803e+06	1.89143e+06	1.78928e+06	1.62778e+06	1.46328e+06	1.47009e+06	2.7483e+06	1.35173e+06	1.75835e+06	879072	1.05715e+06	1.63046e+06	927996	1.1252e+06	791631	2.4487e+06	1.18107e+06	1.17929e+06	2.36517e+06	3.14846e+06	2.9478e+06	2.50365e+06	1.47009e+06	237449	2.36257e+06
AT4G13340.1	10	4	535.97	0.000372833	1.86229	Condition 1	Condition 4	extracellular	| Symbols: | Leucine-rich repeat (LRR) family protein | chr4:7758610-7760892 FORWARD LENGTH=760	3.7859e+06	3.93376e+06	5.2241e+06	4.30889e+06	4.31316e+06	2.81903e+06	2.64928e+06	3.42068e+06	2.74e+06	2.90725e+06	2.04178e+06	2.66912e+06	2.33864e+06	3.22839e+06	2.56948e+06	2.43799e+06	2.44778e+06	1.90588e+06	2.47256e+06	2.31605e+06	3.69981e+06	4.39113e+06	8.19466e+06	4.70996e+06	2.13678e+06	1.7615e+06	5.7717e+06	2.91003e+06	1.82088e+06	4.18621e+06	3.89289e+06	5.31869e+06	4.17136e+06	2.44778e+06	164665	4.32157e+06
AT4G13850.1	2	2	94.28	0.00776921	2.73125	Condition 3	Condition 4	mitochondrion	| Symbols: ATGRP2, GR-RBP2, GRP2 | glycine-rich RNA-binding protein 2 | chr4:8021314-8022065 FORWARD LENGTH=158	284235	381577	439524	501098	401608	521095	435226	510693	559364	506594	1.47714e+06	893025	553507	792121	928949	372735	347426	153478	486834	340118	277771	425943	689448	547740	394981	289379	861691	594075	1.31732e+06	1.40061e+06	921364	1.305e+06	637745	347426	13260.3	850895
AT4G13930.1	1	1	57.91	0.189566	1.55252	Condition 3	Condition 4	cytosol	| Symbols: SHM4 | serine hydroxymethyltransferase 4 | chr4:8048013-8050021 REVERSE LENGTH=471	630272	224888	478392	462807	449090	534090	497149	1.0239e+06	426171	620329	844276	563235	500625	711966	655025	449987	489363	397652	350645	421912	615939	251036	750418	505885	404831	330552	1.72763e+06	452616	752930	883371	833336	1.17295e+06	769922	489363	34356.5	612861
AT4G14040.1	4	3	227.71	0.00140803	2.17632	Condition 3	Condition 1	plastid	| Symbols: EDA38, SBP2 | selenium-binding protein 2 | chr4:8100691-8102828 REVERSE LENGTH=487	145852	181435	204717	163791	173949	256909	266903	328328	308488	290157	285670	469458	402281	356863	378568	257240	305689	563523	324827	362820	142536	202531	321124	179037	194733	177463	553987	327631	254762	736291	669634	587924	440134	305689	48687.6	567737
AT4G14430.1	1	1	42.55	0.211091	2.1121	Condition 3	Condition 1	peroxisome	| Symbols: IBR10, ATECI2, ECI2, ECHIB, PEC12 | indole-3-butyric acid response 10 | chr4:8304910-8305632 REVERSE LENGTH=240	80856.4	76367	127880	44185.6	82322.3	101315	61330.8	154978	94852	103119	209278	166978	227544	91690.8	173873	152871	80897.1	24090.4	118727	94146.4	79017.7	85246.2	200596	48298.4	76795.3	40778.6	261495	100738	186636	261887	378767	151058	261560	80897.1	2081.38	207513
AT4G14880.1	6	4	365.09	0.00279057	2.03945	Condition 1	Condition 4	cytosol	| Symbols: OASA1, OLD3, CYTACS1 | O-acetylserine (thiol) lyase (OAS-TL) isoform A1 | chr4:8518209-8520050 REVERSE LENGTH=322	1.39361e+06	1.46733e+06	1.59605e+06	1.64219e+06	1.5248e+06	988950	872967	1.7126e+06	1.076e+06	1.16263e+06	1.19617e+06	690441	534787	843643	816260	810937	681229	768586	729848	747650	1.36191e+06	1.63794e+06	2.50361e+06	1.79505e+06	749607	580432	2.88966e+06	1.14276e+06	1.06675e+06	1.08288e+06	890202	1.38988e+06	1.3875e+06	681229	66404.7	1.27564e+06
AT4G14940.1	3	3	122.26	2.99994e-07	4.20617	Condition 1	Condition 4	extracellular	| Symbols: ATAO1, AO1 | amine oxidase 1 | chr4:8541879-8544304 FORWARD LENGTH=650	487471	443375	482164	519867	483219	428388	275584	218641	348898	317878	227851	228656	195361	189683	210388	107405	103640	117397	131091	114883	476386	494925	756334	568256	324710	183235	368912	370549	203199	358621	325197	312497	183769	103640	10143	229122
AT4G15210.1	2	1	89.92	0.134964	2.98843	Condition 3	Condition 2	extracellular	| Symbols: ATBETA-AMY, AT-BETA-AMY, RAM1, BMY1, BAM5 | beta-amylase 5 | chr4:8666734-8669357 REVERSE LENGTH=498	36926.7	45016.2	103390	184873	92551.5	52246	13740.8	31026	28116.8	31282.4	67413.8	121137	88716.7	96673.3	93485.1	106507	43292.9	9944.59	78966.3	59677.7	36087	50250.2	162180	202081	39601.5	9136.17	52350.1	29861.6	60120	189989	147677	159267	182232	43292.9	859.197	138018
AT4G15510.1	2	1	115.05	2.11268e-05	7.75099	Condition 3	Condition 2	plastid	| Symbols: | Photosystem II reaction center PsbP family protein | chr4:8860701-8862529 FORWARD LENGTH=287	72222.3	80206.5	106561	66858.3	81462.1	17342.2	22085.1	47412.1	34029	30217.1	188099	302939	180869	264943	234212	174978	87749.6	64752	124863	113086	70580	89532.1	167155	73081.4	13145.1	14684.3	79998.2	36140.6	167748	475125	301073	436488	299385	87749.6	5594.48	218237
AT4G15545.1	1	1	73.87	0.0682934	2.8866	Condition 3	Condition 2	nucleus	| Symbols: | unknown protein BEST Arabidopsis thaliana protein match is: unknown protein (TAIR:AT1G16520.1) Has 30201 Blast hits to 17322 proteins in 780 species: Archae - 12 Bacteria - 1396 Metazoa - 17338 Fungi - 3422 Plants - 5037 Viruses	256742	237202	462277	466918	355785	79997.8	143333	260836	42743.5	131728	260642	395351	251330	613655	380244	437123	273944	69230.4	369724	287505	250904	264781	725140	510379	60636.9	95301.4	440108	45395.9	232442	620063	418361	1.01098e+06	747911	273944	5981.4	646209
AT4G16155.1	10	3	567.3	0.319519	1.39368	Condition 1	Condition 2	cytosol	| Symbols: | dihydrolipoyl dehydrogenases | chr4:9153570-9157322 REVERSE LENGTH=630	836898	1.11044e+06	1.04395e+06	989321	995152	890086	720129	629944	616019	714045	634190	837434	790424	876342	784598	740906	617508	1.54509e+06	642704	886553	817867	1.23956e+06	1.63756e+06	1.08141e+06	674670	478811	1.0629e+06	654246	565575	1.31342e+06	1.31573e+06	1.44375e+06	1.26768e+06	617508	133494	1.12333e+06
AT4G16210.1	1	1	29.44	0.537994	3.02773	Condition 3	Condition 1	peroxisome	| Symbols: ECHIA, E-COAH-2 | enoyl-CoA hydratase/isomerase A | chr4:9176864-9177978 REVERSE LENGTH=265	16543.7	53924	59807.6	32291.9	40641.8	37811.8	21104.3	113193	48502.1	55152.7	64556	174269	88004.4	165380	123052	226003	74277.9	2753.17	159150	115546	16167.5	60193.7	93815.8	35297.6	28660.7	14032.2	190989	51511.8	57571.4	273321	146492	272459	386689	74277.9	237.87	278165
AT4G16500.1	8	7	414.76	0.000163741	1.79364	Condition 4	Condition 1	extracellular	| Symbols: | Cystatin/monellin superfamily protein | chr4:9301530-9301883 REVERSE LENGTH=117	8.30069e+07	7.88208e+07	7.00517e+07	7.00788e+07	7.54896e+07	1.24518e+08	1.21225e+08	9.37848e+07	9.14456e+07	1.07743e+08	8.10043e+07	8.49992e+07	1.07326e+08	9.69907e+07	9.258e+07	1.21482e+08	1.3266e+08	1.53643e+08	1.3382e+08	1.35401e+08	8.11193e+07	8.79853e+07	1.09885e+08	7.66017e+07	9.43828e+07	8.06018e+07	1.58243e+08	9.71202e+07	7.22401e+07	1.33312e+08	1.78654e+08	1.5979e+08	2.07855e+08	1.3266e+08	1.32745e+07	2.33893e+08
AT4G16563.1	3	3	130.34	0.00824523	2.28867	Condition 1	Condition 4	extracellular	| Symbols: | Eukaryotic aspartyl protease family protein | chr4:9329933-9331432 REVERSE LENGTH=499	774330	1.11001e+06	1.23319e+06	1.25428e+06	1.09295e+06	823802	629054	824688	766408	760988	425817	516959	598360	731489	568156	467349	493847	214086	734913	477549	756722	1.23907e+06	1.93441e+06	1.37103e+06	624427	418255	1.39149e+06	813966	379746	810792	996025	1.20511e+06	799628	493847	18496.7	1.28449e+06
AT4G16660.1	3	2	135.3	0.00549114	4.16226	Condition 3	Condition 1	endoplasmic reticulum	| Symbols: | heat shock protein 70 (Hsp 70) family protein | chr4:9377225-9381232 FORWARD LENGTH=867	26275.9	36826.5	57643	42034.7	40695	76566.6	72539.9	181704	84836.5	103912	181568	183046	129135	183783	169383	125043	138407	33676.2	152270	112349	25678.4	41108.3	90420.3	45947.3	58036.1	48231.4	306588	90101	161924	287088	214958	302778	213947	138407	2909.58	266140
AT4G16760.1	4	1	200.81	0.138277	1.36148	Condition 2	Condition 4	peroxisome	| Symbols: ACX1, ATACX1 | acyl-CoA oxidase 1 | chr4:9424930-9428689 REVERSE LENGTH=664	639106	509101	560333	605377	578479	562914	603772	735675	717083	654861	481824	644004	454775	495148	518938	520425	307671	661622	434248	480991	624573	568294	878952	661725	426679	401445	1.2413e+06	761581	429694	1.01005e+06	757015	815744	890441	307671	57163.1	758983
AT4G17100.1	2	2	115.28	0.000155927	2.67781	Condition 1	Condition 2	cytosol	| Symbols: | CONTAINS InterPro DOMAIN/s: Endoribonuclease XendoU (InterPro:IPR018998) Has 943 Blast hits to 770 proteins in 162 species: Archae - 0 Bacteria - 61 Metazoa - 472 Fungi - 40 Plants - 78 Viruses - 35 Other Eukaryotes - 257 (sourc	279836	343169	354606	314640	323063	81206	98952.5	181917	120502	120644	234623	405804	269420	239727	287393	323590	246036	291867	239044	275134	273473	383069	556243	343927	61552.7	65793.1	306948	127979	209238	636458	448475	394944	553658	246036	25216.9	417804
AT4G17520.1	3	2	252.23	0.00559203	6.17823	Condition 3	Condition 1	nucleus	| Symbols: | Hyaluronan / mRNA binding family | chr4:9771496-9773313 FORWARD LENGTH=360	61786.3	29524.2	210468	63077.5	91214.1	250626	332605	385480	316577	321322	758565	723388	524051	248161	563541	316037	226613	45100.1	210835	199646	60381.3	32957	330146	68948.8	189970	221147	650420	336222	676493	1.13455e+06	872332	408838	540735	226613	3896.58	368501
AT4G18250.1	1	1	72.62	0.791504	1.29931	Condition 4	Condition 2	plasma membrane	| Symbols: | receptor serine/threonine kinase, putative | chr4:10087343-10091963 REVERSE LENGTH=853	884108	903011	966200	1.14207e+06	973846	1.00606e+06	932157	1.09212e+06	799227	957391	810270	1.08202e+06	969464	1.37889e+06	1.06016e+06	1.42301e+06	1.51685e+06	538343	1.49759e+06	1.24395e+06	864003	1.008e+06	1.51561e+06	1.24837e+06	762576	619787	1.84273e+06	848822	722604	1.69703e+06	1.61376e+06	2.27168e+06	2.43476e+06	1.51685e+06	46512	2.61751e+06
AT4G18440.1	1	1	58.3	0.435071	3.9128	Condition 1	Condition 2	plastid	| Symbols: | L-Aspartase-like family protein | chr4:10186385-10188832 REVERSE LENGTH=536	271754	439986	678807	718795	527335	51826.1	11118.6	351106	125037	134772	115548	453002	142161	416324	281759	511408	176558	0	240160	232032	265574	491143	1.06479e+06	785701	39283.3	7392.68	592420	132796	103046	710482	236641	685884	875012	176558	0	419755
AT4G18670.1	7	3	345.38	0.0269765	3.10245	Condition 1	Condition 4	extracellular	| Symbols: | Leucine-rich repeat (LRR) family protein | chr4:10275918-10278491 REVERSE LENGTH=857	374121	437431	494325	310021	403974	225212	84726.2	231157	79132	155057	208281	168952	180980	218289	194126	212825	106316	27183.1	174522	130212	365613	488291	775411	338877	170707	56334.1	390030	84042.4	185747	264982	301259	359626	364140	106316	2348.58	305032
AT4G18970.1	5	3	338.73	4.71434e-09	3.04848	Condition 1	Condition 3	extracellular	| Symbols: | GDSL-like Lipase/Acylhydrolase superfamily protein | chr4:10389308-10390808 REVERSE LENGTH=361	3.33708e+06	3.18941e+06	2.93461e+06	2.96137e+06	3.10562e+06	1.59158e+06	1.73827e+06	1.22912e+06	1.62184e+06	1.5452e+06	917345	969657	1.0728e+06	1.11517e+06	1.01874e+06	1.10208e+06	1.13578e+06	1.03736e+06	1.13346e+06	1.10217e+06	3.2612e+06	3.56025e+06	4.60331e+06	3.23702e+06	1.20639e+06	1.15577e+06	2.07389e+06	1.72248e+06	818094	1.5208e+06	1.78578e+06	1.83721e+06	1.88565e+06	1.13578e+06	89625.9	1.98107e+06
AT4G19410.1	24	1	1753.22	0.259597	9.30746	Condition 1	Condition 4	extracellular	| Symbols: | Pectinacetylesterase family protein | chr4:10582188-10584766 REVERSE LENGTH=391	1.22778e+06	623904	269318	31235.4	538059	625881	447930	97039.4	75691.6	311635	344073	0	10661.4	17055.4	92947.4	33692	169843	0	27702.3	57809.4	1.19986e+06	696445	422458	34142.8	474406	297827	163734	80388.5	306846	0	17746.8	28098.3	57646.5	169843	0	48418.4
AT4G19420.1	1	1	34.75	0.683485	1.18679	Condition 1	Condition 3	extracellular	| Symbols: | Pectinacetylesterase family protein | chr4:10587504-10589807 REVERSE LENGTH=397	453074	482233	412976	369582	429466	436118	495851	336341	428439	424187	548231	411514	300569	187174	361872	309224	597007	228615	420508	388838	442771	538302	647805	403982	330570	329689	567507	455025	488916	645413	500325	308364	529078	597007	19752	734970
AT4G19810.1	8	7	526.94	0.00141462	2.11061	Condition 4	Condition 3	extracellular	| Symbols: | Glycosyl hydrolase family protein with chitinase insertion domain | chr4:10764151-10765753 REVERSE LENGTH=379	2.37001e+06	1.76025e+06	1.71596e+06	2.00406e+06	1.96257e+06	2.20576e+06	2.11602e+06	1.47158e+06	1.45467e+06	1.81201e+06	986552	1.28347e+06	1.34169e+06	1.20754e+06	1.20481e+06	2.70501e+06	2.93375e+06	1.74225e+06	2.79054e+06	2.54289e+06	2.31611e+06	1.96492e+06	2.6917e+06	2.19059e+06	1.67192e+06	1.40693e+06	2.48299e+06	1.54494e+06	879813	2.01298e+06	2.23337e+06	1.98939e+06	4.62823e+06	2.93375e+06	150528	4.87734e+06
AT4G20260.1	8	3	611.42	2.72594e-05	2.53519	Condition 1	Condition 4	plasma membrane	| Symbols: ATPCAP1, PCAP1 | plasma-membrane associated cation-binding protein 1 | chr4:10941593-10943227 FORWARD LENGTH=225	5.7296e+06	4.23401e+06	4.43099e+06	4.46893e+06	4.71588e+06	3.18186e+06	2.19197e+06	1.81948e+06	1.95576e+06	2.28727e+06	2.1222e+06	1.91553e+06	2.12084e+06	2.03482e+06	2.04835e+06	2.46076e+06	1.75853e+06	1.54635e+06	1.67505e+06	1.86017e+06	5.59931e+06	4.7263e+06	6.95056e+06	4.8849e+06	2.41179e+06	1.45743e+06	3.07e+06	2.07713e+06	1.89259e+06	3.00429e+06	3.53033e+06	3.35231e+06	4.21033e+06	1.75853e+06	133602	2.92767e+06
AT4G20360.1	2	2	119.59	0.740943	1.88695	Condition 3	Condition 4	plastid	| Symbols: ATRAB8D, ATRABE1B, RABE1b | RAB GTPase homolog E1B | chr4:10990036-10991466 FORWARD LENGTH=476	298530	347098	269210	276813	297913	264194	311923	420272	322583	329743	701217	339115	111072	923933	518834	251480	234927	335847	277585	274960	291741	387455	422289	302579	200255	207396	709123	342600	625349	531863	184890	1.52216e+06	430278	234927	29016.7	485166
AT4G20440.1	1	1	40.68	0.59097	2.27327	Condition 3	Condition 1	nucleus	| Symbols: smB | small nuclear ribonucleoprotein associated protein B | chr4:11022843-11023616 REVERSE LENGTH=257	8437.06	13293.7	13604.9	34197.6	17383.3	0	1638.57	34669.1	51329.4	21909.3	26643.2	30061.7	20237.5	81125.3	39516.9	61015.9	40077.5	0	24783.5	31469.2	8245.19	14839.4	21340.9	37380.7	0	1089.48	58497.1	54514.5	23760.5	47148.4	33687.2	133652	104397	40077.5	0	43316.9
AT4G20830.1	32	26	2318.93	5.15017e-08	2.90065	Condition 4	Condition 1	plasma membrane	| Symbols: | FAD-binding Berberine family protein | chr4:11155486-11157577 FORWARD LENGTH=570	1.0134e+07	9.64405e+06	1.0109e+07	1.01078e+07	9.99872e+06	1.33911e+07	1.29831e+07	1.49704e+07	1.46373e+07	1.39955e+07	1.47237e+07	1.89994e+07	1.87127e+07	2.26176e+07	1.87633e+07	2.62837e+07	2.75605e+07	3.09333e+07	3.12336e+07	2.90028e+07	9.90359e+06	1.07654e+07	1.58572e+07	1.10486e+07	1.01502e+07	8.63242e+06	2.52595e+07	1.55456e+07	1.31307e+07	2.97984e+07	3.11491e+07	3.72619e+07	4.49711e+07	2.75605e+07	2.67259e+06	5.45905e+07
AT4G20840.1	17	13	939.93	0.0218873	1.48398	Condition 2	Condition 1	plasma membrane	| Symbols: | FAD-binding Berberine family protein | chr4:11157916-11159535 FORWARD LENGTH=539	1.7362e+06	1.51339e+06	1.32829e+06	1.57228e+06	1.53754e+06	2.6677e+06	2.34984e+06	1.68635e+06	2.42283e+06	2.28168e+06	1.4079e+06	1.93758e+06	1.75288e+06	2.22242e+06	1.8302e+06	1.85255e+06	2.32409e+06	2.51779e+06	2.02496e+06	2.17985e+06	1.69671e+06	1.68935e+06	2.08358e+06	1.71863e+06	2.02207e+06	1.5624e+06	2.84537e+06	2.57318e+06	1.25557e+06	3.03888e+06	2.91784e+06	3.66138e+06	3.16969e+06	2.32409e+06	217533	3.53924e+06
AT4G20850.1	1	1	41.51	0.103082	1.92799	Condition 1	Condition 2	plastid	| Symbols: TPP2 | tripeptidyl peptidase ii | chr4:11160935-11169889 REVERSE LENGTH=1380	2.66322e+06	1.83074e+06	1.26697e+06	2.49605e+06	2.06425e+06	1.07261e+06	1.30148e+06	1.40901e+06	499575	1.07067e+06	1.46904e+06	1.74982e+06	1.20367e+06	2.56178e+06	1.74608e+06	1.29715e+06	993406	1.96223e+06	673316	1.23153e+06	2.60266e+06	2.0436e+06	1.9874e+06	2.72838e+06	813023	865351	2.37742e+06	530576	1.3101e+06	2.74439e+06	2.00362e+06	4.22046e+06	2.2194e+06	993406	169534	1.17683e+06
AT4G20860.1	19	14	1079.1	4.17073e-06	2.16474	Condition 4	Condition 1	vacuole,endoplasmic reticulum	| Symbols: | FAD-binding Berberine family protein | chr4:11172726-11174318 FORWARD LENGTH=530	2.37227e+06	1.91091e+06	2.04525e+06	2.198e+06	2.13161e+06	2.37114e+06	2.19626e+06	2.04469e+06	2.11392e+06	2.1815e+06	2.26553e+06	2.05042e+06	2.26503e+06	2.25677e+06	2.20944e+06	3.53016e+06	5.1968e+06	5.71412e+06	4.01645e+06	4.61438e+06	2.31833e+06	2.13309e+06	3.20823e+06	2.40259e+06	1.79728e+06	1.46028e+06	3.45e+06	2.2451e+06	2.02042e+06	3.21585e+06	3.77035e+06	3.71798e+06	6.04005e+06	5.1968e+06	493692	7.02e+06
AT4G20980.1	1	1	40.13	0.264351	1.71633	Condition 3	Condition 1	cytosol	| Symbols: | Eukaryotic translation initiation factor 3 subunit 7 (eIF-3) | chr4:11216997-11218772 FORWARD LENGTH=591	447575	174066	118475	124726	216211	384144	272203	424452	365344	361536	745733	322715	273708	142203	371090	360182	290050	263793	316328	307588	437396	194304	185844	136336	291174	180987	716177	388014	665050	506142	455612	234275	616268	290050	22791.3	552882
AT4G21280.1	12	1	825.53	0.00186636	3.4565	Condition 3	Condition 1	plastid	| Symbols: PSBQ, PSBQA, PSBQ-1 | photosystem II subunit QA | chr4:11334446-11335587 FORWARD LENGTH=223	1.51275e+07	1.06326e+07	1.5809e+07	8.52923e+06	1.25246e+07	5.7078e+06	1.24405e+07	2.64868e+07	9.97196e+06	1.36518e+07	7.16346e+07	3.67082e+07	3.32347e+07	3.15878e+07	4.32913e+07	4.28931e+07	2.3317e+07	3.93312e+07	2.68081e+07	3.30874e+07	1.47835e+07	1.18689e+07	2.47984e+07	9.32313e+06	4.32641e+06	8.27166e+06	4.46911e+07	1.05908e+07	6.38842e+07	5.75727e+07	5.53222e+07	5.20401e+07	7.33896e+07	2.3317e+07	3.39816e+06	4.68555e+07
AT4G21620.1	2	2	148.49	0.0303237	2.08401	Condition 2	Condition 3	extracellular	| Symbols: | glycine-rich protein | chr4:11491519-11491914 FORWARD LENGTH=131	5.18665e+06	3.00741e+06	3.18429e+06	1.9854e+06	3.34094e+06	3.90066e+06	4.60296e+06	4.57398e+06	2.93191e+06	4.00238e+06	3.52511e+06	1.00231e+06	1.42441e+06	1.73025e+06	1.92052e+06	3.22732e+06	4.13845e+06	2.75304e+06	3.69477e+06	3.45339e+06	5.0687e+06	3.35708e+06	4.99495e+06	2.1702e+06	2.95663e+06	3.06049e+06	7.71767e+06	3.11384e+06	3.14371e+06	1.572e+06	2.37106e+06	2.85054e+06	5.5219e+06	4.13845e+06	237858	6.45776e+06
AT4G21650.1	16	11	1067.51	0.0031956	1.77061	Condition 1	Condition 4	extracellular	| Symbols: | Subtilase family protein | chr4:11501314-11504656 REVERSE LENGTH=766	5.78245e+06	5.91882e+06	6.508e+06	5.96662e+06	6.04397e+06	3.89104e+06	3.00964e+06	3.69602e+06	3.28778e+06	3.47112e+06	4.58074e+06	3.29895e+06	3.24802e+06	3.90813e+06	3.75896e+06	3.42964e+06	2.31347e+06	5.09233e+06	2.81853e+06	3.41349e+06	5.65096e+06	6.607e+06	1.02086e+07	6.52199e+06	2.94934e+06	2.0011e+06	6.23629e+06	3.4918e+06	4.08513e+06	5.17404e+06	5.40663e+06	6.43854e+06	5.86806e+06	2.31347e+06	439969	4.92626e+06
AT4G21860.1	1	1	49.06	0.0402896	2.02849	Condition 3	Condition 4	plastid	| Symbols: MSRB2 | methionine sulfoxide reductase B 2 | chr4:11600238-11601507 REVERSE LENGTH=202	726402	630304	532824	696876	646602	381814	885570	547486	373392	547066	1.66335e+06	781898	810169	819047	1.01862e+06	636739	452234	323334	596309	502154	709884	703590	835802	761741	289408	588811	923771	396563	1.48339e+06	1.22632e+06	1.3486e+06	1.34936e+06	1.08945e+06	452234	27935.6	1.04224e+06
AT4G21960.1	3	3	165.3	1.58052e-06	23.681	Condition 3	Condition 1	extracellular	| Symbols: PRXR1 | Peroxidase superfamily protein | chr4:11646613-11648312 REVERSE LENGTH=330	31334.5	30924.5	74181.3	50049.9	46622.5	88407.5	99814.8	265623	121845	143922	1.90125e+06	871737	796703	846588	1.10407e+06	343101	518707	233983	542213	409501	30621.9	34520	116363	54708.5	67011.3	66366.4	448185	129406	1.69554e+06	1.36722e+06	1.32619e+06	1.39473e+06	587042	518707	20215.8	947687
AT4G22010.1	18	15	1186.64	0.542902	1.32936	Condition 4	Condition 2	extracellular	| Symbols: sks4 | SKU5 similar 4 | chr4:11663429-11666463 FORWARD LENGTH=541	1.56341e+07	1.27835e+07	1.444e+07	1.28949e+07	1.39381e+07	1.22044e+07	1.17818e+07	1.23393e+07	1.30175e+07	1.23357e+07	1.38217e+07	1.50094e+07	1.32769e+07	1.519e+07	1.43245e+07	1.16683e+07	1.38147e+07	2.77551e+07	1.23565e+07	1.63986e+07	1.52786e+07	1.42699e+07	2.26509e+07	1.40951e+07	9.25071e+06	7.83369e+06	2.082e+07	1.38252e+07	1.23263e+07	2.35406e+07	2.21006e+07	2.50252e+07	1.99643e+07	1.38147e+07	2.398e+06	2.15968e+07
AT4G22470.1	3	3	235.71	2.01668e-07	78.9834	Condition 4	Condition 1	extracellular	| Symbols: | protease inhibitor/seed storage/lipid transfer protein (LTP) family protein | chr4:11840316-11841443 REVERSE LENGTH=375	109259	95278.2	91369.2	59811.4	88929.3	291618	86985.7	345871	386778	277813	268903	344860	314182	569734	374420	6.94883e+06	8.38828e+06	2.9612e+06	9.79744e+06	7.02394e+06	106774	106356	143324	65378.6	221041	57836.4	583587	410779	239810	540874	522986	938622	1.18894e+07	8.38828e+06	255843	1.71241e+07
AT4G22485.1	5	5	302.78	0.150358	1.92612	Condition 3	Condition 1	extracellular	| Symbols: | Bifunctional inhibitor/lipid-transfer protein/seed storage 2S albumin superfamily protein | chr4:11844506-11846476 REVERSE LENGTH=656	365841	668245	737527	894394	666502	905904	536811	1.44199e+06	1.0952e+06	994978	563137	1.20037e+06	1.29673e+06	2.07481e+06	1.28376e+06	1.23065e+06	1.20526e+06	914078	1.64379e+06	1.24844e+06	357522	745941	1.1569e+06	977644	686659	356923	2.43307e+06	1.16317e+06	502209	1.88264e+06	2.15852e+06	3.41819e+06	2.10563e+06	1.20526e+06	78975	2.87303e+06
AT4G22520.1	1	1	27.69	0.626412	1.98882	Condition 4	Condition 1	extracellular	| Symbols: | Bifunctional inhibitor/lipid-transfer protein/seed storage 2S albumin superfamily protein | chr4:11858614-11858970 FORWARD LENGTH=118	139337	215626	166775	135347	164271	321796	221309	263091	296755	275738	73005.2	350885	197339	127907	187284	394726	343054	0	569041	326705	136169	240697	261607	147945	243916	147147	443912	315170	65106.5	550324	328489	210724	675371	343054	0	994576
AT4G22670.1	1	1	115.25	0.0114952	4.67706	Condition 3	Condition 4	nucleus	| Symbols: AtHip1, HIP1, TPR11 | HSP70-interacting protein 1 | chr4:11918236-11920671 FORWARD LENGTH=441	241735	66323.9	239444	187240	183686	400809	218765	271640	333332	306136	290690	440837	236583	860301	457103	25853.6	89552	132655	142871	97732.8	236238	74035.4	375597	204668	303806	145456	458337	354017	259239	691403	393814	1.41732e+06	44235.1	89552	11461.2	249711
AT4G23100.1	2	1	137.8	0.00541751	3.97503	Condition 3	Condition 1	plastid	| Symbols: RML1, PAD2, GSH1, CAD2, ATECS1, GSHA | glutamate-cysteine ligase | chr4:12103458-12106751 REVERSE LENGTH=522	158722	102303	81310.6	123601	116484	163258	107497	500775	260343	257968	575150	422884	312690	541390	463028	313857	324836	148733	310929	274589	155113	114197	127546	135106	123747	71474.3	844956	276498	512922	663247	520501	891926	537005	324836	12850.3	543446
AT4G23170.1	3	2	106.41	0.0150519	1.49753	Condition 3	Condition 1	extracellular	| Symbols: EP1, CRK9 | receptor-like protein kinase-related family protein | chr4:12135205-12136002 FORWARD LENGTH=265	1.81101e+06	1.69595e+06	1.63578e+06	2.5605e+06	1.92581e+06	3.04884e+06	3.06977e+06	2.40438e+06	2.96149e+06	2.87112e+06	2.03504e+06	2.87077e+06	3.19487e+06	3.4352e+06	2.88397e+06	2.47036e+06	2.51809e+06	2.57721e+06	2.83022e+06	2.59897e+06	1.76983e+06	1.89314e+06	2.56593e+06	2.79883e+06	2.31097e+06	2.04108e+06	4.0569e+06	3.14526e+06	1.81486e+06	4.50247e+06	5.31815e+06	5.65941e+06	4.22676e+06	2.51809e+06	222667	4.94669e+06
AT4G23500.1	4	3	306.26	0.00214714	1.52588	Condition 2	Condition 4	extracellular	| Symbols: | Pectin lyase-like superfamily protein | chr4:12264640-12267074 FORWARD LENGTH=495	1.55827e+06	1.83707e+06	1.53588e+06	1.70349e+06	1.65867e+06	2.43036e+06	1.75856e+06	1.52913e+06	1.85593e+06	1.89349e+06	1.21535e+06	1.44979e+06	1.33184e+06	1.38651e+06	1.34587e+06	1.22038e+06	1.27806e+06	1.40292e+06	1.0623e+06	1.24092e+06	1.52283e+06	2.05066e+06	2.40921e+06	1.86205e+06	1.84217e+06	1.16926e+06	2.5801e+06	1.97109e+06	1.08385e+06	2.27384e+06	2.21698e+06	2.28424e+06	2.08806e+06	1.27806e+06	121211	1.85669e+06
AT4G23540.1	1	1	34.37	0.0104687	2.57933	Condition 1	Condition 4	nucleus	| Symbols: | ARM repeat superfamily protein | chr4:12280547-12286420 REVERSE LENGTH=1131	570858	647540	682185	916884	704367	290974	480302	429391	468519	417297	470596	300887	291675	362587	356436	246288	277109	104013	464912	273081	557877	722829	1.07009e+06	1.00223e+06	220553	319351	724510	497592	419681	471907	485520	597353	421396	277109	8986.6	812580
AT4G23670.1	6	4	255.17	0.00177129	2.49761	Condition 1	Condition 4	cytosol	| Symbols: | Polyketide cyclase/dehydrase and lipid transport superfamily protein | chr4:12332846-12333656 REVERSE LENGTH=151	1.28531e+06	1.30872e+06	1.2835e+06	1.42047e+06	1.3245e+06	665349	553027	660202	687134	641428	1.6736e+06	719672	720375	562435	919021	626927	509534	573287	411473	530305	1.25608e+06	1.46088e+06	2.01333e+06	1.55268e+06	504323	367705	1.11396e+06	729773	1.49253e+06	1.12872e+06	1.19913e+06	926598	1.07266e+06	509534	49531.2	719178
AT4G23690.1	5	4	310.47	4.47749e-05	2.3061	Condition 1	Condition 4	extracellular	| Symbols: | Disease resistance-responsive (dirigent-like protein) family protein | chr4:12339152-12339715 REVERSE LENGTH=187	4.65306e+06	5.13961e+06	5.57388e+06	5.45033e+06	5.20422e+06	3.89519e+06	3.5442e+06	5.36946e+06	3.83594e+06	4.1612e+06	2.67598e+06	2.9449e+06	1.85524e+06	3.48363e+06	2.73994e+06	2.28978e+06	2.2403e+06	2.20843e+06	2.28839e+06	2.25672e+06	4.54725e+06	5.73719e+06	8.74333e+06	5.95764e+06	2.95249e+06	2.35652e+06	9.05988e+06	4.07398e+06	2.38645e+06	4.61874e+06	3.08821e+06	5.73919e+06	3.91778e+06	2.2403e+06	190805	3.99968e+06
AT4G23820.1	12	12	845.7	0.440063	1.18742	Condition 2	Condition 4	extracellular	| Symbols: | Pectin lyase-like superfamily protein | chr4:12397217-12400050 REVERSE LENGTH=444	7.79386e+06	6.67971e+06	7.96893e+06	6.4429e+06	7.22135e+06	6.60063e+06	8.11592e+06	8.65626e+06	8.03527e+06	7.85202e+06	6.10292e+06	7.06057e+06	8.49672e+06	9.28065e+06	7.73522e+06	5.6395e+06	6.07018e+06	9.25807e+06	5.48286e+06	6.61265e+06	7.61662e+06	7.45636e+06	1.25003e+07	7.04261e+06	5.00316e+06	5.39624e+06	1.46057e+07	8.53389e+06	5.44263e+06	1.10737e+07	1.41436e+07	1.52896e+07	9.64911e+06	6.07018e+06	799883	9.58302e+06
AT4G24190.1	2	2	69.5	0.00010425	2.71035	Condition 4	Condition 1	endoplasmic reticulum	| Symbols: SHD, HSP90.7, AtHsp90.7, AtHsp90-7 | Chaperone protein htpG family protein | chr4:12551902-12555851 REVERSE LENGTH=823	134542	124754	112481	97409.7	117297	162563	234652	293948	235667	231708	302195	280650	227361	367030	294309	219659	325088	396613	330299	317915	131483	139259	176441	106477	123220	156019	495978	250291	269499	440167	378464	604673	375834	325088	34266.7	577300
AT4G24260.1	1	1	25.53	0.157567	3.81913	Condition 3	Condition 2	cytosol	| Symbols: ATGH9A3, KOR3, GH9A3 | glycosyl hydrolase 9A3 | chr4:12577871-12580133 REVERSE LENGTH=620	259287	88754.8	284801	254636	221870	122356	110811	165909	27467.4	106636	160501	289344	229642	949538	407256	223197	38098.4	178846	235328	168867	253390	99074.3	446746	278338	92744.1	73677.5	279938	29171.8	143136	453804	382260	1.56434e+06	381888	38098.4	15452.1	411309
AT4G24280.1	4	2	283.42	0.108079	1.25682	Condition 3	Condition 1	plastid	| Symbols: cpHsc70-1 | chloroplast heat shock protein 70-1 | chr4:12590094-12593437 FORWARD LENGTH=718	1.75614e+06	1.20386e+06	1.14581e+06	1.02208e+06	1.28197e+06	1.58402e+06	1.50284e+06	1.31331e+06	1.42966e+06	1.45746e+06	1.69503e+06	1.85323e+06	1.46101e+06	1.43555e+06	1.61121e+06	1.36545e+06	1.22617e+06	1.35697e+06	1.24699e+06	1.2989e+06	1.7162e+06	1.34383e+06	1.79735e+06	1.11722e+06	1.20066e+06	999233	2.21594e+06	1.51838e+06	1.51164e+06	2.90658e+06	2.43198e+06	2.36504e+06	2.33627e+06	1.22617e+06	117240	2.17951e+06
AT4G24350.1	9	1	589.81	0.00781173	2.05349	Condition 1	Condition 3	extracellular	| Symbols: | Phosphorylase superfamily protein | chr4:12609637-12611328 FORWARD LENGTH=336	4.43947e+06	3.73717e+06	5.44398e+06	5.26393e+06	4.72114e+06	3.32189e+06	2.03109e+06	3.39357e+06	2.77234e+06	2.87972e+06	1.577e+06	2.84138e+06	1.85053e+06	2.92738e+06	2.29907e+06	3.71529e+06	2.92784e+06	2.11885e+06	3.33426e+06	3.02406e+06	4.33851e+06	4.17169e+06	8.53957e+06	5.75389e+06	2.51793e+06	1.35046e+06	5.72595e+06	2.94438e+06	1.40638e+06	4.45639e+06	3.08039e+06	4.82279e+06	6.35682e+06	2.92784e+06	183066	5.82766e+06
AT4G24620.1	1	1	78.43	0.00259698	2.37395	Condition 3	Condition 1	plastid	| Symbols: PGI1, PGI | phosphoglucose isomerase 1 | chr4:12708972-12712610 REVERSE LENGTH=613	113369	121528	131845	82500.3	112311	145003	81183.6	224582	122138	143227	337101	242047	196986	290345	266620	134306	116555	114457	130854	124043	110791	135658	206816	90179.4	109909	53978.6	378937	129717	300629	379624	327902	478336	229797	116555	9888.91	228709
AT4G24770.1	4	4	228.85	0.00185669	2.19166	Condition 1	Condition 4	plastid	| Symbols: RBP31, ATRBP31, CP31, ATRBP33 | 31-kDa RNA binding protein | chr4:12766223-12767952 REVERSE LENGTH=329	2.3101e+06	2.48531e+06	2.242e+06	1.72575e+06	2.19079e+06	1.52679e+06	1.67324e+06	2.3964e+06	1.86205e+06	1.86462e+06	1.98734e+06	2.03232e+06	1.19457e+06	1.42263e+06	1.65922e+06	999061	1.16978e+06	657639	1.17193e+06	999604	2.25757e+06	2.77428e+06	3.51686e+06	1.88638e+06	1.15728e+06	1.11253e+06	4.04344e+06	1.97759e+06	1.77232e+06	3.18747e+06	1.98847e+06	2.34375e+06	1.70938e+06	1.16978e+06	56819	2.04832e+06
AT4G24780.1	11	7	848.7	0.000565407	1.61502	Condition 1	Condition 3	extracellular	| Symbols: | Pectin lyase-like superfamily protein | chr4:12770631-12772227 REVERSE LENGTH=408	3.09196e+06	3.29146e+06	3.6069e+06	3.24538e+06	3.30893e+06	2.73325e+06	2.70576e+06	2.82811e+06	2.78631e+06	2.76336e+06	1.49957e+06	2.2843e+06	2.03886e+06	2.37266e+06	2.04885e+06	2.56937e+06	3.0116e+06	2.54321e+06	2.61766e+06	2.68546e+06	3.02165e+06	3.67416e+06	5.65787e+06	3.54746e+06	2.07175e+06	1.79905e+06	4.77186e+06	2.95921e+06	1.33732e+06	3.58267e+06	3.39388e+06	3.90889e+06	4.39616e+06	3.0116e+06	219730	4.57518e+06
AT4G25050.1	2	2	142.37	0.243129	1.38734	Condition 4	Condition 2	plastid	| Symbols: ACP4 | acyl carrier protein 4 | chr4:12870178-12871024 FORWARD LENGTH=137	1.41592e+07	1.38211e+07	1.5948e+07	2.27283e+07	1.66641e+07	1.07066e+07	1.41877e+07	1.44885e+07	1.50691e+07	1.3613e+07	1.13179e+07	1.65467e+07	1.55825e+07	2.37216e+07	1.67922e+07	2.02771e+07	1.55856e+07	2.00208e+07	1.96598e+07	1.88858e+07	1.38372e+07	1.54281e+07	2.50164e+07	2.48438e+07	8.11545e+06	9.43333e+06	2.44464e+07	1.60042e+07	1.00933e+07	2.59517e+07	2.59386e+07	3.90807e+07	3.46939e+07	1.55856e+07	1.72977e+06	3.43617e+07
AT4G25100.1	3	3	162.85	0.0432173	1.86501	Condition 1	Condition 2	cytosol	| Symbols: FSD1, ATFSD1 | Fe superoxide dismutase 1 | chr4:12884649-12886501 REVERSE LENGTH=212	1.00004e+06	961735	1.2187e+06	1.1618e+06	1.08557e+06	536410	435418	694379	662074	582070	528251	1.03126e+06	755652	909875	806260	1.35938e+06	595483	613161	882652	862670	977294	1.07356e+06	1.91168e+06	1.26994e+06	406590	289508	1.17162e+06	703158	471097	1.61742e+06	1.25785e+06	1.499e+06	2.32589e+06	595483	52976.2	1.54271e+06
AT4G25130.1	2	1	66.77	0.00292589	14.5684	Condition 3	Condition 1	plastid	| Symbols: PMSR4 | peptide met sulfoxide reductase 4 | chr4:12898802-12899998 REVERSE LENGTH=258	22438.2	25755.8	36252.7	11705.4	24038	6974.43	37055.9	42361.5	59037.9	36357.5	833469	172369	157038	237908	350196	79036.8	19570.9	18431.5	91792.2	52207.9	21927.9	28750.4	56866.8	12795	5286.49	24638.3	71476.5	62701.5	743293	270342	261404	391947	135231	19570.9	1592.46	160436
AT4G25260.1	3	2	189.69	0.00051769	8.50061	Condition 4	Condition 2	extracellular	| Symbols: | Plant invertase/pectin methylesterase inhibitor superfamily protein | chr4:12936005-12936610 REVERSE LENGTH=201	112140	175241	193302	92213.9	143224	72080.4	43101.4	108272	16211.3	59916.3	74097.2	93368.2	121824	130200	104872	707878	584601	219076	525747	509326	109590	195616	303218	100797	54635.7	28657.9	182688	17217.2	66080.4	146437	202788	214501	1.21117e+06	584601	18927.9	918907
AT4G25720.1	6	6	429.77	0.00225456	1.28112	Condition 4	Condition 1	mitochondrion	| Symbols: ATQC, QC, QCT | glutaminyl cyclase | chr4:13099929-13102470 REVERSE LENGTH=320	1.76856e+06	1.76559e+06	1.85041e+06	1.59698e+06	1.74538e+06	2.14436e+06	1.92763e+06	2.24044e+06	1.91365e+06	2.05652e+06	1.67051e+06	1.98015e+06	1.5883e+06	1.97995e+06	1.80473e+06	2.26578e+06	2.28501e+06	2.27218e+06	2.12122e+06	2.23605e+06	1.72834e+06	1.97087e+06	2.9026e+06	1.74563e+06	1.62539e+06	1.28167e+06	3.78029e+06	2.03239e+06	1.48977e+06	3.10565e+06	2.64387e+06	3.26192e+06	3.87672e+06	2.28501e+06	196313	3.7075e+06
AT4G25740.1	1	1	56.97	0.309317	23.8632	Condition 3	Condition 1	cytosol	| Symbols: | RNA binding Plectin/S10 domain-containing protein | chr4:13107488-13108751 REVERSE LENGTH=177	29241.3	37701.7	38245.3	15227.5	30104	90046.3	85752.2	431930	241629	212339	1.37499e+06	607025	280025	611470	718377	183415	216816	0	246231	161616	28576.4	42085.2	59992.6	16644.9	68253.5	57016.3	728795	256623	1.22622e+06	952049	466127	1.00738e+06	313820	216816	0	430365
AT4G25900.1	15	14	1291.63	0.00188231	1.29635	Condition 4	Condition 2	extracellular	| Symbols: | Galactose mutarotase-like superfamily protein | chr4:13161487-13163397 FORWARD LENGTH=318	1.86318e+07	2.01492e+07	2.21948e+07	2.09601e+07	2.0484e+07	1.73363e+07	1.49419e+07	1.61113e+07	1.58289e+07	1.60546e+07	1.3146e+07	1.61201e+07	1.60876e+07	1.94758e+07	1.62074e+07	2.1764e+07	2.06547e+07	2.09469e+07	1.98839e+07	2.08124e+07	1.82081e+07	2.2492e+07	3.48154e+07	2.29111e+07	1.31406e+07	9.93479e+06	2.71846e+07	1.68111e+07	1.17237e+07	2.52826e+07	2.67793e+07	3.20859e+07	3.72378e+07	2.06547e+07	1.80978e+06	3.47533e+07
AT4G26140.1	9	1	498.9	0.398625	2.59626	Condition 1	Condition 4	extracellular	| Symbols: BGAL12 | beta-galactosidase 12 | chr4:13243219-13247823 REVERSE LENGTH=728	867480	811368	988341	966989	908544	611202	256883	400387	413133	420401	72651.8	417177	396540	549868	359059	556434	365770	0	477573	349944	847753	905706	1.55034e+06	1.057e+06	463281	170801	675571	438770	64791.3	654295	660078	905894	952051	365770	0	834708
AT4G26500.1	1	1	35.33	0.526467	1.78064	Condition 1	Condition 2	plastid	| Symbols: EMB1374, CPSUFE, ATSUFE, SUFE1 | chloroplast sulfur E | chr4:13382456-13383571 REVERSE LENGTH=371	47462.4	49007.6	86257.3	51296.7	58506	0	5098.09	108890	17439.1	32856.7	6906	64655.6	19908.4	79064.3	42633.6	93044.9	17655.2	0	62154.6	43213.7	46383.1	54705.7	135305	56071.4	0	3389.7	183729	18521.3	6158.81	101405	33139.5	130256	159199	17655.2	0	108635
AT4G26530.1	5	3	369.9	0.00699918	2.24264	Condition 3	Condition 2	plastid	| Symbols: | Aldolase superfamily protein | chr4:13391566-13392937 FORWARD LENGTH=358	579365	443955	441928	374767	460004	339627	288120	561005	420594	402337	888975	748415	581154	1.39064e+06	902296	624120	404497	520948	452988	500638	566190	495574	693220	409650	257432	191570	946582	446694	792794	1.1738e+06	967386	2.29105e+06	1.06786e+06	404497	45009.1	791739
AT4G26690.1	10	8	533.43	0.889946	1.16969	Condition 3	Condition 1	extracellular	| Symbols: SHV3, MRH5, GPDL2 | PLC-like phosphodiesterase family protein | chr4:13456793-13459890 REVERSE LENGTH=759	709490	545423	532814	624393	603030	800189	843181	444179	648856	684102	1.01691e+06	632043	637091	535389	705359	575857	520800	961815	582186	660164	693356	608839	835786	682512	606529	560627	749463	689120	906889	991288	1.0605e+06	882041	985285	520800	83099.4	1.01755e+06
AT4G26840.1	3	1	232.33	0.510734	1.81346	Condition 1	Condition 2	nucleus	| Symbols: SUM1, SUMO 1, SUMO1, ATSUMO1 | small ubiquitin-like modifier 1 | chr4:13497466-13498458 FORWARD LENGTH=100	385400	351336	454727	506779	424560	275067	258929	380088	22384.1	234117	237742	409905	262553	643533	388433	632147	358072	24174.3	370901	346324	376636	392185	713296	553950	208496	172161	641321	23773.2	212020	642890	437044	1.0602e+06	1.0816e+06	358072	2088.62	648265
AT4G26970.1	2	1	96.76	0.295016	6.07744	Condition 3	Condition 1	mitochondrion	| Symbols: ACO2 | aconitase 2 | chr4:13543077-13548427 FORWARD LENGTH=995	14641.3	47206.2	65396	19611.8	36713.8	80253.9	36567	0	83756.9	50144.5	362350	170112	209588	150454	223126	40701.1	99872.3	77244.8	64490.1	70577	14308.3	52694.8	102582	21437.2	60831	24313.2	0	88954.4	323146	266802	348879	247869	69639	99872.3	6673.83	112717
AT4G27090.1	4	2	215.63	0.136818	1.68086	Condition 2	Condition 3	cytosol	| Symbols: | Ribosomal protein L14 | chr4:13594104-13595187 REVERSE LENGTH=134	1.40524e+07	1.0447e+07	7.68773e+06	5.74327e+06	9.48259e+06	1.88321e+07	1.16663e+07	9.38461e+06	1.17756e+07	1.29147e+07	9.20359e+06	6.0887e+06	9.53803e+06	5.90321e+06	7.68338e+06	9.58154e+06	6.78835e+06	7.95785e+06	1.02872e+07	8.65372e+06	1.37328e+07	1.16616e+07	1.20592e+07	6.27785e+06	1.42744e+07	7.7569e+06	1.58346e+07	1.25063e+07	8.20782e+06	9.54944e+06	1.58769e+07	9.7254e+06	1.63939e+07	6.78835e+06	687546	1.798e+07
AT4G27520.1	6	6	409.42	0.000140553	1.65401	Condition 3	Condition 1	extracellular	| Symbols: ENODL2, AtENODL2 | early nodulin-like protein 2 | chr4:13750668-13751819 REVERSE LENGTH=349	7.57231e+06	6.19369e+06	7.04887e+06	6.70531e+06	6.88004e+06	1.09166e+07	1.10172e+07	9.20161e+06	1.0036e+07	1.02929e+07	9.81752e+06	1.17563e+07	1.17309e+07	1.22139e+07	1.13797e+07	9.91584e+06	9.70657e+06	1.17514e+07	8.16451e+06	9.88459e+06	7.40011e+06	6.91382e+06	1.1057e+07	7.32944e+06	8.27459e+06	7.32529e+06	1.55259e+07	1.06588e+07	8.75533e+06	1.84384e+07	1.95272e+07	2.01221e+07	1.69659e+07	9.70657e+06	1.01531e+06	1.427e+07
AT4G28100.1	1	1	43.07	0.362168	2.11664	Condition 1	Condition 4	plasma membrane	| Symbols: | unknown protein FUNCTIONS IN: molecular_function unknown INVOLVED IN: biological_process unknown LOCATED IN: anchored to plasma membrane, anchored to membrane EXPRESSED IN: 23 plant structures EXPRESSED DURING: 14 growth stages B	500057	630224	848213	694726	668305	530553	487128	498004	501296	504245	317090	557006	445477	660974	495137	332100	380460	0	550392	315738	488686	703500	1.33053e+06	759391	402150	323889	840282	532404	282783	873602	741538	1.08894e+06	568219	380460	0	961982
[truncated: 329 more rows]

## Sheet: Col-0 -CaCl2 Total
Supplementary Table S4
List of proteins identified in present study with quantitative information.
aAll peptide assigned to individual proteins. bUnique peptide assigned to individual proteins. cConfidence score generated by Progenesis QI, dPotential protein location predicted by SUBA3,
[truncated: 1,261 more rows]

## Sheet: N14 +CaCl2 Total
Supplementary Table S4
[truncated: 1,087 more rows]

## Sheet: N14 -CaCl2 Total
Supplementary Table S4
[truncated: 1,221 more rows]

## Sheet: Col-0 +CaCl2 Apoplast norm.
Supplementary Table S4
[truncated: 400 more rows]

[truncated: 3 more sheets: Col-0 -CaCl2 Apoplast norm., N14 +CaCl2 Apoplast norm., N14 -CaCl2 Apoplast norm.]
